# Supplementary material for: Non-tuberculous mycobacteria enhance the tryptophan-kynurenine pathway to induce immunosuppression and facilitate pulmonary colonization
Source: Front Cell Infect Microbiol. 2024 Oct 21;14:1455605. doi: 10.3389/fcimb.2024.1455605 (PMC11532197; doi:10.3389/fcimb.2024.1455605)
Supplement: Supplementary file 1 [file Table1.xlsx]

## Sheet: NTM Vs Control
Supplementary Table 2 |Lung Microbiota Changes in NTM/TB and Control Groups (Lefse)
Biomaker Name	Group	LDA Score	P_Value
d__Bacteria.p__Pseudomonadota.c__Gammaproteobacteria.o__Pseudomonadales.f__Pseudomonadaceae.g__Pseudomonas.s__Pseudomonasaeruginosa	NTM	4.11495	0.00887953
d__Bacteria.p__Actinomycetota.c__Actinomycetes.o__Mycobacteriales.f__Mycobacteriaceae.g__Mycobacteroides.s__Mycobacteroidesabscessus	NTM	3.99102	0.0404619
d__Bacteria.p__Bacillota.c__Bacilli.o__Bacillales.f__Staphylococcaceae.g__Staphylococcus.s__Staphylococcusaureus	NTM	3.96902	4.68e-05
d__Bacteria.p__Actinomycetota.c__Actinomycetes.o__Propionibacteriales.f__Propionibacteriaceae.g__Cutibacterium.s__Cutibacteriumacnes	NTM	3.71414	0.0158933
d__Bacteria.p__Bacteroidota.c__Bacteroidia.o__Bacteroidales.f__Prevotellaceae.g__Prevotella.s__Prevotellasp_oraltaxon299	NTM	3.4247	0.0493774
d__Bacteria.p__Pseudomonadota.c__Betaproteobacteria.o__Burkholderiales.f__Burkholderiaceae.g__Ralstonia.s__Ralstoniapickettii	NTM	3.16676	0.00160515
d__Bacteria.p__Spirochaetota.c__Spirochaetia.o__Spirochaetales.f__Treponemataceae.g__Treponema.s__Treponemavincentii	NTM	3.14103	0.000461929
d__Bacteria.p__Bacillota.c__Bacilli.o__Bacillales.g__Gemella.s__Gemellamorbillorum	NTM	3.06929	0.0115837
d__Bacteria.p__Bacillota.c__Bacilli.o__Bacillales.g__Gemella.s__Gemellasanguinis	NTM	2.9777	0.0495524
d__Bacteria.p__Chlorobiota.c__Chlorobiia.o__Chlorobiales.f__Chlorobiaceae.g__Prosthecochloris.s__Prosthecochlorissp_HL_130_GSB	NTM	2.91725	4.77e-05
d__Bacteria.p__Pseudomonadota.c__Alphaproteobacteria.o__Hyphomicrobiales.f__Phyllobacteriaceae.g__Mesorhizobium.s__Mesorhizobiumsp_Pch_S	NTM	2.76021	0.047309
d__Bacteria.p__Spirochaetota.c__Spirochaetia.o__Spirochaetales.f__Treponemataceae.g__Treponema.s__Treponemasp_OMZ803	NTM	2.74992	0.00559174
d__Bacteria.p__Spirochaetota.c__Spirochaetia.o__Spirochaetales.f__Treponemataceae.g__Treponema.s__Treponemasp_OMZ906	NTM	2.72022	0.000929264
d__Bacteria.p__Pseudomonadota.c__Alphaproteobacteria.o__Hyphomicrobiales.f__Nitrobacteraceae.g__Bradyrhizobium.s__Bradyrhizobiumsp_SK17	NTM	2.6978	0.00551845
d__Bacteria.p__Pseudomonadota.c__Gammaproteobacteria.o__Legionellales.f__Legionellaceae.g__Legionella.s__Legionellapneumophila	NTM	2.66145	9.01e-05
d__Bacteria.p__Actinomycetota.c__Actinomycetes.o__Mycobacteriales.f__Mycobacteriaceae.g__Mycolicibacterium.s__Mycolicibacteriumphocaicum	NTM	2.62858	0.0474551
d__Bacteria.p__Bacillota.c__Bacilli.o__Lactobacillales.f__Streptococcaceae.g__Streptococcus.s__Streptococcussp_oraltaxon061	NTM	2.60042	0.0287272
d__Bacteria.p__Pseudomonadota.c__Betaproteobacteria.o__Burkholderiales.f__Burkholderiaceae.g__Ralstonia.s__Ralstoniamannitolilytica	NTM	2.59156	0.00412121
d__Bacteria.p__Bacteroidota.c__Bacteroidia.o__Bacteroidales.f__Bacteroidaceae.g__Bacteroides.s__Bacteroidesheparinolyticus	NTM	2.56822	0.0212878
d__Bacteria.p__Actinomycetota.c__Actinomycetes.o__Mycobacteriales.f__Mycobacteriaceae.g__Mycobacterium.s__Mycobacteriumavium	NTM	2.53516	0.0324861
d__Bacteria.p__Pseudomonadota.c__Betaproteobacteria.o__Burkholderiales.f__Burkholderiaceae.g__Ralstonia.s__Ralstoniawenshanensis	NTM	2.53442	0.0100976
d__Bacteria.p__Fusobacteriota.c__Fusobacteriia.o__Fusobacteriales.f__Leptotrichiaceae.g__Leptotrichia.s__Leptotrichiashahii	NTM	2.53067	0.00643463
d__Bacteria.p__Bacillota.c__Bacilli.o__Bacillales.f__Bacillaceae.g__Bacillus.s__Bacillusdafuensis	NTM	2.43837	0.000560755
d__Bacteria.p__Pseudomonadota.c__Alphaproteobacteria.o__Hyphomicrobiales.f__Nitrobacteraceae.g__Bradyrhizobium.s__Bradyrhizobiumsp_CCBAU53421	NTM	2.43741	0.0160382
d__Bacteria.p__Pseudomonadota.c__Betaproteobacteria.o__Burkholderiales.f__Comamonadaceae.g__Delftia.s__Delftiaacidovorans	NTM	2.40422	0.0324861
d__Bacteria.p__Pseudomonadota.c__Gammaproteobacteria.o__Legionellales.f__Legionellaceae.g__Legionella.s__Legionellaisraelensis	NTM	2.38332	3.01e-05
d__Bacteria.p__Pseudomonadota.c__Betaproteobacteria.o__Neisseriales.f__Neisseriaceae.g__Morococcus.s__Morococcuscerebrosus	NTM	2.32774	0.01814
d__Bacteria.p__Pseudomonadota.c__Gammaproteobacteria.o__Pseudomonadales.f__Pseudomonadaceae.g__Pseudomonas.s__Pseudomonassp_BT_42_2	NTM	2.23972	0.0144166
d__Bacteria.p__Pseudomonadota.c__Gammaproteobacteria.o__Xanthomonadales.f__Xanthomonadaceae.g__Stenotrophomonas.s__Stenotrophomonasmaltophilia	NTM	2.21772	0.0130181
d__Bacteria.p__Pseudomonadota.c__Betaproteobacteria.o__Burkholderiales.g__Aquabacterium.s__Aquabacteriumolei	NTM	2.17857	0.0303251
d__Bacteria.p__Pseudomonadota.c__Gammaproteobacteria.o__Legionellales.f__Legionellaceae.g__Legionella.s__Legionellaantarctica	NTM	2.15168	0.0380927
d__Bacteria.p__Actinomycetota.c__Actinomycetes.o__Kitasatosporales.f__Streptomycetaceae.g__Streptomyces.s__Streptomyceslividans	NTM	2.11278	0.0117046
d__Bacteria.p__Pseudomonadota.c__Alphaproteobacteria.o__Sphingomonadales.f__Sphingomonadaceae.g__Sphingomonas.s__Sphingomonassp_NIBR02145	NTM	2.10641	0.034068
d__Bacteria.p__Actinomycetota.c__Actinomycetes.o__Mycobacteriales.f__Nocardiaceae.g__Nocardia.s__Nocardiagipuzkoensis	NTM	2.07075	0.0204614
d__Bacteria.p__Pseudomonadota.c__Betaproteobacteria.o__Burkholderiales.f__Burkholderiaceae.g__Ralstonia.s__Ralstoniainsidiosa	NTM	2.06787	0.0258854
d__Bacteria.p__Pseudomonadota.c__Alphaproteobacteria.o__Hyphomicrobiales.f__Nitrobacteraceae.g__Bradyrhizobium.s__Bradyrhizobiumseptentrionale	NTM	2.04089	0.0324861
d__Bacteria.p__Pseudomonadota.c__Alphaproteobacteria.o__Hyphomicrobiales.f__Nitrobacteraceae.g__Bradyrhizobium.s__Bradyrhizobiumsp_CCBAU51753	NTM	2.03616	0.0404619
d__Bacteria.p__Bacillota.c__Bacilli.o__Lactobacillales.f__Streptococcaceae.g__Streptococcus.s__Streptococcusmitis	C	4.26497	0.00465951
d__Bacteria.p__Actinomycetota.c__Actinomycetes.o__Micrococcales.f__Tropherymataceae.g__Tropheryma.s__Tropherymawhipplei	C	4.14485	0.0363274
d__Bacteria.p__Pseudomonadota.c__Betaproteobacteria.o__Neisseriales.f__Neisseriaceae.g__Neisseria.s__Neisseriasicca	C	4.0758	0.00259594
d__Bacteria.p__Pseudomonadota.c__Betaproteobacteria.o__Neisseriales.f__Neisseriaceae.g__Neisseria.s__Neisseriamucosa	C	4.04818	0.00152508
d__Bacteria.p__Pseudomonadota.c__Gammaproteobacteria.o__Pasteurellales.f__Pasteurellaceae.g__Haemophilus.s__Haemophilusparainfluenzae	C	4.01521	0.00952875
d__Bacteria.p__Pseudomonadota.c__Betaproteobacteria.o__Neisseriales.f__Neisseriaceae.g__Neisseria.s__Neisseriasubflava	C	3.99309	0.0020406
d__Bacteria.p__Bacteroidota.c__Bacteroidia.o__Bacteroidales.f__Prevotellaceae.g__Prevotella.s__Prevotellaintermedia	C	3.9905	0.000794462
d__Bacteria.p__Pseudomonadota.c__Gammaproteobacteria.o__Pasteurellales.f__Pasteurellaceae.g__Haemophilus.s__Haemophilusparahaemolyticus	C	3.98329	9.85e-06
d__Bacteria.p__Bacillota.c__Bacilli.o__Lactobacillales.f__Streptococcaceae.g__Streptococcus.s__Streptococcuspseudopneumoniae	C	3.86431	0.00645767
d__Bacteria.p__Pseudomonadota.c__Gammaproteobacteria.o__Pasteurellales.f__Pasteurellaceae.g__Haemophilus.s__Haemophilusinfluenzae	C	3.80218	0.000273496
d__Bacteria.p__Pseudomonadota.c__Betaproteobacteria.o__Neisseriales.f__Neisseriaceae.g__Neisseria.s__Neisseriaflavescens	C	3.80101	0.00179154
d__Bacteria.p__Bacteroidota.c__Bacteroidia.o__Bacteroidales.f__Porphyromonadaceae.g__Porphyromonas.s__Porphyromonasgingivalis	C	3.77454	0.00105758
d__Bacteria.p__Bacillota.c__Bacilli.o__Lactobacillales.f__Streptococcaceae.g__Streptococcus.s__Streptococcusoralis	C	3.75612	0.00914789
d__Bacteria.p__Bacteroidota.c__Bacteroidia.o__Bacteroidales.f__Porphyromonadaceae.g__Porphyromonas.s__Porphyromonasendodontalis	C	3.74787	0.00272787
d__Bacteria.p__Actinomycetota.c__Actinomycetes.o__Actinomycetales.f__Actinomycetaceae.g__Schaalia.s__Schaaliaodontolytica	C	3.74111	0.0172371
d__Bacteria.p__Bacteroidota.c__Bacteroidia.o__Bacteroidales.f__Prevotellaceae.g__Prevotella.s__Prevotellanigrescens	C	3.73141	0.0083426
d__Bacteria.p__CandidatusSaccharibacteria.c__CandidatusSaccharimonadia.o__CandidatusNanosynbacterales.f__CandidatusNanosynbacteraceae.g__CandidatusNanosynbacter.s__CandidatusNanosynbactersp_HMT_352	C	3.68038	0.000233592
d__Bacteria.p__Bacteroidota.c__Bacteroidia.o__Bacteroidales.f__Prevotellaceae.g__Prevotella.s__Prevotellaveroralis	C	3.5424	0.0472849
d__Bacteria.p__Pseudomonadota.c__Betaproteobacteria.o__Neisseriales.f__Neisseriaceae.g__Neisseria.s__Neisseriameningitidis	C	3.49903	0.000965643
d__Bacteria.p__Fusobacteriota.c__Fusobacteriia.o__Fusobacteriales.f__Fusobacteriaceae.g__Fusobacterium.s__Fusobacteriumnucleatum	C	3.45053	0.00206166
d__Bacteria.p__Fusobacteriota.c__Fusobacteriia.o__Fusobacteriales.f__Fusobacteriaceae.g__Fusobacterium.s__Fusobacteriumpseudoperiodonticum	C	3.43009	0.0331415
d__Bacteria.p__Bacteroidota.c__Flavobacteriia.o__Flavobacteriales.f__Flavobacteriaceae.g__Capnocytophaga.s__Capnocytophagasp_FDAARGOS_737	C	3.41773	0.00151631
d__Bacteria.p__Bacteroidota.c__Flavobacteriia.o__Flavobacteriales.f__Flavobacteriaceae.g__Capnocytophaga.s__Capnocytophagaleadbetteri	C	3.36829	0.00169811
d__Bacteria.p__Bacillota.c__Negativicutes.o__Selenomonadales.f__Selenomonadaceae.g__Selenomonas.s__Selenomonassputigena	C	3.36158	0.000779253
d__Bacteria.p__Pseudomonadota.c__Betaproteobacteria.o__Neisseriales.f__Neisseriaceae.g__Neisseria.s__Neisseriacinerea	C	3.33614	0.00075232
d__Bacteria.p__Bacillota.c__Tissierellia.o__Tissierellales.f__Peptoniphilaceae.g__Parvimonas.s__Parvimonasmicra	C	3.32242	0.00257216
d__Bacteria.p__Pseudomonadota.c__Betaproteobacteria.o__Neisseriales.f__Neisseriaceae.g__Neisseria.s__Neisseriamacacae	C	3.30112	0.00259558
d__Bacteria.p__Bacteroidota.c__Bacteroidia.o__Bacteroidales.f__Tannerellaceae.g__Tannerella.s__Tannerellaforsythia	C	3.29734	0.0153265
d__Bacteria.p__Bacillota.c__Clostridia.o__Eubacteriales.f__Peptostreptococcaceae.g__Filifactor.s__Filifactoralocis	C	3.29269	0.00222531
d__Bacteria.p__Bacteroidota.c__Bacteroidia.o__Bacteroidales.f__Prevotellaceae.g__Prevotella.s__Prevotellamultiformis	C	3.28846	0.00118178
d__Bacteria.p__Actinomycetota.c__Actinomycetes.o__Micrococcales.f__Micrococcaceae.g__Rothia.s__Rothiaaeria	C	3.26121	0.0451581
d__Bacteria.p__Bacteroidota.c__Bacteroidia.o__Bacteroidales.f__Prevotellaceae.g__Prevotella.s__Prevotellaoris	C	3.25268	0.00212242
d__Bacteria.p__Fusobacteriota.c__Fusobacteriia.o__Fusobacteriales.f__Fusobacteriaceae.g__Fusobacterium.s__Fusobacteriumanimalis	C	3.24114	0.00141759
d__Bacteria.p__Bacteroidota.c__Bacteroidia.o__Bacteroidales.f__Prevotellaceae.g__Prevotella.s__Prevotelladenticola	C	3.24046	0.0156999
d__Bacteria.p__Spirochaetota.c__Spirochaetia.o__Spirochaetales.f__Treponemataceae.g__Treponema.s__Treponemadenticola	C	3.21023	0.00210663
d__Bacteria.p__Bacteroidota.c__Flavobacteriia.o__Flavobacteriales.f__Flavobacteriaceae.g__Capnocytophaga.s__Capnocytophagasputigena	C	3.2098	0.0435225
d__Bacteria.p__Bacillota.c__Bacilli.o__Lactobacillales.f__Streptococcaceae.g__Streptococcus.s__Streptococcustoyakuensis	C	3.20949	0.00989722
d__Bacteria.p__Bacillota.c__Bacilli.o__Lactobacillales.f__Streptococcaceae.g__Streptococcus.s__Streptococcusgwangjuense	C	3.20084	0.00834305
d__Bacteria.p__Bacillota.c__Negativicutes.o__Selenomonadales.f__Selenomonadaceae.g__Selenomonas.s__Selenomonassp_oraltaxon478	C	3.19423	0.000522639
d__Bacteria.p__Fusobacteriota.c__Fusobacteriia.o__Fusobacteriales.f__Leptotrichiaceae.g__Leptotrichia.s__Leptotrichiawadei	C	3.18642	0.00756471
d__Bacteria.p__Bacteroidota.c__Flavobacteriia.o__Flavobacteriales.f__Flavobacteriaceae.g__Capnocytophaga.s__Capnocytophagagingivalis	C	3.1371	0.0234733
d__Bacteria.p__Pseudomonadota.c__Betaproteobacteria.o__Neisseriales.f__Neisseriaceae.g__Neisseria.s__Neisseriaelongata	C	3.13194	0.0275134
d__Bacteria.p__Bacillota.c__Negativicutes.o__Selenomonadales.f__Selenomonadaceae.g__Selenomonas.s__Selenomonassp_oraltaxon136	C	3.10432	0.0020976
d__Bacteria.p__Bacteroidota.c__Bacteroidia.o__Bacteroidales.f__Porphyromonadaceae.g__Porphyromonas.s__Porphyromonassp_oraltaxon275	C	3.06894	0.00319956
d__Bacteria.p__Bacillota.c__Clostridia.o__Eubacteriales.f__EubacterialesFamilyXIII_IncertaeSedis.g__Mogibacterium.s__Mogibacteriumdiversum	C	3.0513	0.00974504
d__Bacteria.p__Bacillota.c__Bacilli.o__Bacillales.g__Gemella.s__Gemellahaemolysans	C	3.04806	0.00961678
d__Bacteria.p__Actinomycetota.c__Coriobacteriia.o__Coriobacteriales.f__Atopobiaceae.g__Lancefieldella.s__Lancefieldellaparvula	C	3.0146	0.0201392
d__Bacteria.p__Bacillota.c__Bacilli.o__Lactobacillales.f__Streptococcaceae.g__Streptococcus.s__Streptococcussalivarius	C	3.00233	0.0137309
d__Bacteria.p__Bacillota.c__Bacilli.o__Lactobacillales.f__Streptococcaceae.g__Streptococcus.s__Streptococcussp_116_D4	C	2.99094	0.00831244
d__Bacteria.p__Fusobacteriota.c__Fusobacteriia.o__Fusobacteriales.f__Leptotrichiaceae.g__Leptotrichia.s__Leptotrichiasp_oraltaxon218	C	2.96474	0.00262289
d__Bacteria.p__Bacteroidota.c__Bacteroidia.o__Bacteroidales.f__Prevotellaceae.g__Prevotella.s__Prevotelladentalis	C	2.95622	4.08e-05
d__Bacteria.p__Pseudomonadota.c__Gammaproteobacteria.o__Pasteurellales.f__Pasteurellaceae.g__Haemophilus.s__Haemophilushaemolyticus	C	2.94367	0.000386173
d__Bacteria.p__Pseudomonadota.c__Betaproteobacteria.o__Neisseriales.f__Neisseriaceae.g__Neisseria.s__Neisserialactamica	C	2.90861	0.00126533
d__Bacteria.p__Pseudomonadota.c__Gammaproteobacteria.o__Pasteurellales.f__Pasteurellaceae.g__Aggregatibacter.s__Aggregatibactersp_Marseille_P9115	C	2.82778	0.000167076
d__Bacteria.p__Bacillota.c__Bacilli.o__Lactobacillales.f__Streptococcaceae.g__Streptococcus.s__Streptococcussp_oraltaxon431	C	2.82331	0.0295061
d__Bacteria.p__Bacillota.c__Bacilli.o__Lactobacillales.f__Streptococcaceae.g__Streptococcus.s__Streptococcussp_Marseille_Q3533	C	2.81258	0.0195755
d__Bacteria.p__Bacillota.c__Bacilli.o__Lactobacillales.f__Streptococcaceae.g__Streptococcus.s__Streptococcussp_NPS308	C	2.79056	0.00392907
d__Bacteria.p__Pseudomonadota.c__Gammaproteobacteria.o__Pasteurellales.f__Pasteurellaceae.g__Aggregatibacter.s__Aggregatibacteraphrophilus	C	2.73708	0.00189976
d__Bacteria.p__Actinomycetota.c__Actinomycetes.o__Actinomycetales.f__Actinomycetaceae.g__Schaalia.s__Schaaliameyeri	C	2.73684	0.00830938
d__Bacteria.p__Fusobacteriota.c__Fusobacteriia.o__Fusobacteriales.f__Leptotrichiaceae.g__Leptotrichia.s__Leptotrichiasp_oraltaxon221	C	2.71673	0.00122898
d__Bacteria.p__Bacillota.c__Negativicutes.o__Veillonellales.f__Veillonellaceae.g__Dialister.s__Dialisterpneumosintes	C	2.70716	1.9e-05
d__Bacteria.p__Spirochaetota.c__Spirochaetia.o__Spirochaetales.f__Treponemataceae.g__Treponema.s__Treponemamedium	C	2.69934	0.00120532
d__Bacteria.p__Bacillota.c__Clostridia.o__Eubacteriales.f__Lachnospiraceae.g__Lachnoanaerobaculum.s__Lachnoanaerobaculumumeaense	C	2.68364	0.00510377
d__Bacteria.p__Pseudomonadota.c__Gammaproteobacteria.o__Pasteurellales.f__Pasteurellaceae.g__Aggregatibacter.s__Aggregatibactersp_2125159857	C	2.67273	0.000467935
d__Bacteria.p__Bacteroidota.c__Bacteroidia.o__Bacteroidales.f__Prevotellaceae.g__Prevotella.s__Prevotellacorporis	C	2.66377	0.00368602
d__Bacteria.p__Bacillota.c__Clostridia.o__Eubacteriales.f__EubacterialesFamilyXIII_IncertaeSedis.g__Mogibacterium.s__Mogibacteriumpumilum	C	2.64543	0.00121105
d__Bacteria.p__Bacillota.c__Negativicutes.o__Selenomonadales.f__Selenomonadaceae.g__Selenomonas.s__Selenomonassp_oraltaxon126	C	2.61412	0.000539051
d__Bacteria.p__Bacillota.c__Bacilli.o__Lactobacillales.f__Carnobacteriaceae.g__Dolosigranulum.s__Dolosigranulumpigrum	C	2.60311	0.0140627
d__Bacteria.p__Bacillota.c__Bacilli.o__Lactobacillales.f__Streptococcaceae.g__Streptococcus.s__Streptococcusanginosus	C	2.58523	0.0128097
d__Bacteria.p__Bacteroidota.c__Bacteroidia.o__Bacteroidales.f__Prevotellaceae.g__Prevotella.s__Prevotellasp_oraltaxon475	C	2.57722	0.00196604
d__Bacteria.p__Pseudomonadota.c__Gammaproteobacteria.o__Pasteurellales.f__Pasteurellaceae.g__Aggregatibacter.s__Aggregatibactersp_oraltaxon513	C	2.57393	0.000377853
d__Bacteria.p__Bacteroidota.c__Bacteroidia.o__Bacteroidales.f__Tannerellaceae.g__Tannerella.s__Tannerellaserpentiformis	C	2.56157	0.0170914
d__Bacteria.p__Pseudomonadota.c__Gammaproteobacteria.o__Pasteurellales.f__Pasteurellaceae.g__Aggregatibacter.s__Aggregatibactersegnis	C	2.5587	0.000214135
d__Bacteria.p__Bacillota.c__Negativicutes.o__Selenomonadales.f__Selenomonadaceae.g__Selenomonas.s__Selenomonassp_oraltaxon920	C	2.55219	0.000319947
d__Bacteria.p__Bacillota.c__Bacilli.o__Lactobacillales.f__Carnobacteriaceae.g__Granulicatella.s__Granulicatellaelegans	C	2.54017	0.000764472
d__Bacteria.p__Fusobacteriota.c__Fusobacteriia.o__Fusobacteriales.f__Leptotrichiaceae.g__Leptotrichia.s__Leptotrichiasp_oraltaxon212	C	2.53446	0.0174497
d__Bacteria.p__CandidatusSaccharibacteria.g__CandidatusMinimicrobia.s__CandidatusMinimicrobiavallesae	C	2.5245	0.00229064
d__Bacteria.p__Bacillota.c__Bacilli.o__Lactobacillales.f__Streptococcaceae.g__Streptococcus.s__Streptococcusgordonii	C	2.52397	0.0128097
d__Bacteria.p__Pseudomonadota.c__Betaproteobacteria.o__Burkholderiales.f__Comamonadaceae.g__Ottowia.s__Ottowiasp_oraltaxon894	C	2.50855	0.00217332
d__Bacteria.p__Bacteroidota.c__Flavobacteriia.o__Flavobacteriales.f__Flavobacteriaceae.g__Capnocytophaga.s__Capnocytophagaendodontalis	C	2.50306	0.0268097
d__Bacteria.p__Synergistota.c__Synergistia.o__Synergistales.f__Aminobacteriaceae.g__Fretibacterium.s__Fretibacteriumfastidiosum	C	2.49304	0.00338241
d__Bacteria.p__Bacteroidota.c__Bacteroidia.o__Bacteroidales.f__Prevotellaceae.g__Hoylesella.s__Hoylesellabuccalis	C	2.49173	0.000436792
d__Bacteria.p__Fusobacteriota.c__Fusobacteriia.o__Fusobacteriales.f__Fusobacteriaceae.g__Fusobacterium.s__Fusobacteriumhwasookii	C	2.48064	0.00300063
d__Bacteria.p__Pseudomonadota.c__Gammaproteobacteria.o__Pasteurellales.f__Pasteurellaceae.g__Haemophilus.s__Haemophilussp_oraltaxon036	C	2.46382	0.000202988
d__Bacteria.p__Fusobacteriota.c__Fusobacteriia.o__Fusobacteriales.f__Fusobacteriaceae.g__Fusobacterium.s__Fusobacteriumpolymorphum	C	2.45227	0.00758154
d__Bacteria.p__Fusobacteriota.c__Fusobacteriia.o__Fusobacteriales.f__Fusobacteriaceae.g__Fusobacterium.s__Fusobacteriumperiodonticum	C	2.43132	0.00462255
d__Bacteria.p__Fusobacteriota.c__Fusobacteriia.o__Fusobacteriales.f__Leptotrichiaceae.g__Leptotrichia.s__Leptotrichiasp_oraltaxon498	C	2.40381	0.00166211
d__Bacteria.p__Mycoplasmatota.c__Mollicutes.o__Entomoplasmatales.f__Spiroplasmataceae.g__Spiroplasma.s__Spiroplasmacitri	C	2.4017	0.0198099
d__Bacteria.p__Bacteroidota.c__Bacteroidia.o__Bacteroidales.f__Prevotellaceae.g__Hoylesella.s__Hoylesellaenoeca	C	2.39296	0.00735169
d__Bacteria.p__Bacillota.c__Bacilli.o__Lactobacillales.f__Streptococcaceae.g__Streptococcus.s__Streptococcussp_1643	C	2.3877	0.00220663
d__Bacteria.p__Pseudomonadota.c__Betaproteobacteria.o__Neisseriales.f__Neisseriaceae.g__Neisseria.s__Neisseriagonorrhoeae	C	2.37976	0.00912562
d__Bacteria.p__Actinomycetota.c__Actinomycetes.o__Mycobacteriales.f__Corynebacteriaceae.g__Corynebacterium.s__Corynebacteriummatruchotii	C	2.35544	0.0188199
d__Bacteria.p__Spirochaetota.c__Spirochaetia.o__Spirochaetales.f__Treponemataceae.g__Treponema.s__Treponemasp_OMZ305	C	2.34669	7.47e-05
d__Bacteria.p__Bacillota.c__Bacilli.o__Lactobacillales.f__Streptococcaceae.g__Streptococcus.s__Streptococcuscristatus	C	2.32441	0.0293412
d__Bacteria.p__Bacteroidota.c__Flavobacteriia.o__Flavobacteriales.f__Flavobacteriaceae.g__Capnocytophaga.s__Capnocytophagasp_oraltaxon878	C	2.3167	0.00729106
d__Bacteria.p__Cyanobacteriota.c__Cyanophyceae.o__Synechococcales.f__Synechococcaceae.g__Synechococcus.s__Synechococcussp_M16_1	C	2.3164	0.0198099
d__Bacteria.p__Spirochaetota.c__Spirochaetia.o__Spirochaetales.f__Treponemataceae.g__Treponema.s__Treponemasp_OMZ857	C	2.29432	3.36e-05
d__Bacteria.p__Spirochaetota.c__Spirochaetia.o__Spirochaetales.f__Treponemataceae.g__Treponema.s__Treponemasocranskii	C	2.28516	0.0318068
d__Bacteria.p__Bacteroidota.c__Flavobacteriia.o__Flavobacteriales.f__Flavobacteriaceae.g__Nonlabens.s__Nonlabenstegetincola	C	2.27736	0.0198099
d__Bacteria.p__Bacteroidota.c__Bacteroidia.o__Bacteroidales.f__Prevotellaceae.g__Prevotella.s__Prevotellafusca	C	2.27618	0.0170914
d__Bacteria.p__Pseudomonadota.c__Betaproteobacteria.o__Burkholderiales.f__Burkholderiaceae.g__Burkholderia.s__Burkholderiasp_MS389	C	2.26741	0.0198099
d__Bacteria.p__Bacillota.c__Erysipelotrichia.o__Erysipelotrichales.f__Erysipelotrichaceae.g__Bulleidia.s__Bulleidiasp_zg_1006	C	2.25483	0.00016303
d__Bacteria.p__Actinomycetota.c__Actinomycetes.o__Mycobacteriales.f__Mycobacteriaceae.g__Mycobacteroides.s___Mycobacterium_stephanolepidis	C	2.24973	0.0198099
d__Bacteria.p__Cyanobacteriota.c__Cyanophyceae.o__Nostocales.f__Nostocaceae.g__Nostoc.s__Nostocsp_Lobariapulmonaria_5183_cyanobiont	C	2.24278	0.0198099
d__Bacteria.p__Bacillota.c__Clostridia.o__Eubacteriales.f__Syntrophomonadaceae.g__Syntrophomonas.s__Syntrophomonaswolfei	C	2.236	0.0198099
d__Bacteria.p__Bacillota.c__Bacilli.o__Lactobacillales.f__Streptococcaceae.g__Streptococcus.s__Streptococcusthermophilus	C	2.234	0.00288317
d__Bacteria.p__Pseudomonadota.c__Alphaproteobacteria.o__Hyphomicrobiales.f__Bartonellaceae.g__Bartonella.s__Bartonellaelizabethae	C	2.2304	0.0198099
d__Bacteria.p__Bacteroidota.c__Flavobacteriia.o__Flavobacteriales.f__Flavobacteriaceae.g__Capnocytophaga.s__Capnocytophagaochracea	C	2.21757	0.0293412
d__Bacteria.p__Bacillota.c__Bacilli.o__Lactobacillales.f__Streptococcaceae.g__Streptococcus.s__Streptococcusintermedius	C	2.20832	0.0246713
d__Bacteria.p__Fusobacteriota.c__Fusobacteriia.o__Fusobacteriales.f__Fusobacteriaceae.g__Fusobacterium.s__Fusobacteriumvincentii	C	2.20415	0.000650361
d__Bacteria.p__Fusobacteriota.c__Fusobacteriia.o__Fusobacteriales.f__Leptotrichiaceae.g__Leptotrichia.s__Leptotrichiasp_oraltaxon847	C	2.19647	0.001006
d__Bacteria.p__Pseudomonadota.c__Gammaproteobacteria.o__Alteromonadales.f__Alteromonadaceae.g__Saliniradius.s__Saliniradiusamylolyticus	C	2.19503	0.0198099
d__Bacteria.p__Pseudomonadota.c__Gammaproteobacteria.o__Enterobacterales.f__Enterobacteriaceae.g__CandidatusBlochmannia.s__BlochmanniaendosymbiontofPolyrhachis_Hedomyrma_turneri	C	2.18517	0.0198099
d__Bacteria.p__Pseudomonadota.c__Alphaproteobacteria.o__Rhodobacterales.f__Roseobacteraceae.g__Maribius.s__Maribiussp_THAF1	C	2.17636	0.0198099
d__Bacteria.p__Aquificota.c__Aquificae.o__Aquificales.f__Aquificaceae.g__Thermocrinis.s__Thermocrinisminervae	C	2.17604	0.0198099
d__Bacteria.p__Thermodesulfobacteriota.c__Desulfuromonadia.o__Geobacterales.f__Geobacteraceae.g__Geobacter.s__Geobactersp_SVR	C	2.17593	0.0198099
d__Bacteria.p__Pseudomonadota.c__Alphaproteobacteria.o__Rhodobacterales.f__Paracoccaceae.g__Aliiroseovarius.s__Aliiroseovariussp_M344	C	2.17307	0.0198099
d__Bacteria.p__Actinomycetota.c__Actinomycetes.o__Actinomycetales.f__Actinomycetaceae.g__Pauljensenia.s__Pauljenseniahongkongensis	C	2.17175	0.00830938
d__Bacteria.p__Pseudomonadota.c__Gammaproteobacteria.o__Pasteurellales.f__Pasteurellaceae.g__Basfia.s__Basfiasucciniciproducens	C	2.16929	0.0198099
d__Bacteria.p__Spirochaetota.c__Spirochaetia.o__Spirochaetales.f__Borreliaceae.g__Borrelia.s__Borreliaturcica	C	2.16261	0.0198099
d__Bacteria.p__Spirochaetota.c__Spirochaetia.o__Brevinematales.f__Thermospiraceae.g__Thermospira.s__Thermospiraaquatica	C	2.16229	0.0198099
d__Bacteria.p__Pseudomonadota.c__Gammaproteobacteria.o__Moraxellales.f__Moraxellaceae.g__Acinetobacter.s__Acinetobactersp_YH12068_T	C	2.15928	0.0198099
d__Bacteria.p__Bacteroidota.c__Cytophagia.o__Cytophagales.f__Spirosomaceae.g__Dyadobacter.s__Dyadobacterchenhuakuii	C	2.15753	0.0198099
d__Bacteria.p__Pseudomonadota.c__Betaproteobacteria.o__Burkholderiales.f__Burkholderiaceae.g__CandidatusVallotia.s__CandidatusVallotiasp__exAdelgeskitamiensis_	C	2.15713	0.0198099
d__Bacteria.p__Bacteroidota.c__Cytophagia.o__Cytophagales.f__Amoebophilaceae.g__CandidatusCardinium.s__CardiniumendosymbiontofSogatellafurcifera	C	2.15566	0.0198099
d__Bacteria.p__Bacillota.c__Clostridia.o__Moorellales.f__Moorellaceae.g__Thermanaeromonas.s__Thermanaeromonastoyohensis	C	2.15544	0.0198099
d__Bacteria.p__Bacillota.c__Bacilli.o__Lactobacillales.f__Streptococcaceae.g__Streptococcus.s__Streptococcusconstellatus	C	2.15529	0.000510352
d__Bacteria.p__Pseudomonadota.c__Alphaproteobacteria.o__Hyphomicrobiales.f__Rhizobiaceae.g__Rhizobium.s__Rhizobiumcroatiense	C	2.15498	0.0198099
d__Bacteria.p__Spirochaetota.c__Spirochaetia.o__Spirochaetales.f__Treponemataceae.g__Treponema.s__Treponemaputidum	C	2.14753	0.000167076
d__Bacteria.p__Cyanobacteriota.c__Cyanophyceae.o__Oscillatoriales.f__Oscillatoriaceae.g__Oscillatoria.s__Oscillatoriaacuminata	C	2.14139	0.0198099
d__Bacteria.p__Fusobacteriota.c__Fusobacteriia.o__Fusobacteriales.f__Fusobacteriaceae.g__Fusobacterium.s__Fusobacteriumcanifelinum	C	2.14065	0.00120532
d__Bacteria.p__Pseudomonadota.c__Gammaproteobacteria.o__Oceanospirillales.f__Endozoicomonadaceae.g__Endozoicomonas.s__Endozoicomonassp_SCSIOW0465	C	2.14044	0.0198099
d__Bacteria.p__Thermodesulfobacteriota.c__Desulfovibrionia.o__Desulfovibrionales.f__Desulfomicrobiaceae.g__Desulfomicrobium.s__Desulfomicrobiumsp_ZS1	C	2.14039	0.0198099
d__Bacteria.p__Mycoplasmatota.c__Mollicutes.o__Acholeplasmatales.f__Acholeplasmataceae.g__CandidatusPhytoplasma.s__Maizebushystuntphytoplasma	C	2.13594	0.0198099
d__Bacteria.p__Pseudomonadota.c__Gammaproteobacteria.o__Acidiferrobacterales.f__Acidiferrobacteraceae.g__Sulfurifustis.s__Sulfurifustisvariabilis	C	2.1328	0.0198099
d__Bacteria.p__Pseudomonadota.c__Alphaproteobacteria.o__Rhodobacterales.f__Roseobacteraceae.g__Sulfitobacter.s__Sulfitobactersp_D7	C	2.11914	0.0198099
d__Bacteria.p__Pseudomonadota.c__Gammaproteobacteria.o__Vibrionales.f__Vibrionaceae.g__Vibrio.s__Vibriojasicida	C	2.11862	0.0198099
d__Bacteria.p__Pseudomonadota.c__Gammaproteobacteria.o__Alteromonadales.f__Shewanellaceae.g__Shewanella.s__Shewanellaaestuarii	C	2.11556	0.000861466
d__Bacteria.p__Campylobacterota.c__Epsilonproteobacteria.o__Campylobacterales.f__Helicobacteraceae.g__Helicobacter.s__Helicobactercholecystus	C	2.1085	0.0198099
d__Bacteria.p__Bacillota.c__Negativicutes.o__Selenomonadales.f__Selenomonadaceae.g__Selenomonas.s__Selenomonastimonae	C	2.10704	0.000522639
d__Bacteria.p__Bacillota.c__Bacilli.o__Bacillales.f__Bacillaceae.g__Bacillus.s__Bacillussp_PGP15	C	2.10581	0.0198099
d__Bacteria.p__Cyanobacteriota.c__Cyanophyceae.o__Nostocales.f__Aphanizomenonaceae.g__Cylindrospermopsis.s__Cylindrospermopsiscurvispora	C	2.10304	0.0198099
d__Bacteria.p__Bacillota.c__Bacilli.o__Lactobacillales.f__Lactobacillaceae.g__Lacticaseibacillus.s__Lacticaseibacilluscasei	C	2.10247	0.0198099
d__Bacteria.p__Pseudomonadota.c__Gammaproteobacteria.g__CandidatusAzoamicus.s__CandidatusAzoamicusciliaticola	C	2.09912	0.0198099
d__Bacteria.p__Bacillota.c__Bacilli.o__Lactobacillales.f__Enterococcaceae.g__Enterococcus.s__Enterococcussp_FDAARGOS_553	C	2.09244	0.0198099
d__Bacteria.p__Pseudomonadota.c__Betaproteobacteria.o__Burkholderiales.f__Comamonadaceae.g__CandidatusSymbiobacter.s__CandidatusSymbiobactermobilis	C	2.09183	0.0101491
d__Bacteria.p__Pseudomonadota.c__Alphaproteobacteria.o__Rickettsiales.f__Anaplasmataceae.g__Wolbachia.s__WolbachiaendosymbiontofChironomusriparius	C	2.08874	0.0198099
d__Bacteria.p__Acidobacteriota.c__Terriglobia.o__Terriglobales.f__Acidobacteriaceae.g__Terriglobus.s__Terriglobussaanensis	C	2.08691	0.0198099
d__Bacteria.p__Nitrospirota.c__Nitrospiria.o__Nitrospirales.f__Nitrospiraceae.g__Nitrospira.s__CandidatusNitrospirainopinata	C	2.08583	0.0198099
d__Bacteria.p__Pseudomonadota.c__Alphaproteobacteria.o__Hyphomicrobiales.f__Bartonellaceae.g__Bartonella.s__Bartonellatribocorum	C	2.0834	0.0198099
d__Bacteria.p__Bacillota.c__Clostridia.o__Eubacteriales.f__Peptostreptococcaceae.g__Peptostreptococcus.s__Peptostreptococcussp_CBA3647	C	2.0833	0.000185824
d__Bacteria.p__Campylobacterota.c__Desulfurellia.o__Desulfurellales.f__Desulfurellaceae.g__Hippea.s__Hippeamaritima	C	2.08196	0.0198099
d__Bacteria.p__Bacteroidota.c__Bacteroidia.o__Bacteroidales.f__Prevotellaceae.g__Prevotella.s__Prevotellasp_Rep29	C	2.07884	1.23e-05
d__Bacteria.p__Pseudomonadota.c__Alphaproteobacteria.o__Hyphomicrobiales.f__Bartonellaceae.g__Bartonella.s__Bartonellakrasnovii	C	2.07811	0.01718
d__Bacteria.p__Pseudomonadota.c__Alphaproteobacteria.o__Rickettsiales.f__Anaplasmataceae.g__Wolbachia.s__WolbachiaendosymbiontofDirofilaria_Dirofilaria_immitis	C	2.06608	0.0198099
d__Bacteria.p__Bacillota.c__Bacilli.o__Lactobacillales.f__Lactobacillaceae.g__Lactobacillus.s__Lactobacillusamylolyticus	C	2.06479	0.0198099
d__Bacteria.p__Spirochaetota.c__Spirochaetia.o__Spirochaetales.f__Treponemataceae.g__Treponema.s__Treponemapallidum	C	2.06402	0.0198099
d__Bacteria.p__Bacillota.c__Clostridia.o__Eubacteriales.f__Clostridiaceae.g__Clostridium.s__Clostridiumsp_16K_1_R1	C	2.06247	0.0198099
d__Bacteria.p__Pseudomonadota.c__Gammaproteobacteria.o__Enterobacterales.f__Yersiniaceae.g__Yersinia.s__Yersiniacanariae	C	2.06246	0.0198099
d__Bacteria.p__Pseudomonadota.c__Alphaproteobacteria.o__Sphingomonadales.f__Erythrobacteraceae.g__Erythrobacter.s__Erythrobactersp_SDW2	C	2.06194	0.0198099
d__Bacteria.p__Campylobacterota.c__Epsilonproteobacteria.o__Campylobacterales.f__Thiovulaceae.g__Sulfurimonas.s__Sulfurimonassp_HSL_3221	C	2.06168	0.0198099
d__Bacteria.p__Cyanobacteriota.c__Cyanophyceae.o__Synechococcales.f__Synechococcaceae.g__Synechococcus.s__Synechococcussp_NOUM97013	C	2.05981	0.0198099
d__Bacteria.p__Campylobacterota.c__Epsilonproteobacteria.o__Campylobacterales.f__Helicobacteraceae.g__Helicobacter.s__Helicobacterhepaticus	C	2.05763	0.0198099
d__Bacteria.p__Bacillota.c__Bacilli.o__Lactobacillales.f__Streptococcaceae.g__Streptococcus.s__Streptococcussp_D7B5	C	2.05728	0.00449476
d__Bacteria.p__Bacteroidota.c__Bacteroidia.o__Bacteroidales.f__Prevotellaceae.g__Pseudoprevotella.s__Pseudoprevotellamuciniphila	C	2.05229	0.000216834
d__Bacteria.p__Pseudomonadota.c__Gammaproteobacteria.o__Alteromonadales.f__Shewanellaceae.g__Shewanella.s__Shewanellaglacialimarina	C	2.04514	0.0198099
d__Bacteria.p__Cyanobacteriota.c__Cyanophyceae.o__Synechococcales.f__Synechococcaceae.g__Synechococcus.s__Synechococcussp_WH8101	C	2.04341	0.0198099
d__Bacteria.p__Bacteroidota.c__Flavobacteriia.o__Flavobacteriales.f__Weeksellaceae.g__Bergeyella.s__Bergeyellacardium	C	2.04279	0.000560263
d__Bacteria.p__Nitrospirota.c__Nitrospiria.o__Nitrospirales.f__Nitrospiraceae.g__Nitrospira.s__Nitrospirajaponica	C	2.04043	0.0198099
d__Bacteria.p__Pseudomonadota.c__Alphaproteobacteria.o__Hyphomicrobiales.f__Bartonellaceae.g__Bartonella.s__Bartonellaharrusi	C	2.03726	0.0198099
d__Bacteria.p__Pseudomonadota.c__Gammaproteobacteria.o__Moraxellales.f__Moraxellaceae.g__Acinetobacter.s__Acinetobactertibetensis	C	2.03504	0.0198099
d__Bacteria.p__Bacteroidota.c__Bacteroidia.o__Bacteroidales.f__Prevotellaceae.g__Prevotella.s__Prevotellabryantii	C	2.03449	0.000813586
d__Bacteria.p__Pseudomonadota.c__Betaproteobacteria.o__Nitrosomonadales.f__Gallionellaceae.g__Gallionella.s__Gallionellacapsiferriformans	C	2.03199	0.0198099
d__Bacteria.p__Pseudomonadota.c__Gammaproteobacteria.o__Moraxellales.f__Moraxellaceae.g__Acinetobacter.s__Acinetobacterlanii	C	2.03149	0.0198099
d__Bacteria.p__Bacteroidota.c__Flavobacteriia.o__Flavobacteriales.f__Flavobacteriaceae.g__Nonlabens.s__Nonlabenssp_Ci31	C	2.02642	0.0198099
d__Bacteria.p__Pseudomonadota.c__Alphaproteobacteria.o__Hyphomicrobiales.f__Phyllobacteriaceae.g__Mesorhizobium.s__Mesorhizobiumsp_M3A_F_Ca_ET_080_04_2_1	C	2.02564	0.0198099
d__Bacteria.p__Campylobacterota.c__Epsilonproteobacteria.o__Campylobacterales.f__Campylobacteraceae.g__Campylobacter.s__Campylobacterarmoricus	C	2.0223	0.0198099
d__Bacteria.p__Cyanobacteriota.c__Cyanophyceae.o__Synechococcales.f__Merismopediaceae.g__Synechocystis.s__Synechocystissp_PCC7338	C	2.01834	0.0198099
d__Bacteria.p__Bacteroidota.c__Bacteroidia.o__Bacteroidales.f__Prevotellaceae.g__Prevotella.s__Prevotellacopri	C	2.01722	0.000386173
d__Bacteria.p__Aquificota.c__Aquificae.o__Aquificales.f__Aquificaceae.g__Hydrogenobacter.s__Hydrogenobacterthermophilus	C	2.01476	0.0198099
d__Bacteria.p__Pseudomonadota.c__Gammaproteobacteria.g__CandidatusNardonella.s__endosymbiontofPachyrhynchusinfernalis	C	2.01221	0.0198099
d__Bacteria.p__Pseudomonadota.c__Gammaproteobacteria.o__Alteromonadales.f__Alteromonadaceae.g__Alteromonas.s__Alteromonasnaphthalenivorans	C	2.01215	0.0198099
d__Bacteria.p__Mycoplasmatota.o__Mycoplasmoidales.f__Metamycoplasmataceae.g__Metamycoplasma.s__Metamycoplasmaalkalescens	C	2.01175	0.0198099
d__Bacteria.p__Bacteroidota.c__Bacteroidia.o__Bacteroidales.f__Prevotellaceae.g__Prevotella.s__Prevotellaherbatica	C	2.00962	0.000873032
d__Bacteria.p__Planctomycetota.c__Planctomycetia.o__Pirellulales.f__Pirellulaceae.g__Aureliella.s__Aureliellahelgolandensis	C	2.00648	0.0198099
d__Bacteria.p__Spirochaetota.c__Spirochaetia.o__Spirochaetales.f__Treponemataceae.g__Treponema.s__Treponemasp_Marseille_Q4132	C	2.00565	0.00212321
d__Bacteria.p__Bacillota.c__Bacilli.o__Lactobacillales.f__Streptococcaceae.g__Streptococcus.s__Streptococcusperiodonticum	C	2.0045	0.00983533
d__Bacteria.p__Pseudomonadota.c__Gammaproteobacteria.o__Oceanospirillales.f__Saccharospirillaceae.g__Reinekea.s__Reinekeaforsetii	C	2.00351	0.0198099
d__Bacteria.p__Cyanobacteriota.c__Cyanophyceae.o__Chroococcales.f__Aphanothecaceae.g__Rippkaea.s__Rippkaeaorientalis	C	2.00008	0.0198099
d__Bacteria.p__Pseudomonadota.c__Alphaproteobacteria.o__Hyphomicrobiales.f__Rhizobiaceae.g__Rhizobium.s__Rhizobiumsp_ZX09			-
d__Bacteria.p__Pseudomonadota.c__Alphaproteobacteria.o__Hyphomicrobiales.f__Brucellaceae.g__Brucella.s__Brucellainopinata			-
d__Bacteria.p__Actinomycetota.c__Actinomycetes.o__Propionibacteriales.f__Propionibacteriaceae.g__Microlunatus.s__Microlunatuselymi			-
d__Bacteria.p__Bacillota.c__Clostridia.o__Eubacteriales.f__Clostridiaceae.g__Clostridium.s__Clostridiumsp_DL_VIII			-
d__Bacteria.p__Actinomycetota.c__Actinomycetes.o__Kitasatosporales.f__Streptomycetaceae.g__Streptomyces.s__Streptomycesrapamycinicus			-
d__Bacteria.p__Actinomycetota.c__Actinomycetes.o__Micrococcales.f__Micrococcaceae.g__Arthrobacter.s__Arthrobactersunyaminii			-
d__Bacteria.p__Actinomycetota.c__Actinomycetes.o__Micrococcales.f__Microbacteriaceae.g__Microbacterium.s__Microbacteriumhydrocarbonoxydans			-
d__Bacteria.p__Bacteroidota.c__Bacteroidia.o__Bacteroidales.f__Bacteroidaceae.g__Bacteroides.s__Bacteroideshelcogenes			0.00100748
d__Bacteria.p__Chloroflexota.c__Chloroflexia.o__Chloroflexales.f__Chloroflexaceae.g__Chloroflexus.s__Chloroflexusaurantiacus			0.000861466
d__Bacteria.p__Actinomycetota.c__Actinomycetes.o__Actinomycetales.f__Actinomycetaceae.g__Actinomyces.s__Actinomycessp_432			0.00875294
d__Bacteria.p__Pseudomonadota.c__Gammaproteobacteria.o__Alteromonadales.f__Ferrimonadaceae.g__Ferrimonas.s__Ferrimonaslipolytica			-
d__Bacteria.p__Pseudomonadota.c__Alphaproteobacteria.o__Hyphomicrobiales.f__Nitrobacteraceae.g__Bradyrhizobium.s__Bradyrhizobiumelkanii			-
d__Bacteria.p__Actinomycetota.c__Actinomycetes.o__Mycobacteriales.f__Corynebacteriaceae.g__Corynebacterium.s__Corynebacteriummassiliense			-
d__Bacteria.p__Cyanobacteriota.c__Cyanophyceae.o__Nostocales.f__Aphanizomenonaceae.g__Anabaenopsis.s__Anabaenopsiselenkinii			-
d__Bacteria.p__Pseudomonadota.c__Betaproteobacteria.o__Burkholderiales.f__Comamonadaceae.g__Acidovorax.s__Acidovoraxsp_YS12			-
d__Bacteria.p__Bacillota.c__Bacilli.o__Bacillales.f__Paenibacillaceae.g__Paenibacillus.s__Paenibacillusxylanilyticus			0.0101491
d__Bacteria.p__Bacillota.c__Clostridia.o__Eubacteriales.f__Oscillospiraceae.g__Dysosmobacter.s__Dysosmobactersp_Marseille_Q4140			0.0492546
d__Bacteria.p__Bacteroidota.c__Cytophagia.o__Cytophagales.f__Cytophagaceae.g__Aquirufa.s__Aquirufaantheringensis			-
d__Bacteria.p__Pseudomonadota.c__Alphaproteobacteria.o__Hyphomicrobiales.f__Methylobacteriaceae.g__Methylobacterium.s__Methylobacteriumphyllosphaerae			-
d__Bacteria.p__Pseudomonadota.c__Gammaproteobacteria.o__Pseudomonadales.f__Pseudomonadaceae.g__Pseudomonas.s__Pseudomonassp_BSw22131			-
d__Bacteria.p__Actinomycetota.c__Actinomycetes.o__Kitasatosporales.f__Streptomycetaceae.g__Streptomyces.s__Streptomyceschartreusis			-
d__Bacteria.p__Pseudomonadota.c__Alphaproteobacteria.o__Rhodospirillales.f__Acetobacteraceae.g__Komagataeibacter.s__Komagataeibactersaccharivorans			-
d__Bacteria.p__Bacteroidota.c__Flavobacteriia.o__Flavobacteriales.f__Flavobacteriaceae.g__CandidatusArcticimaribacter.s__CandidatusArcticimaribacterforsetii			0.0470673
d__Bacteria.p__Pseudomonadota.c__Gammaproteobacteria.o__Pseudomonadales.f__Pseudomonadaceae.g__Pseudomonas.s__Pseudomonascongelans			-
d__Bacteria.p__Bacillota.c__Bacilli.o__Bacillales.f__Bacillaceae.g__Radiobacillus.s__Radiobacilluskanasensis			-
d__Bacteria.p__Actinomycetota.c__Actinomycetes.o__Mycobacteriales.f__Mycobacteriaceae.g__Mycolicibacterium.s__Mycolicibacteriumsarraceniae			-
d__Bacteria.p__Bacillota.c__Bacilli.o__Bacillales.f__Staphylococcaceae.g__Staphylococcus.s__Staphylococcuschromogenes			-
d__Bacteria.p__Bacillota.c__Clostridia.o__Eubacteriales.f__Peptostreptococcaceae.g__Terrisporobacter.s__Terrisporobacterhibernicus			0.000636902
d__Bacteria.p__Pseudomonadota.c__Gammaproteobacteria.o__Pseudomonadales.f__Pseudomonadaceae.g__Pseudomonas.s__Pseudomonassp_ADAK13			-
d__Bacteria.p__Bacteroidota.c__Flavobacteriia.o__Flavobacteriales.f__Flavobacteriaceae.g__Capnocytophaga.s__Capnocytophagahaemolytica			-
d__Bacteria.p__Pseudomonadota.c__Gammaproteobacteria.o__Thiotrichales.f__Thiotrichaceae.g__Thiothrix.s__Thiothrixsubterranea			-
d__Bacteria.p__Bacillota.c__Bacilli.o__Bacillales.f__Listeriaceae.g__Listeria.s__Listeriainnocua			-
d__Bacteria.p__Pseudomonadota.c__Gammaproteobacteria.o__Pseudomonadales.f__Pseudomonadaceae.g__Pseudomonas.s__Pseudomonassp_ADAK18			-
d__Bacteria.p__Pseudomonadota.c__Alphaproteobacteria.o__Emcibacterales.f__Emcibacteraceae.g__Luteithermobacter.s__Luteithermobactergelatinilyticus			-
d__Bacteria.p__Bacillota.c__Clostridia.o__Eubacteriales.f__Lachnospiraceae.g__Anaerotignum.s__Anaerotignumpropionicum			0.0324867
d__Bacteria.p__Bacillota.c__Bacilli.o__Bacillales.f__Bacillaceae.g__Anoxybacillus.s__Anoxybacilluskamchatkensis			-
d__Bacteria.p__Bacillota.c__Bacilli.o__Bacillales.f__Bacillaceae.g__Geobacillus.s__Geobacillussp_46C_IIa			-
d__Bacteria.p__Pseudomonadota.c__Gammaproteobacteria.o__Enterobacterales.f__Morganellaceae.g__Photorhabdus.s__Photorhabdusakhurstii			-
d__Bacteria.p__Pseudomonadota.c__Gammaproteobacteria.o__Alteromonadales.f__Pseudoalteromonadaceae.g__Pseudoalteromonas.s__Pseudoalteromonassp_A25			-
d__Bacteria.p__Campylobacterota.c__Epsilonproteobacteria.o__Nautiliales.f__Nautiliaceae.g__Caminibacter.s__Caminibactermediatlanticus			-
d__Bacteria.p__Bacillota.c__Bacilli.o__Lactobacillales.f__Lactobacillaceae.g__Acetilactobacillus.s__Acetilactobacillusjinshanensis			-
d__Bacteria.p__Actinomycetota.c__Actinomycetes.o__Kitasatosporales.f__Streptomycetaceae.g__Streptomyces.s__Streptomycesmobaraensis			-
d__Bacteria.p__Pseudomonadota.c__Betaproteobacteria.o__Burkholderiales.f__Burkholderiaceae.g__Cupriavidus.s__Cupriavidusnantongensis			-
d__Bacteria.p__Campylobacterota.c__Epsilonproteobacteria.o__Campylobacterales.f__Helicobacteraceae.g__Helicobacter.s__Helicobacterpullorum			-
d__Bacteria.p__Bacillota.c__Bacilli.o__Lactobacillales.f__Streptococcaceae.g__Streptococcus.s__Streptococcusalactolyticus			0.0400757
d__Bacteria.p__Bacillota.c__Bacilli.o__Lactobacillales.f__Lactobacillaceae.g__Liquorilactobacillus.s__Liquorilactobacillusnagelii			-
d__Bacteria.p__Pseudomonadota.c__Betaproteobacteria.o__Burkholderiales.f__Comamonadaceae.g__Acidovorax.s__Acidovoraxantarcticus			-
d__Bacteria.p__Pseudomonadota.c__Gammaproteobacteria.o__Pseudomonadales.f__Pseudomonadaceae.g__Pseudomonas.s__Pseudomonascitronellolis			-
d__Bacteria.p__Bacteroidota.c__Flavobacteriia.o__Flavobacteriales.f__Flavobacteriaceae.g__Maribacter.s__Maribactersp_1_2014MBL_MicDiv			-
d__Bacteria.p__Actinomycetota.c__Coriobacteriia.o__Coriobacteriales.f__Atopobiaceae.g__Olsenella.s__Olsenellatimonensis			0.00508788
d__Bacteria.p__Bacillota.c__Clostridia.o__Eubacteriales.f__Peptostreptococcaceae.g__Romboutsia.s__Romboutsiasp_CE17			-
d__Bacteria.p__Actinomycetota.c__Actinomycetes.o__Micrococcales.f__Microbacteriaceae.g__Microbacterium.s__Microbacteriumatlanticum			-
d__Bacteria.p__Mycoplasmatota.c__Mollicutes.o__Mycoplasmatales.f__Mycoplasmataceae.g__Mycoplasma.s__Mycoplasmaferiruminatoris			-
d__Bacteria.p__Bacillota.c__Clostridia.o__Eubacteriales.f__Peptostreptococcaceae.g__Romboutsia.s__Romboutsiahominis			0.0442447
d__Bacteria.p__Mycoplasmatota.c__Mollicutes.o__Mycoplasmatales.f__Mycoplasmataceae.g__Mycoplasmopsis.s__Mycoplasmopsisagalactiae			-
d__Bacteria.p__Pseudomonadota.c__Gammaproteobacteria.o__Moraxellales.f__Moraxellaceae.g__Psychrobacter.s__Psychrobactersp_AntiMn_1			-
d__Bacteria.p__Actinomycetota.c__Actinomycetes.o__Kitasatosporales.f__Streptomycetaceae.g__Streptomyces.s__Streptomycesalbireticuli			-
d__Bacteria.p__Actinomycetota.c__Actinomycetes.o__Mycobacteriales.f__Corynebacteriaceae.g__Corynebacterium.s__Corynebacteriumsp_FDAARGOS1242			-
d__Bacteria.p__Actinomycetota.c__Actinomycetes.o__Mycobacteriales.f__Corynebacteriaceae.g__Corynebacterium.s__Corynebacteriumliangguodongii			-
d__Bacteria.p__Actinomycetota.c__Actinomycetes.o__Streptosporangiales.f__Streptosporangiaceae.g__Streptosporangium.s__Streptosporangiumsp_caverna			-
d__Bacteria.p__Pseudomonadota.c__Gammaproteobacteria.o__Pasteurellales.f__Pasteurellaceae.g__Avibacterium.s__Avibacteriumvolantium			0.0109604
d__Bacteria.p__Bacteroidota.c__Flavobacteriia.o__Flavobacteriales.f__Weeksellaceae.g__Kaistella.s__Kaistellaantarctica			0.0127399
d__Bacteria.p__Actinomycetota.c__Actinomycetes.o__Micrococcales.f__Microbacteriaceae.g__Agromyces.s__Agromycesbadenianii			-
d__Bacteria.p__Pseudomonadota.c__Betaproteobacteria.o__Burkholderiales.f__Oxalobacteraceae.g__Massilia.s__Massiliasp_WG5			-
d__Bacteria.p__Bacillota.c__Clostridia.o__Eubacteriales.g__Fenollaria.s__Fenollariasporofastidiosus			-
d__Bacteria.p__Bacteroidota.c__Bacteroidia.o__Bacteroidales.f__Bacteroidaceae.g__Bacteroides.s__Bacteroidesintestinalis			0.001699
d__Bacteria.p__Pseudomonadota.c__Gammaproteobacteria.o__Aeromonadales.f__Aeromonadaceae.g__Aeromonas.s__Aeromonassimiae			-
d__Bacteria.p__Pseudomonadota.c__Gammaproteobacteria.o__Methylococcales.f__Methylococcaceae.g__Methylobacter.s__Methylobactersp_YRD_M1			0.000861466
d__Bacteria.p__Bacteroidota.c__Flavobacteriia.o__Flavobacteriales.f__Flavobacteriaceae.g__Flavobacterium.s__Flavobacteriumbizetiae			-
d__Bacteria.p__Bacillota.c__Bacilli.o__Lactobacillales.f__Lactobacillaceae.g__Latilactobacillus.s__Latilactobacillusfuchuensis			-
d__Bacteria.p__Deferribacterota.c__Deferribacteres.o__Deferribacterales.f__Geovibrionaceae.g__Geovibrio.s__Geovibriothiophilus			-
d__Bacteria.p__Actinomycetota.c__Actinomycetes.o__Propionibacteriales.f__Propionibacteriaceae.g__Arachnia.s__Arachniarubra			-
d__Bacteria.p__Bacteroidota.c__Cytophagia.o__Cytophagales.f__Hymenobacteraceae.g__Pontibacter.s__Pontibactersp_XAAS_72			0.0289429
d__Bacteria.p__Thermotogota.c__Thermotogae.o__Thermotogales.f__Fervidobacteriaceae.g__Fervidobacterium.s__Fervidobacteriumnodosum			-
d__Bacteria.p__Pseudomonadota.c__Gammaproteobacteria.o__Pseudomonadales.f__Pseudomonadaceae.g__Pseudomonas.s__Pseudomonassp_M1			-
d__Bacteria.p__Pseudomonadota.c__Betaproteobacteria.o__Burkholderiales.f__Burkholderiaceae.g__Caballeronia.s__Caballeroniainsecticola			-
d__Bacteria.p__Pseudomonadota.c__Gammaproteobacteria.o__Oceanospirillales.f__Halomonadaceae.g__Halomonas.s__Halomonassp_MCCC1A13316			-
d__Bacteria.p__Actinomycetota.c__Actinomycetes.o__Mycobacteriales.f__Gordoniaceae.g__Gordonia.s__Gordoniapolyisoprenivorans			-
d__Bacteria.p__Pseudomonadota.c__Betaproteobacteria.o__Neisseriales.f__Neisseriaceae.g__Neisseria.s__Neisseriasp_oraltaxon014			-
d__Bacteria.p__Planctomycetota.c__Planctomycetia.o__Pirellulales.f__Pirellulaceae.g__Rhodopirellula.s__Rhodopirellulabaltica			0.0198099
d__Bacteria.p__Pseudomonadota.c__Gammaproteobacteria.o__Alteromonadales.f__Colwelliaceae.g__Litorilituus.s__Litorilituussediminis			-
d__Bacteria.p__Pseudomonadota.c__Gammaproteobacteria.o__Enterobacterales.f__Enterobacteriaceae.g__Metakosakonia.s__Metakosakoniasp_MRY16_398			-
d__Bacteria.p__Pseudomonadota.c__Betaproteobacteria.o__Burkholderiales.f__Burkholderiaceae.g__Paraburkholderia.s__Paraburkholderiafungorum			-
d__Bacteria.p__Pseudomonadota.c__Alphaproteobacteria.o__Sphingomonadales.f__Erythrobacteraceae.g__Altererythrobacter.s__Altererythrobactersp_BO_6			-
d__Bacteria.p__Actinomycetota.c__Actinomycetes.o__Micrococcales.f__Microbacteriaceae.g__Microbacterium.s__Microbacteriumsp_10M_3C3			-
d__Bacteria.p__Pseudomonadota.c__Gammaproteobacteria.o__Xanthomonadales.f__Xanthomonadaceae.g__Pseudoxanthomonas.s__Pseudoxanthomonassuwonensis			-
d__Bacteria.p__Bacillota.c__Clostridia.o__Thermoanaerobacterales.f__ThermoanaerobacteralesFamilyIII_IncertaeSedis.g__Caldicellulosiruptor.s__Caldicellulosiruptorbescii			-
d__Bacteria.p__Pseudomonadota.c__Gammaproteobacteria.o__Enterobacterales.f__Hafniaceae.g__Edwardsiella.s__Edwardsiellaanguillarum			-
d__Bacteria.p__Cyanobacteriota.c__Cyanophyceae.o__Synechococcales.f__Synechococcaceae.g__Synechococcus.s__Synechococcussp_RS9902			-
d__Bacteria.p__Cyanobacteriota.c__Cyanophyceae.o__Synechococcales.f__Synechococcaceae.g__Synechococcus.s__Synechococcussp_RS9907			-
d__Bacteria.p__Actinomycetota.c__Actinomycetes.o__Kitasatosporales.f__Streptomycetaceae.g__Streptomyces.s__Streptomycessp_CA_278952			-
d__Bacteria.p__Cyanobacteriota.c__Cyanophyceae.o__Synechococcales.f__Synechococcaceae.g__Synechococcus.s__Synechococcussp_RS9909			-
d__Bacteria.p__Actinomycetota.c__Actinomycetes.o__Mycobacteriales.f__Mycobacteriaceae.g__Mycobacterium.s__Mycobacteriumseoulense			-
d__Bacteria.p__Pseudomonadota.c__Gammaproteobacteria.o__Enterobacterales.f__Enterobacteriaceae.s__EnterobacteriaceaeendosymbiontofDonaciathalassina			0.0198099
d__Bacteria.p__Pseudomonadota.c__Gammaproteobacteria.o__Alteromonadales.f__Shewanellaceae.g__Shewanella.s__Shewanellabicestrii			-
d__Bacteria.p__Actinomycetota.c__Actinomycetes.o__Propionibacteriales.f__Nocardioidaceae.g__Nocardioides.s__Nocardioidesaromaticivorans			-
d__Bacteria.p__Bacteroidota.c__Cytophagia.o__Cytophagales.f__Mangrovivirgaceae.g__Mangrovivirga.s__Mangrovivirgacuniculi			-
d__Bacteria.p__Pseudomonadota.c__Betaproteobacteria.o__Burkholderiales.f__Burkholderiaceae.g__Burkholderia.s__Burkholderiacontaminans			-
d__Bacteria.p__Actinomycetota.c__Actinomycetes.o__Pseudonocardiales.f__Pseudonocardiaceae.g__Saccharothrix.s__Saccharothrixespanaensis			-
d__Bacteria.p__Pseudomonadota.c__Gammaproteobacteria.o__Alteromonadales.f__Shewanellaceae.g__Shewanella.s__Shewanellasp_FJAT_52072			-
d__Bacteria.p__Bacteroidota.c__Cytophagia.o__Cytophagales.f__Hymenobacteraceae.g__Hymenobacter.s__Hymenobacterbaengnokdamensis			0.0492546
d__Bacteria.p__Actinomycetota.c__Actinomycetes.o__Propionibacteriales.f__Nocardioidaceae.g__Nocardioides.s__Nocardioidessp_dk884			-
d__Bacteria.p__Pseudomonadota.c__Gammaproteobacteria.o__Xanthomonadales.f__Xanthomonadaceae.g__Stenotrophomonas.s__Stenotrophomonassp_364			-
d__Bacteria.p__Pseudomonadota.c__Betaproteobacteria.o__Burkholderiales.f__Burkholderiaceae.g__Polynucleobacter.s__Polynucleobacteracidiphobus			-
d__Bacteria.p__Cyanobacteriota.c__Cyanophyceae.o__Nostocales.f__Nostocaceae.g__Nostoc.s__Nostocsp_PeltigeramembranaceacyanobiontN6			0.000861466
d__Bacteria.p__Pseudomonadota.c__Alphaproteobacteria.o__Hyphomicrobiales.f__Nitrobacteraceae.g__Bradyrhizobium.s__Bradyrhizobiumsp_CB1015			-
d__Bacteria.p__Bacteroidota.c__Cytophagia.o__Cytophagales.f__Spirosomaceae.g__Fibrella.s__Fibrellasp_ES10_3_2_2			0.0363274
d__Bacteria.p__Pseudomonadota.c__Alphaproteobacteria.o__Hyphomicrobiales.f__Phyllobacteriaceae.g__Hoeflea.s__Hoefleasp_IMCC20628			-
d__Bacteria.p__Bacteroidota.c__Flavobacteriia.o__Flavobacteriales.f__Weeksellaceae.g__Kaistella.s__Kaistelladaneshvariae			0.0370712
d__Bacteria.p__Actinomycetota.c__Actinomycetes.o__Actinomycetales.f__Actinomycetaceae.g__Actinomyces.s__Actinomycesnaeslundii			-
d__Bacteria.p__Planctomycetota.c__Planctomycetia.o__Planctomycetales.f__Planctomycetaceae.g__Gimesia.s__Gimesiaalgae			-
d__Bacteria.p__Cyanobacteriota.c__Cyanophyceae.o__Nostocales.f__Aphanizomenonaceae.g__Cylindrospermopsis.s__Cylindrospermopsisraciborskii			-
d__Bacteria.p__Chlamydiota.c__Chlamydiia.o__Chlamydiales.f__Chlamydiaceae.g__Chlamydia.s__Chlamydiaabortus			-
d__Bacteria.p__Pseudomonadota.c__Gammaproteobacteria.o__Enterobacterales.f__Enterobacteriaceae.g__Klebsiella.s__Klebsiellaaerogenes			-
d__Bacteria.p__Bacillota.c__Bacilli.o__Bacillales.f__Bacillaceae.g__Lysinibacillus.s__Lysinibacillusparviboronicapiens			0.0198099
d__Bacteria.p__Bacteroidota.c__Cytophagia.o__Cytophagales.f__Cytophagaceae.g__Spirosoma.s__Spirosomaradiotolerans			-
d__Bacteria.p__Pseudomonadota.c__Gammaproteobacteria.o__Enterobacterales.f__Enterobacteriaceae.g__Kosakonia.s__Kosakoniaradicincitans			-
d__Bacteria.p__Bacteroidota.c__Flavobacteriia.o__Flavobacteriales.f__Weeksellaceae.g__Chryseobacterium.s__Chryseobacteriumsp_PCH239			-
d__Bacteria.p__Bacillota.c__Clostridia.o__Eubacteriales.f__Lachnospiraceae.g__Simiaoa.s__Simiaoasunii			0.00225853
d__Bacteria.p__Pseudomonadota.c__Gammaproteobacteria.o__Xanthomonadales.f__Xanthomonadaceae.g__Stenotrophomonas.s__Stenotrophomonassp_NA06056			-
d__Bacteria.p__Bacillota.c__Clostridia.o__Eubacteriales.f__Peptostreptococcaceae.g__Clostridioides.s__Clostridioidesdifficile			0.00722241
d__Bacteria.p__Pseudomonadota.c__Gammaproteobacteria.o__Orbales.f__Orbaceae.g__Gilliamella.s__Gilliamellasp_ESL0443			-
d__Bacteria.p__Rhodothermota.c__Rhodothermia.o__Rhodothermales.f__Rhodothermaceae.g__Rhodocaloribacter.s__Rhodocaloribacterlitoris			-
d__Bacteria.p__Thermodesulfobacteriota.c__Desulfuromonadia.o__Geobacterales.f__Geobacteraceae.g__Geomonas.s__Geomonasoryzisoli			-
d__Bacteria.p__Actinomycetota.c__Actinomycetes.o__Kitasatosporales.f__Streptomycetaceae.g__Streptomyces.s__Streptomycessp_Tu6071			-
d__Bacteria.p__Mycoplasmatota.c__Mollicutes.o__Entomoplasmatales.f__Spiroplasmataceae.g__Spiroplasma.s__SpiroplasmaendosymbiontofPhyllotretacruciferae			-
d__Bacteria.p__Pseudomonadota.c__Gammaproteobacteria.o__Pseudomonadales.f__Pseudomonadaceae.g__Pseudomonas.s__Pseudomonassp_B21_059			-
d__Bacteria.p__Pseudomonadota.c__Betaproteobacteria.o__Burkholderiales.f__Comamonadaceae.g__Acidovorax.s__Acidovoraxsp_5MLIR			-
d__Bacteria.p__Pseudomonadota.c__Alphaproteobacteria.o__Caulobacterales.f__Caulobacteraceae.g__Brevundimonas.s__Brevundimonasnaejangsanensis			-
d__Bacteria.p__Pseudomonadota.c__Gammaproteobacteria.o__Pseudomonadales.f__Pseudomonadaceae.g__Pseudomonas.s__Pseudomonassp_B21_056			-
d__Bacteria.p__Pseudomonadota.c__Gammaproteobacteria.o__Pseudomonadales.f__Pseudomonadaceae.g__Pseudomonas.s__Pseudomonassp_B21_054			-
d__Bacteria.p__Pseudomonadota.c__Gammaproteobacteria.o__Pseudomonadales.f__Pseudomonadaceae.g__Pseudomonas.s__Pseudomonassp_B21_053			-
d__Bacteria.p__Pseudomonadota.c__Gammaproteobacteria.o__Pseudomonadales.f__Pseudomonadaceae.g__Pseudomonas.s__Pseudomonassp_B21_051			-
d__Bacteria.p__Chloroflexota.c__Ardenticatenia.g__CandidatusPromineifilum.s__CandidatusPromineofilumbreve			-
d__Bacteria.p__Bacillota.c__Bacilli.o__Bacillales.f__Bacillaceae.g__Psychrobacillus.s__Psychrobacillussp_INOP01			-
d__Bacteria.p__Pseudomonadota.c__Gammaproteobacteria.o__Enterobacterales.f__Enterobacteriaceae.g__CandidatusBlochmannia.s__BlochmanniaendosymbiontofCamponotus_Colobopsis_obliquus			-
d__Bacteria.p__Pseudomonadota.c__Gammaproteobacteria.o__Enterobacterales.f__Enterobacteriaceae.g__Klebsiella.s__Klebsiellavariicola			-
d__Bacteria.p__Pseudomonadota.c__Gammaproteobacteria.o__Thiotrichales.f__Piscirickettsiaceae.g__Thiomicrorhabdus.s__Thiomicrorhabdusindica			-
d__Bacteria.p__Bacillota.c__Bacilli.o__Bacillales.f__Bacillaceae.g__Metabacillus.s__Metabacillussp_cB07			-
d__Bacteria.p__Bacteroidota.c__Flavobacteriia.o__Flavobacteriales.f__Flavobacteriaceae.g__Polaribacter.s__Polaribactersp_KT25b			0.0370712
d__Bacteria.p__Pseudomonadota.c__Alphaproteobacteria.o__Rhodobacterales.f__Roseobacteraceae.g__Sulfitobacter.s__Sulfitobactersp_B30_2			-
d__Bacteria.p__Pseudomonadota.c__Gammaproteobacteria.o__Chromatiales.f__Ectothiorhodospiraceae.g__Spiribacter.s__Spiribactersalinus			-
d__Bacteria.p__Pseudomonadota.c__Gammaproteobacteria.o__Xanthomonadales.f__Xanthomonadaceae.g__Lysobacter.s__Lysobactersoli			-
d__Bacteria.p__Bacillota.c__Negativicutes.o__Veillonellales.f__Veillonellaceae.g__Veillonella.s__Veillonellasp_S12025_13			-
d__Bacteria.p__Pseudomonadota.c__Gammaproteobacteria.o__Legionellales.f__Legionellaceae.g__Tatlockia.s__Tatlockiamicdadei			0.000972219
d__Bacteria.p__Actinomycetota.c__Actinomycetes.o__Micrococcales.f__Micrococcaceae.g__Arthrobacter.s__Arthrobactersp_FW306_05_C			-
d__Bacteria.p__Pseudomonadota.c__Alphaproteobacteria.o__Rhodobacterales.f__Roseobacteraceae.g__Pseudosulfitobacter.s__Pseudosulfitobactersp_DSM107133			0.0152714
d__Bacteria.p__Actinomycetota.c__Actinomycetes.o__Kitasatosporales.f__Streptomycetaceae.g__Streptomyces.s__Streptomycescyaneogriseus			-
d__Bacteria.p__Pseudomonadota.c__Gammaproteobacteria.o__Pasteurellales.f__Pasteurellaceae.g__Haemophilus.s___Haemophilus_ducreyi			0.00133443
d__Bacteria.p__Actinomycetota.c__Actinomycetes.o__Kitasatosporales.f__Streptomycetaceae.g__Streptomyces.s__Streptomycesasoensis			-
d__Bacteria.p__Pseudomonadota.c__Alphaproteobacteria.o__Sphingomonadales.f__Sphingomonadaceae.g__Novosphingobium.s__Novosphingobiumaromaticivorans			-
d__Bacteria.p__Actinomycetota.c__Actinomycetes.o__Kitasatosporales.f__Streptomycetaceae.g__Kitasatospora.s__Kitasatosporasp_YST_16			-
d__Bacteria.p__Pseudomonadota.c__Gammaproteobacteria.o__Alteromonadales.f__Shewanellaceae.g__Shewanella.s__Shewanelladonghaensis			-
d__Bacteria.p__Pseudomonadota.c__Gammaproteobacteria.o__Alteromonadales.f__Alteromonadaceae.g__Lacimicrobium.s__Lacimicrobiumalkaliphilum			-
d__Bacteria.p__Bacillota.c__Bacilli.o__Bacillales.f__Bacillaceae.g__Bacillus.s__Bacillusamyloliquefaciens			-
d__Bacteria.p__Pseudomonadota.c__Betaproteobacteria.o__Neisseriales.f__Neisseriaceae.g__Neisseria.s__Neisseriasp_ZJ106			0.00174534
d__Bacteria.p__Pseudomonadota.c__Betaproteobacteria.o__Nitrosomonadales.f__Methylophilaceae.g__Methylophilus.s__Methylophilusmethylotrophus			-
d__Bacteria.p__Pseudomonadota.c__Alphaproteobacteria.o__Hyphomicrobiales.f__Nitrobacteraceae.g__Bradyrhizobium.s__Bradyrhizobiumsp_CCBAU51765			-
d__Bacteria.p__Cyanobacteriota.c__Cyanophyceae.o__Nostocales.f__Calotrichaceae.g__Calothrix.s__Calothrixsp_NIES_2100			-
d__Bacteria.p__Myxococcota.c__Myxococcia.o__Myxococcales.f__Myxococcaceae.g__Myxococcus.s__Myxococcussp_NMCA1			-
d__Bacteria.p__Pseudomonadota.c__Gammaproteobacteria.o__Xanthomonadales.f__Rhodanobacteraceae.g__Dyella.s__Dyellatelluris			-
d__Bacteria.p__Actinomycetota.c__Actinomycetes.o__Pseudonocardiales.f__Pseudonocardiaceae.g__Amycolatopsis.s__Amycolatopsisalbispora			-
d__Bacteria.p__Cyanobacteriota.c__Cyanophyceae.o__Synechococcales.f__Prochlorococcaceae.g__Cyanobium.s__Cyanobiumgracile			0.0101491
d__Bacteria.p__Pseudomonadota.c__Gammaproteobacteria.o__Moraxellales.f__Moraxellaceae.g__Acinetobacter.s__Acinetobactersp_TR3			-
d__Bacteria.p__Pseudomonadota.c__Betaproteobacteria.o__Burkholderiales.f__Burkholderiaceae.g__Polynucleobacter.s__Polynucleobactersp_JS_JIR_II_b4			-
d__Bacteria.p__Pseudomonadota.c__Gammaproteobacteria.o__Pseudomonadales.f__Pseudomonadaceae.g__Pseudomonas.s__Pseudomonassp_43A			-
d__Bacteria.p__Pseudomonadota.c__Betaproteobacteria.o__Neisseriales.f__Chromobacteriaceae.g__Aquitalea.s__Aquitaleamagnusonii			-
d__Bacteria.p__Actinomycetota.c__Actinomycetes.o__Mycobacteriales.f__Mycobacteriaceae.g__Mycolicibacterium.s__Mycolicibacteriummengxianglii			-
d__Bacteria.p__Bacillota.c__Bacilli.o__Bacillales.f__Paenibacillaceae.g__Brevibacillus.s__Brevibacillussp_WF146			-
d__Bacteria.p__Actinomycetota.c__Actinomycetes.o__Pseudonocardiales.f__Pseudonocardiaceae.g__Amycolatopsis.s__Amycolatopsissp_CA_230715			-
d__Bacteria.p__Actinomycetota.c__Actinomycetes.o__Kitasatosporales.f__Streptomycetaceae.g__Streptomyces.s__Streptomyceskanamyceticus			-
d__Bacteria.p__Actinomycetota.c__Actinomycetes.o__Mycobacteriales.f__Mycobacteriaceae.g__Mycolicibacterium.s__Mycolicibacteriumsepticum			0.0423756
d__Bacteria.p__Bacillota.c__Clostridia.o__Eubacteriales.f__Oscillospiraceae.g__Ruminiclostridium.s__Ruminiclostridiumherbifermentans			9.63e-05
d__Bacteria.p__Pseudomonadota.c__Betaproteobacteria.o__Burkholderiales.f__Burkholderiaceae.g__Caballeronia.s__Caballeroniasp_SL2Y3			-
d__Bacteria.p__Aquificota.c__Aquificae.o__Aquificales.g__Thermosulfidibacter.s__Thermosulfidibactertakaii			0.0363274
d__Bacteria.p__Acidobacteriota.c__Terriglobia.o__Terriglobales.f__Acidobacteriaceae.g__Terriglobus.s__Terriglobusalbidus			-
d__Bacteria.p__Campylobacterota.c__Epsilonproteobacteria.o__Campylobacterales.f__Campylobacteraceae.g__Campylobacter.s__Campylobacterinsulaenigrae			0.0101491
d__Bacteria.p__Pseudomonadota.c__Gammaproteobacteria.o__Cellvibrionales.f__Cellvibrionaceae.g__Teredinibacter.s__Teredinibacterpurpureus			-
d__Bacteria.p__Bacillota.c__Bacilli.o__Bacillales.f__Alicyclobacillaceae.g__Kyrpidia.s__Kyrpidiaspormannii			-
d__Bacteria.p__Pseudomonadota.c__Alphaproteobacteria.o__Hyphomicrobiales.g__Nordella.s__Nordellasp_HKS07			-
d__Bacteria.p__Pseudomonadota.c__Gammaproteobacteria.o__Moraxellales.f__Moraxellaceae.g__Acinetobacter.s__Acinetobactersepticus			-
d__Bacteria.p__Pseudomonadota.c__Betaproteobacteria.o__Neisseriales.f__Chromobacteriaceae.g__Iodobacter.s__Iodobacterfluviatilis			-
d__Bacteria.p__Bacillota.c__Bacilli.o__Bacillales.f__Bacillaceae.g__Bacillus.s__Bacillusluti			-
d__Bacteria.p__Pseudomonadota.c__Betaproteobacteria.o__Burkholderiales.f__Burkholderiaceae.g__Burkholderia.s__Burkholderiasp_FERMBP_3421			-
d__Bacteria.p__Pseudomonadota.c__Alphaproteobacteria.o__Hyphomicrobiales.f__Xanthobacteraceae.g__Pseudolabrys.s__Pseudolabrystaiwanensis			-
d__Bacteria.p__Actinomycetota.c__Actinomycetes.o__Kitasatosporales.f__Streptomycetaceae.g__Streptomyces.s__Streptomycessp_RLB3_17			-
d__Bacteria.p__Actinomycetota.c__Actinomycetes.o__Kitasatosporales.f__Streptomycetaceae.g__Streptomyces.s__Streptomycessp_LRE541			-
d__Bacteria.p__Actinomycetota.c__Actinomycetes.o__Micrococcales.f__Cellulomonadaceae.g__Cellulomonas.s__Cellulomonassp_S1_8			-
d__Bacteria.p__Pseudomonadota.c__Gammaproteobacteria.o__Pseudomonadales.f__Pseudomonadaceae.g__Pseudomonas.s__Pseudomonassp_R2_37_08W			-
d__Bacteria.p__Bacillota.c__Negativicutes.o__Selenomonadales.f__Selenomonadaceae.g__Selenomonas.s__Selenomonasruminantium			0.00508788
d__Bacteria.p__Pseudomonadota.c__Gammaproteobacteria.o__Xanthomonadales.f__Xanthomonadaceae.g__Xanthomonas.s__Xanthomonassp_AM6			-
d__Bacteria.p__Pseudomonadota.c__Alphaproteobacteria.o__Sphingomonadales.f__Erythrobacteraceae.g__Qipengyuania.s__Qipengyuaniaaurantiaca			-
d__Bacteria.p__Pseudomonadota.c__Betaproteobacteria.o__Burkholderiales.f__Alcaligenaceae.g__Pigmentiphaga.s__Pigmentiphagaaceris			-
d__Bacteria.p__Pseudomonadota.c__Betaproteobacteria.o__Burkholderiales.f__Oxalobacteraceae.g__Noviherbaspirillum.s__Noviherbaspirillumsp_UKPF54			-
d__Bacteria.p__Pseudomonadota.c__Betaproteobacteria.o__Nitrosomonadales.f__Sulfuricellaceae.g__Sulfuricella.s__Sulfuricelladenitrificans			-
d__Bacteria.p__Actinomycetota.c__Actinomycetes.o__Micrococcales.f__Micrococcaceae.g__Kocuria.s__Kocuriasp_KD4			-
d__Bacteria.p__Pseudomonadota.c__Alphaproteobacteria.o__Hyphomicrobiales.f__Phyllobacteriaceae.g__Aminobacter.s__Aminobactersp_MSH1			-
d__Bacteria.p__Actinomycetota.c__Actinomycetes.o__Kitasatosporales.f__Streptomycetaceae.g__Streptomyces.s__Streptomycessp_AMCC400023			-
d__Bacteria.p__Bacillota.c__Clostridia.o__Eubacteriales.f__Lachnospiraceae.g__Anaeromicropila.s__Anaeromicropilaherbilytica			-
d__Bacteria.p__Actinomycetota.c__Actinomycetes.o__Micrococcales.f__Promicromonosporaceae.g__Cellulosimicrobium.s__Cellulosimicrobiumsp_72_3			-
d__Bacteria.p__Pseudomonadota.c__Alphaproteobacteria.o__Hyphomicrobiales.f__Methylobacteriaceae.g__Methylobacterium.s__Methylobacteriumsp_WL1			-
d__Bacteria.p__Pseudomonadota.c__Betaproteobacteria.o__Nitrosomonadales.f__Sterolibacteriaceae.g__Denitratisoma.s__Denitratisomaoestradiolicum			-
d__Bacteria.p__Pseudomonadota.c__Gammaproteobacteria.o__Pseudomonadales.f__Pseudomonadaceae.g__Pseudomonas.s__Pseudomonasxanthosomae			-
d__Bacteria.p__Bacillota.c__Bacilli.o__Lactobacillales.f__Enterococcaceae.g__Vagococcus.s__Vagococcussp_CY52_2			-
d__Bacteria.p__Bacteroidota.c__Bacteroidia.o__Bacteroidales.f__Prevotellaceae.g__Prevotella.s__Prevotellamelaninogenica			-
d__Bacteria.p__Pseudomonadota.c__Alphaproteobacteria.o__Hyphomicrobiales.f__Rhizobiaceae.g__Rhizobium.s__Rhizobiumanhuiense			-
d__Bacteria.p__Pseudomonadota.c__Gammaproteobacteria.o__Enterobacterales.f__Yersiniaceae.g__Serratia.s__Serratiagrimesii			-
d__Bacteria.p__Bacillota.c__Bacilli.o__Lactobacillales.f__Lactobacillaceae.g__Lactobacillus.s__Lactobacillustaiwanensis			0.0254893
d__Bacteria.p__Actinomycetota.c__Actinomycetes.o__Kitasatosporales.f__Streptomycetaceae.g__Streptomyces.s__Streptomyceslusitanus			-
d__Bacteria.p__Pseudomonadota.c__Alphaproteobacteria.o__Sphingomonadales.f__Erythrobacteraceae.g__Tsuneonella.s__Tsuneonellaflava			-
d__Bacteria.p__Nitrospirota.c__Nitrospiria.o__Nitrospirales.f__Nitrospiraceae.g__Nitrospira.s__Nitrospiramoscoviensis			-
d__Bacteria.p__Pseudomonadota.c__Gammaproteobacteria.o__Oceanospirillales.f__Oceanospirillaceae.g__Thalassolituus.s__Thalassolituushydrocarbonoclasticus			-
d__Bacteria.p__Pseudomonadota.c__Alphaproteobacteria.o__Sphingomonadales.f__Sphingomonadaceae.g__Sphingopyxis.s__Sphingopyxislindanitolerans			-
d__Bacteria.p__Pseudomonadota.c__Gammaproteobacteria.o__Legionellales.f__Legionellaceae.g__Legionella.s__Legionellajordanis			-
d__Bacteria.p__Pseudomonadota.c__Gammaproteobacteria.o__Enterobacterales.f__Morganellaceae.g__Providencia.s__Providenciastuartii			-
d__Bacteria.p__Bacillota.c__Bacilli.o__Bacillales.f__Paenibacillaceae.g__Paenibacillus.s__Paenibacillussp_PAMC21692			0.0101491
d__Bacteria.p__Pseudomonadota.c__Gammaproteobacteria.o__Enterobacterales.f__Enterobacteriaceae.g__Enterobacter.s__Enterobactersp_SGAir0187			-
d__Bacteria.p__Bacteroidota.c__Flavobacteriia.o__Flavobacteriales.f__Flavobacteriaceae.g__Christiangramia.s__Christiangramiafulva			0.0109604
d__Bacteria.p__Bacteroidota.c__Flavobacteriia.o__Flavobacteriales.f__Weeksellaceae.g__Elizabethkingia.s__Elizabethkingiasp_JS20170427COW			-
d__Bacteria.p__Campylobacterota.c__Epsilonproteobacteria.o__Campylobacterales.f__Arcobacteraceae.g__Malaciobacter.s__Malaciobactermarinus			0.00284238
d__Bacteria.p__Pseudomonadota.c__Alphaproteobacteria.o__Hyphomicrobiales.f__Phyllobacteriaceae.g__Phyllobacterium.s__Phyllobacteriumsp_A185_2			-
d__Bacteria.p__Bacillota.c__Tissierellia.o__Tissierellales.f__Tissierellaceae.g__Tissierella.s__Tissierellasp_Yu_01			-
d__Bacteria.p__Pseudomonadota.c__Alphaproteobacteria.o__Rickettsiales.f__Anaplasmataceae.g__Wolbachia.s__Wolbachiaendosymbiont_groupA_ofGymnosomarotundatum			-
d__Bacteria.p__Pseudomonadota.c__Gammaproteobacteria.o__Thiotrichales.f__Piscirickettsiaceae.g__Methylophaga.s__Methylophaganitratireducenticrescens			-
d__Bacteria.p__Bacteroidota.c__Bacteroidia.o__Bacteroidales.f__Rikenellaceae.g__Alistipes.s__Alistipesshahii			3.87e-06
d__Bacteria.p__Bacteroidota.c__Cytophagia.o__Cytophagales.f__Cytophagaceae.g__Spirosoma.s__Spirosomasp_KCTC72228			0.000861466
d__Bacteria.p__Pseudomonadota.c__Alphaproteobacteria.o__Hyphomicrobiales.f__Phyllobacteriaceae.g__Mesorhizobium.s__Mesorhizobiumsp_M7A_F_Ce_TU_012_03_2_1			-
d__Bacteria.p__Pseudomonadota.c__Gammaproteobacteria.o__Xanthomonadales.f__Xanthomonadaceae.g__Xanthomonas.s__Xanthomonasoryzae			-
d__Bacteria.p__Myxococcota.c__Myxococcia.o__Myxococcales.f__Myxococcaceae.g__Pyxidicoccus.s__Pyxidicoccussp_SCPEA002			-
d__Bacteria.p__Actinomycetota.c__Actinomycetes.o__Mycobacteriales.f__Gordoniaceae.g__Gordonia.s__Gordoniasp_SL306			-
d__Bacteria.p__Bacillota.c__Clostridia.o__Eubacteriales.f__Clostridiaceae.g__Clostridium.s__Clostridiumtyrobutyricum			-
d__Bacteria.p__Pseudomonadota.c__Alphaproteobacteria.o__Hyphomicrobiales.f__Phyllobacteriaceae.g__Mesorhizobium.s__Mesorhizobiumsp_M8A_F_Ca_ET_057_01_1_1			-
d__Bacteria.p__Actinomycetota.c__Actinomycetes.o__Micromonosporales.f__Micromonosporaceae.g__Micromonospora.s__Micromonosporamaris			-
d__Bacteria.p__Pseudomonadota.c__Alphaproteobacteria.o__Sphingomonadales.f__Sphingomonadaceae.g__Sphingopyxis.s__Sphingopyxisterrae			-
d__Bacteria.p__Bacteroidota.c__Flavobacteriia.o__Flavobacteriales.f__Weeksellaceae.g__Riemerella.s__Riemerellaanatipestifer			0.00428061
d__Bacteria.p__Pseudomonadota.c__Alphaproteobacteria.o__Hyphomicrobiales.f__Nitrobacteraceae.g__Bradyrhizobium.s__Bradyrhizobiumoligotrophicum			-
d__Bacteria.p__Pseudomonadota.c__Gammaproteobacteria.o__Cellvibrionales.f__Cellvibrionaceae.g__Cellvibrio.s__Cellvibriosp_PSBB023			-
d__Bacteria.p__Bacteroidota.c__Flavobacteriia.o__Flavobacteriales.f__Weeksellaceae.g__Epilithonimonas.s__Epilithonimonaszeae			-
d__Bacteria.p__Campylobacterota.c__Epsilonproteobacteria.o__Campylobacterales.f__Arcobacteraceae.g__Halarcobacter.s__Halarcobacteranaerophilus			-
d__Bacteria.p__Thermotogota.c__Thermotogae.o__Thermotogales.f__Fervidobacteriaceae.g__Thermosipho.s__Thermosiphoferrireducens			-
d__Bacteria.p__Bacillota.c__Clostridia.o__Eubacteriales.f__Clostridiaceae.g__Clostridium.s__Clostridiumestertheticum			-
d__Bacteria.p__Bacillota.c__Clostridia.o__Eubacteriales.f__Eubacteriaceae.g__Eubacterium.s__Eubacteriummaltosivorans			1.43e-06
d__Bacteria.p__Bacteroidota.c__Flavobacteriia.o__Flavobacteriales.f__Flavobacteriaceae.g__Christiangramia.s__Christiangramiaforsetii			0.0034236
d__Bacteria.p__Pseudomonadota.c__Gammaproteobacteria.o__Vibrionales.f__Vibrionaceae.g__Vibrio.s__Vibrioplantisponsor			0.0152714
d__Bacteria.p__Mycoplasmatota.c__Mollicutes.o__Mycoplasmatales.f__Mycoplasmataceae.g__Mycoplasmopsis.s__Mycoplasmopsiscolumbina			0.0152714
d__Bacteria.p__Pseudomonadota.c__Gammaproteobacteria.o__Enterobacterales.f__Enterobacteriaceae.s__EnterobacteriaceaeendosymbiontofDonaciaprovostii			0.0198099
d__Bacteria.p__Pseudomonadota.c__Alphaproteobacteria.o__Sphingomonadales.f__Sphingomonadaceae.g__Novosphingobium.s__Novosphingobiumginsenosidimutans			-
d__Bacteria.p__Bacillota.c__Bacilli.o__Lactobacillales.f__Streptococcaceae.g__Lactococcus.s__Lactococcusallomyrinae			-
d__Bacteria.p__Actinomycetota.c__Actinomycetes.o__Mycobacteriales.f__Nocardiaceae.g__Rhodococcus.s__Rhodococcussp_WMMA185			0.0152714
d__Bacteria.p__Bacillota.c__Bacilli.o__Lactobacillales.f__Lactobacillaceae.g__Lactobacillus.s__Lactobacillushelsingborgensis			-
d__Bacteria.p__Bacillota.c__Bacilli.o__Lactobacillales.f__Carnobacteriaceae.g__Jeotgalibaca.s__Jeotgalibacaciconiae			-
d__Bacteria.p__Bacillota.c__Bacilli.o__Lactobacillales.f__Streptococcaceae.g__Streptococcus.s__Streptococcussp_HSISM1			-
d__Bacteria.p__Pseudomonadota.c__Gammaproteobacteria.o__Xanthomonadales.f__Xanthomonadaceae.g__Stenotrophomonas.s__Stenotrophomonassp_PAMC25021			-
d__Bacteria.p__Pseudomonadota.c__Gammaproteobacteria.o__Pseudomonadales.f__Pseudomonadaceae.g__Pseudomonas.s__Pseudomonasmosselii			-
d__Bacteria.p__Deferribacterota.c__Deferribacteres.o__Deferribacterales.f__Calditerrivibrionaceae.g__Calditerrivibrio.s__Calditerrivibrionitroreducens			0.0197027
d__Bacteria.p__Bacillota.c__Clostridia.o__Eubacteriales.f__Eubacteriaceae.g__Eubacterium.s__Eubacteriumcallanderi			-
d__Bacteria.p__Pseudomonadota.c__Betaproteobacteria.o__Burkholderiales.f__Burkholderiaceae.g__Burkholderia.s__Burkholderiadiffusa			-
d__Bacteria.p__Pseudomonadota.c__Alphaproteobacteria.o__Rhodospirillales.f__Acetobacteraceae.g__Acetobacter.s__Acetobacteroryzoeni			-
d__Bacteria.p__Bacteroidota.c__Bacteroidia.o__Bacteroidales.f__Bacteroidaceae.g__Bacteroides.s__Bacteroidescaecimuris			-
d__Bacteria.p__Pseudomonadota.c__Alphaproteobacteria.o__Rickettsiales.f__CandidatusMidichloriaceae.g__CandidatusFokinia.s__CandidatusFokiniasolitaria			-
d__Bacteria.p__Actinomycetota.c__Actinomycetes.o__Micrococcales.f__Micrococcaceae.g__Glutamicibacter.s__Glutamicibactermishrai			-
d__Bacteria.p__Bacillota.c__Bacilli.o__Bacillales.f__Bacillaceae.g__Lysinibacillus.s__Lysinibacillusfusiformis			-
d__Bacteria.p__Actinomycetota.c__Actinomycetes.o__Kitasatosporales.f__Streptomycetaceae.g__Streptomyces.s__Streptomycesdecoyicus			-
d__Bacteria.p__Pseudomonadota.c__Betaproteobacteria.o__Burkholderiales.f__Oxalobacteraceae.g__Janthinobacterium.s__Janthinobacteriumsp_B9_8			-
d__Bacteria.p__Bacillota.c__Negativicutes.o__Selenomonadales.f__Sporomusaceae.g__Pelosinus.s__Pelosinussp_UFO1			0.0159647
d__Bacteria.p__Bacillota.c__Bacilli.o__Bacillales.f__Bacillaceae.g__Rossellomorea.s__Rossellomoreavietnamensis			-
d__Bacteria.p__Bacillota.c__Bacilli.o__Bacillales.f__Bacillaceae.g__Bacillus.s__Bacillussp_MBGLi79			-
d__Bacteria.p__Campylobacterota.c__Epsilonproteobacteria.o__Campylobacterales.f__Helicobacteraceae.g__Helicobacter.s__Helicobactersuis			-
d__Bacteria.p__Mycoplasmatota.c__Mollicutes.o__Acholeplasmatales.f__Acholeplasmataceae.g__CandidatusPhytoplasma.s__CandidatusPhytoplasmaaustraliense			-
d__Bacteria.p__Verrucomicrobiota.c__Opitutae.o__Opitutales.f__Opitutaceae.g__Horticoccus.s__Horticoccusluteus			-
d__Bacteria.p__Pseudomonadota.c__Alphaproteobacteria.o__Rhodobacterales.f__Roseobacteraceae.g__Leisingera.s__Leisingeracaerulea			0.0492546
d__Bacteria.p__Bacillota.c__Bacilli.o__Bacillales.f__Bacillaceae.g__Radiobacillus.s__Radiobacillusdeserti			0.00687258
d__Bacteria.p__Actinomycetota.c__Actinomycetes.o__Mycobacteriales.f__Gordoniaceae.g__Gordonia.s__Gordoniasihwensis			-
d__Bacteria.p__Bacillota.c__Bacilli.o__Lactobacillales.f__Enterococcaceae.g__Enterococcus.s__Enterococcusavium			-
d__Bacteria.p__Bacteroidota.c__Bacteroidia.o__Bacteroidales.f__Prevotellaceae.g__Prevotella.s__Prevotellasp_E15_22			0.000309616
d__Bacteria.p__Actinomycetota.c__Actinomycetes.o__Micrococcales.f__Micrococcaceae.g__Arthrobacter.s__Arthrobactersp_PAMC25564			-
d__Bacteria.p__Bacteroidota.c__Flavobacteriia.o__Flavobacteriales.f__Flavobacteriaceae.g__Euzebyella.s__Euzebyellamarina			-
d__Bacteria.p__Pseudomonadota.c__Gammaproteobacteria.o__Enterobacterales.f__Enterobacteriaceae.g__Kosakonia.s__Kosakoniasp_MUSA4			-
d__Bacteria.p__Pseudomonadota.c__Alphaproteobacteria.o__Hyphomicrobiales.f__Xanthobacteraceae.g__Starkeya.s__Starkeyanovella			-
d__Bacteria.p__Pseudomonadota.c__Gammaproteobacteria.o__Vibrionales.f__Vibrionaceae.g__Vibrio.s__Vibriosp_STUT_A16			-
d__Bacteria.p__Pseudomonadota.c__Alphaproteobacteria.o__Sphingomonadales.f__Sphingomonadaceae.g__Sphingomonas.s__Sphingomonassp_S1_29			-
d__Bacteria.p__Bacteroidota.c__Flavobacteriia.o__Flavobacteriales.f__Flavobacteriaceae.g__Pukyongia.s__Pukyongiasalina			0.0124793
d__Bacteria.p__Pseudomonadota.c__Alphaproteobacteria.o__Hyphomicrobiales.f__Nitrobacteraceae.g__Bradyrhizobium.s__Bradyrhizobiumsp_40			-
d__Bacteria.p__Pseudomonadota.c__Gammaproteobacteria.o__Pseudomonadales.f__Pseudomonadaceae.g__Pseudomonas.s__Pseudomonassp_SWI6			-
d__Bacteria.p__Pseudomonadota.c__Gammaproteobacteria.o__Pseudomonadales.f__Pseudomonadaceae.g__Pseudomonas.s__Pseudomonassp_SWI7			-
d__Bacteria.p__Actinomycetota.c__Actinomycetes.o__Pseudonocardiales.f__Pseudonocardiaceae.g__Saccharothrix.s__Saccharothrixsyringae			-
d__Bacteria.p__Thermodesulfobacteriota.c__Desulfovibrionia.o__Desulfovibrionales.f__Desulfovibrionaceae.g__Pseudodesulfovibrio.s__Pseudodesulfovibriosp_zrk46			-
d__Bacteria.p__Actinomycetota.c__Actinomycetes.o__Micrococcales.f__Microbacteriaceae.g__Curtobacterium.s__Curtobacteriumsp_TXMA1			-
d__Bacteria.p__Campylobacterota.c__Epsilonproteobacteria.o__Nautiliales.f__Nautiliaceae.g__Nautilia.s__Nautiliaprofundicola			-
d__Bacteria.p__Actinomycetota.c__Actinomycetes.o__Kitasatosporales.f__Streptomycetaceae.g__Streptomyces.s__Streptomycesxanthophaeus			-
d__Bacteria.p__Pseudomonadota.c__Betaproteobacteria.o__Ferrovales.f__Ferrovaceae.g__Ferrovum.s__Ferrovummyxofaciens			-
d__Bacteria.p__Pseudomonadota.c__Gammaproteobacteria.o__Enterobacterales.f__Enterobacteriaceae.g__Cronobacter.s__Cronobacterdublinensis			-
d__Bacteria.p__Pseudomonadota.c__Gammaproteobacteria.o__Acidiferrobacterales.f__Acidiferrobacteraceae.g__Sulfuricaulis.s__Sulfuricaulislimicola			-
d__Bacteria.p__Spirochaetota.c__Spirochaetia.o__Leptospirales.f__Leptospiraceae.g__Leptospira.s__Leptospirabiflexa			-
d__Bacteria.p__Bacillota.c__Clostridia.o__Eubacteriales.f__Lachnospiraceae.g__Lacrimispora.s__Lacrimisporaxylanolytica			0.000465632
d__Bacteria.p__Bacteroidota.c__Bacteroidia.o__Bacteroidales.f__Rikenellaceae.g__Alistipes.s__Alistipesihumii			0.0324867
d__Bacteria.p__Pseudomonadota.c__Gammaproteobacteria.o__Pseudomonadales.f__Pseudomonadaceae.g__Pseudomonas.s__Pseudomonassp_HD6515			-
d__Bacteria.p__Pseudomonadota.c__Gammaproteobacteria.o__Thiotrichales.f__Francisellaceae.g__Francisella.s__Francisellafrigiditurris			-
d__Bacteria.p__Pseudomonadota.c__Alphaproteobacteria.o__Rhodospirillales.f__Acetobacteraceae.g__Acetobacter.s__Acetobacteraceti			-
d__Bacteria.p__Pseudomonadota.c__Gammaproteobacteria.o__Pseudomonadales.f__Pseudomonadaceae.g__Pseudomonas.s__Pseudomonassp_B21_023			-
d__Bacteria.p__Bacillota.c__Bacilli.o__Bacillales.f__Sporolactobacillaceae.g__Sporolactobacillus.s__Sporolactobacillusterrae			-
d__Bacteria.p__Pseudomonadota.c__Gammaproteobacteria.o__Moraxellales.f__Moraxellaceae.g__Psychrobacter.s__Psychrobactersp_G			-
d__Bacteria.p__Pseudomonadota.c__Gammaproteobacteria.o__Pseudomonadales.f__Pseudomonadaceae.g__Pseudomonas.s__Pseudomonassp_KNUC1026			-
d__Bacteria.p__Pseudomonadota.c__Gammaproteobacteria.o__Enterobacterales.f__Pectobacteriaceae.g__Pectobacterium.s__Pectobacteriumcacticida			-
d__Bacteria.p__Pseudomonadota.c__Alphaproteobacteria.o__Caulobacterales.f__Caulobacteraceae.g__Brevundimonas.s__Brevundimonassp_NIBR10			-
d__Bacteria.p__Pseudomonadota.c__Alphaproteobacteria.o__Caulobacterales.f__Caulobacteraceae.g__Brevundimonas.s__Brevundimonassp_NIBR11			0.0324861
d__Bacteria.p__Pseudomonadota.c__Gammaproteobacteria.o__Pseudomonadales.f__Pseudomonadaceae.g__Pseudomonas.s__Pseudomonassp_NyZ480			-
d__Bacteria.p__Pseudomonadota.c__Alphaproteobacteria.o__Pelagibacterales.f__Pelagibacteraceae.g__CandidatusPelagibacter.s__CandidatusPelagibacterubique			-
d__Bacteria.p__Pseudomonadota.c__Gammaproteobacteria.o__Pseudomonadales.f__Pseudomonadaceae.g__Pseudomonas.s__Pseudomonassp_So3_2b			-
d__Bacteria.p__Actinomycetota.c__Actinomycetes.o__Micrococcales.f__Micrococcaceae.g__Glutamicibacter.s__Glutamicibactersp_JL_03c			-
d__Bacteria.p__Pseudomonadota.c__Gammaproteobacteria.o__Enterobacterales.f__Pectobacteriaceae.g__Pectobacterium.s__Pectobacteriumparvum			-
d__Bacteria.p__Pseudomonadota.c__Alphaproteobacteria.o__Rickettsiales.f__Rickettsiaceae.g__Rickettsia.s__Rickettsiarhipicephali			-
d__Bacteria.p__Pseudomonadota.c__Gammaproteobacteria.o__Oceanospirillales.f__Oceanospirillaceae.g__Marinomonas.s__Marinomonasmediterranea			-
d__Bacteria.p__Campylobacterota.c__Epsilonproteobacteria.o__Campylobacterales.f__Thiovulaceae.g__Sulfurimonas.s__CandidatusSulfurimonasbaltica			-
d__Bacteria.p__Deinococcota.c__Deinococci.o__Trueperales.f__Trueperaceae.g__Truepera.s__Trueperaradiovictrix			-
d__Bacteria.p__Bacillota.c__Bacilli.o__Lactobacillales.f__Lactobacillaceae.g__Lacticaseibacillus.s__Lacticaseibacillusparacasei			-
d__Bacteria.p__Pseudomonadota.c__Alphaproteobacteria.o__Rhodobacterales.f__Roseobacteraceae.g__Ketogulonicigenium.s__Ketogulonicigeniumrobustum			-
d__Bacteria.p__Bacillota.c__Bacilli.o__Bacillales.f__Paenibacillaceae.g__Paenibacillus.s__Paenibacillusdurus			-
d__Bacteria.p__Bacillota.c__Clostridia.o__Eubacteriales.f__Clostridiaceae.g__Clostridium.s__Clostridiumcarboxidivorans			-
d__Bacteria.p__Pseudomonadota.c__Gammaproteobacteria.o__Oceanospirillales.f__Halomonadaceae.g__Halomonas.s__Halomonassp_1513			-
d__Bacteria.c__Deltaproteobacteria.o__Bradymonadales.f__Bradymonadaceae.g__Persicimonas.s__Persicimonascaeni			-
d__Bacteria.p__Actinomycetota.c__Actinomycetes.o__Micrococcales.f__Beutenbergiaceae.g__Beutenbergia.s__Beutenbergiacavernae			-
d__Bacteria.p__Bacillota.c__Bacilli.o__Bacillales.f__Bacillaceae.g__Bacillus.s__Bacillussafensis			-
d__Bacteria.p__Pseudomonadota.c__Alphaproteobacteria.o__Hyphomicrobiales.f__Phyllobacteriaceae.g__Phyllobacterium.s__Phyllobacteriumsp_T1018			-
d__Bacteria.p__Bacillota.c__Bacilli.o__Bacillales.f__Paenibacillaceae.g__Paenibacillus.s__Paenibacillussp_Y412MC10			-
d__Bacteria.p__Bacillota.c__Bacilli.o__Lactobacillales.f__Streptococcaceae.g__Streptococcus.s__Streptococcusdysgalactiae			0.0481606
d__Bacteria.p__Bacteroidota.c__Flavobacteriia.o__Flavobacteriales.f__Flavobacteriaceae.g__Formosa.s__Formosasp_L2A11			-
d__Bacteria.p__Pseudomonadota.c__Gammaproteobacteria.o__Vibrionales.f__Vibrionaceae.g__Vibrio.s__Vibriosp_ED002			-
d__Bacteria.p__Mycoplasmatota.c__Mollicutes.o__Mycoplasmatales.f__Mycoplasmataceae.g__Ureaplasma.s__Ureaplasmaurealyticum			-
d__Bacteria.p__Pseudomonadota.c__Gammaproteobacteria.o__Vibrionales.f__Vibrionaceae.g__Vibrio.s__Vibriosp_ED004			-
d__Bacteria.p__Thermotogota.c__Thermotogae.o__Thermotogales.f__Thermotogaceae.g__Pseudothermotoga.s__Pseudothermotogaelfii			-
d__Bacteria.p__Pseudomonadota.c__Alphaproteobacteria.o__Sphingomonadales.f__Sphingomonadaceae.g__Sphingomonas.s__Sphingomonasnaphthae			-
d__Bacteria.p__Pseudomonadota.c__Alphaproteobacteria.o__Sphingomonadales.f__Sphingomonadaceae.g__Novosphingobium.s__Novosphingobiumpentaromativorans			-
d__Bacteria.p__Pseudomonadota.c__Gammaproteobacteria.o__Pseudomonadales.f__Pseudomonadaceae.g__Pseudomonas.s__Pseudomonasphytophila			-
d__Bacteria.p__Pseudomonadota.c__Gammaproteobacteria.o__Enterobacterales.f__Yersiniaceae.g__Serratia.s__Serratiasp_JSRIV006			-
d__Bacteria.p__Pseudomonadota.c__Gammaproteobacteria.o__Enterobacterales.f__Yersiniaceae.g__Serratia.s__Serratiasp_JSRIV002			-
d__Bacteria.p__Pseudomonadota.c__Alphaproteobacteria.o__Sphingomonadales.f__Sphingomonadaceae.g__Sphingomonas.s__Sphingomonassp_LK11			-
d__Bacteria.p__Pseudomonadota.c__Alphaproteobacteria.o__Hyphomicrobiales.f__Nitrobacteraceae.g__Rhodopseudomonas.s__Rhodopseudomonassp_P2A_2r			-
d__Bacteria.p__Pseudomonadota.c__Gammaproteobacteria.o__Cellvibrionales.f__Microbulbiferaceae.g__Microbulbifer.s__Microbulbifersp_YPW1			-
d__Bacteria.p__Pseudomonadota.c__Gammaproteobacteria.o__Pseudomonadales.f__Pseudomonadaceae.g__Pseudomonas.s__Pseudomonassp_SL4_2022_			-
d__Bacteria.p__Actinomycetota.c__Actinomycetes.o__Pseudonocardiales.f__Pseudonocardiaceae.g__Pseudonocardia.s__Pseudonocardiaabyssalis			-
d__Bacteria.p__Bdellovibrionota.c__Bdellovibrionia.o__Bdellovibrionales.f__Pseudobdellovibrionaceae.g__Micavibrio.s__Micavibrioaeruginosavorus			-
d__Bacteria.p__Actinomycetota.c__Actinomycetes.o__Micrococcales.f__Intrasporangiaceae.g__Intrasporangium.s__Intrasporangiumcalvum			-
d__Bacteria.p__Pseudomonadota.c__Gammaproteobacteria.o__Vibrionales.f__Vibrionaceae.g__Vibrio.s__Vibrionavarrensis			-
d__Bacteria.p__Pseudomonadota.c__Alphaproteobacteria.o__Rhodospirillales.f__Acetobacteraceae.g__Granulibacter.s__Granulibacterbethesdensis			-
d__Bacteria.p__Bacillota.c__Bacilli.o__Lactobacillales.f__Lactobacillaceae.g__Companilactobacillus.s__Companilactobacillusparalimentarius			-
d__Bacteria.p__Pseudomonadota.c__Alphaproteobacteria.o__Rhodospirillales.f__Azospirillaceae.g__Azospirillum.s__Azospirillumargentinense			-
d__Bacteria.p__Bacillota.c__Erysipelotrichia.o__Erysipelotrichales.f__Erysipelotrichaceae.g__Erysipelothrix.s__Erysipelothrixlarvae			0.0109604
d__Bacteria.p__Bacillota.c__Bacilli.o__Bacillales.f__Planococcaceae.g__Planococcus.s__Planococcusrifietoensis			-
d__Bacteria.p__Pseudomonadota.c__Alphaproteobacteria.o__Hyphomicrobiales.f__Parvibaculaceae.g__Parvibaculum.s__Parvibaculumlavamentivorans			0.0492546
d__Bacteria.p__Pseudomonadota.c__Alphaproteobacteria.o__Sphingomonadales.f__Erythrobacteraceae.g__Aurantiacibacter.s__Aurantiacibactersp_MUD61			-
d__Bacteria.p__Pseudomonadota.c__Gammaproteobacteria.o__Enterobacterales.f__Yersiniaceae.g__Serratia.s__Serratianematodiphila			-
d__Bacteria.p__Pseudomonadota.c__Gammaproteobacteria.o__Vibrionales.f__Vibrionaceae.g__Vibrio.s__Vibriolentus			-
d__Bacteria.p__Actinomycetota.c__Actinomycetes.o__CandidatusNanopelagicales.f__CandidatusNanopelagicaceae.g__CandidatusNanopelagicus.s__CandidatusNanopelagicushibericus			-
d__Bacteria.p__Pseudomonadota.c__Alphaproteobacteria.o__Rhodobacterales.f__Paracoccaceae.g__Pontibrevibacter.s__Pontibrevibacternitratireducens			-
d__Bacteria.p__Pseudomonadota.c__Alphaproteobacteria.o__Sphingomonadales.f__Sphingomonadaceae.g__Novosphingobium.s__Novosphingobiumsp_KACC22771			-
d__Bacteria.p__Pseudomonadota.c__Gammaproteobacteria.o__Pseudomonadales.f__Pseudomonadaceae.g__Pseudomonas.s__Pseudomonasalcaliphila			-
d__Bacteria.p__Actinomycetota.c__Actinomycetes.o__Actinopolysporales.f__Actinopolysporaceae.g__Actinopolyspora.s__Actinopolysporaerythraea			-
d__Bacteria.p__Bacteroidota.c__Flavobacteriia.o__Flavobacteriales.f__Flavobacteriaceae.g__Salegentibacter.s__Salegentibactersalegens			0.0254893
d__Bacteria.p__Pseudomonadota.c__Gammaproteobacteria.o__Methylococcales.f__Methylococcaceae.g__Methylomonas.s__Methylomonassp_LW13			0.0492546
d__Bacteria.p__Pseudomonadota.c__Gammaproteobacteria.o__Oceanospirillales.f__Halomonadaceae.g__Halomonas.s__Halomonassp_JS92_SW72			-
d__Bacteria.p__Actinomycetota.c__Actinomycetes.o__Micrococcales.f__Microbacteriaceae.g__Microbacterium.s__Microbacteriumsp_Clip185			-
d__Bacteria.p__Pseudomonadota.c__Gammaproteobacteria.o__Thiotrichales.f__Piscirickettsiaceae.g__Methylophaga.s__Methylophagafrappieri			-
d__Bacteria.p__Mycoplasmatota.o__Mycoplasmoidales.f__Metamycoplasmataceae.g__Mycoplasmoides.s__Mycoplasmoidespneumoniae			-
d__Bacteria.p__Synergistota.c__Synergistia.o__Synergistales.f__Aminobacteriaceae.g__Aminobacterium.s__Aminobacteriumcolombiense			0.000861466
d__Bacteria.p__Bacillota.c__Bacilli.o__Bacillales.f__Planococcaceae.g__Planococcus.s__Planococcusplakortidis			-
d__Bacteria.p__Pseudomonadota.c__Betaproteobacteria.o__Burkholderiales.f__Burkholderiaceae.g__Paraburkholderia.s__Paraburkholderiaginsengisoli			-
d__Bacteria.p__Pseudomonadota.c__Gammaproteobacteria.o__Pseudomonadales.f__Pseudomonadaceae.g__Stutzerimonas.s__Stutzerimonasstutzeri			-
d__Bacteria.p__Actinomycetota.c__Actinomycetes.o__Propionibacteriales.f__Actinopolymorphaceae.g__Actinopolymorpha.s__Actinopolymorphasingaporensis			-
d__Bacteria.p__Campylobacterota.c__Epsilonproteobacteria.o__Campylobacterales.f__Arcobacteraceae.g__Malaciobacter.s__Malaciobacterpacificus			-
d__Bacteria.p__Bacteroidota.c__Bacteroidia.o__Bacteroidales.f__Prevotellaceae.g__Prevotella.s__Prevotellascopos			-
d__Bacteria.p__Pseudomonadota.c__Alphaproteobacteria.o__Hyphomicrobiales.f__Phyllobacteriaceae.g__Aminobacter.s__Aminobactersp_MDW_2			-
d__Bacteria.p__Pseudomonadota.c__Alphaproteobacteria.o__Hyphomicrobiales.f__Bartonellaceae.g__Bartonella.s__Bartonellaaustralis			-
d__Bacteria.p__Actinomycetota.c__Actinomycetes.o__Mycobacteriales.f__Gordoniaceae.g__Skermania.s__Skermaniapiniformis			-
d__Bacteria.p__Pseudomonadota.c__Alphaproteobacteria.o__Hyphomicrobiales.f__Nitrobacteraceae.g__Bradyrhizobium.s__Bradyrhizobiumsp_BTAi1			-
d__Bacteria.p__Pseudomonadota.c__Betaproteobacteria.g__CandidatusKinetoplastibacterium.s__CandidatusKinetoplastibacteriumsorsogonicusi			-
d__Bacteria.p__Bacillota.c__Clostridia.o__Eubacteriales.f__Clostridiaceae.g__Clostridium.s__Clostridiumsp_CM027			-
d__Bacteria.p__Bacteroidota.c__Saprospiria.o__Saprospirales.f__Saprospiraceae.g__Saprospira.s__Saprospirasp_CCB_QB6			0.0152714
d__Bacteria.p__CandidatusCloacimonadota.c__CandidatusCloacimonadia.o__CandidatusCloacimonadales.f__CandidatusCloacimonadaceae.g__CandidatusCloacimonas.s__CandidatusCloacimonasacidaminovorans			-
d__Bacteria.p__Pseudomonadota.c__Gammaproteobacteria.s__Bathymodiolusthermophilusthioautotrophicgillsymbiont			0.0152714
d__Bacteria.p__Actinomycetota.c__Actinomycetes.o__Kitasatosporales.f__Streptomycetaceae.g__Streptomyces.s__Streptomycesrutgersensis			-
d__Bacteria.p__Bacillota.c__Bacilli.o__Bacillales.f__Paenibacillaceae.g__Paenibacillus.s__Paenibacilluslycopersici			-
d__Bacteria.p__Pseudomonadota.c__Gammaproteobacteria.o__Pseudomonadales.f__Pseudomonadaceae.g__Pseudomonas.s__Pseudomonassp_J380			-
d__Bacteria.p__Pseudomonadota.c__Alphaproteobacteria.o__Rhodospirillales.f__Acetobacteraceae.g__Novacetimonas.s__Novacetimonashansenii			-
d__Bacteria.p__Pseudomonadota.c__Gammaproteobacteria.o__Enterobacterales.f__Enterobacteriaceae.g__Citrobacter.s__Citrobactersp_RHBSTW_00021			-
d__Bacteria.p__Actinomycetota.c__Actinomycetes.o__Propionibacteriales.f__Propionibacteriaceae.g__Propionibacterium.s__Propionibacteriumaustraliense			-
d__Bacteria.p__Actinomycetota.c__Actinomycetes.o__Mycobacteriales.f__Mycobacteriaceae.g__Mycobacteroides.s__Mycobacteroideschelonae			-
d__Bacteria.p__Thermodesulfobacteriota.c__Desulfovibrionia.o__Desulfovibrionales.f__Desulfomicrobiaceae.g__Desulfomicrobium.s__Desulfomicrobiumorale			-
d__Bacteria.p__Bacillota.c__Bacilli.o__Bacillales.f__Paenibacillaceae.g__Paenibacillus.s__Paenibacillussp_BR1_192			-
d__Bacteria.p__Bacillota.c__Clostridia.o__Eubacteriales.f__Heliobacteriaceae.g__Heliorestis.s__Heliorestisconvoluta			-
d__Bacteria.p__Bacteroidota.c__Flavobacteriia.o__Flavobacteriales.f__Flavobacteriaceae.g__Tamlana.s__Tamlanacarrageenivorans			0.0152714
d__Bacteria.p__Pseudomonadota.c__Gammaproteobacteria.o__Alteromonadales.f__Shewanellaceae.g__Shewanella.s__Shewanellamarisflavi			0.0492546
d__Bacteria.p__Pseudomonadota.c__Alphaproteobacteria.o__Hyphomicrobiales.f__Rhizobiaceae.g__Ensifer.s__Ensifersojae			-
d__Bacteria.p__Pseudomonadota.c__Alphaproteobacteria.o__Hyphomicrobiales.f__Rhizobiaceae.g__Agrobacterium.s__Agrobacteriumlarrymoorei			-
d__Bacteria.p__Bacteroidota.c__Flavobacteriia.o__Flavobacteriales.f__Flavobacteriaceae.g__Flavobacterium.s__Flavobacteriumcommune			-
d__Bacteria.p__Bdellovibrionota.c__Oligoflexia.o__Silvanigrellales.f__Silvanigrellaceae.g__Silvanigrella.s__Silvanigrellaaquatica			-
d__Bacteria.p__Bacillota.c__Tissierellia.o__Tissierellales.f__Peptoniphilaceae.g__Murdochiella.s__Murdochiellavaginalis			0.00263873
d__Bacteria.p__Bacteroidota.c__Cytophagia.o__Cytophagales.f__Spirosomaceae.g__Larkinella.s__Larkinellasp_IE_0392			0.0127399
d__Bacteria.p__Pseudomonadota.c__Gammaproteobacteria.o__Pseudomonadales.f__Pseudomonadaceae.g__Pseudomonas.s__Pseudomonasavellanae			-
d__Bacteria.p__Pseudomonadota.c__Betaproteobacteria.o__Burkholderiales.f__Burkholderiaceae.g__Burkholderia.s__Burkholderiasp_IDO3			-
d__Bacteria.p__Cyanobacteriota.c__Cyanophyceae.o__Oscillatoriales.f__Oscillatoriaceae.g__Moorena.s__Moorenaproducens			-
d__Bacteria.p__Planctomycetota.c__Planctomycetia.o__Pirellulales.f__Lacipirellulaceae.g__Adhaeretor.s__Adhaeretormobilis			-
d__Bacteria.p__Actinomycetota.c__Actinomycetes.o__Micromonosporales.f__Micromonosporaceae.g__Micromonospora.s__Micromonosporaechinaurantiaca			-
d__Bacteria.p__Bacteroidota.c__Flavobacteriia.o__Flavobacteriales.f__Crocinitomicaceae.g__Paracrocinitomix.s__Paracrocinitomixmangrovi			0.0109604
d__Bacteria.p__Bacillota.c__Bacilli.o__Lactobacillales.f__Lactobacillaceae.g__Lactobacillus.s__Lactobacillussp_PV034			-
d__Bacteria.p__Pseudomonadota.c__Alphaproteobacteria.o__Hyphomicrobiales.f__Rhizobiaceae.g__Rhizobium.s__Rhizobiumsp_BT_226			-
d__Bacteria.p__Actinomycetota.c__Actinomycetes.o__Micrococcales.f__Micrococcaceae.g__Arthrobacter.s__Arthrobactersp_24S4_2			-
d__Bacteria.p__Pseudomonadota.c__Alphaproteobacteria.o__Rickettsiales.f__Anaplasmataceae.g__CandidatusNeoehrlichia.s__Neoehrlichiamikurensis			-
d__Bacteria.p__Bacillota.c__Bacilli.o__Bacillales.g__Exiguobacterium.s__Exiguobacteriummexicanum			-
d__Bacteria.p__Pseudomonadota.c__Gammaproteobacteria.o__Alteromonadales.f__Shewanellaceae.g__Shewanella.s__Shewanellachilikensis			0.0198099
d__Bacteria.p__Pseudomonadota.c__Gammaproteobacteria.o__Pseudomonadales.f__Pseudomonadaceae.g__Pseudomonas.s__Pseudomonasbenzenivorans			-
d__Bacteria.p__Pseudomonadota.c__Gammaproteobacteria.o__Methylococcales.f__Methylococcaceae.g__Methylomonas.s__Methylomonasrapida			-
d__Bacteria.p__Pseudomonadota.c__Betaproteobacteria.o__Neisseriales.f__Chromobacteriaceae.g__Chromobacterium.s__Chromobacteriumsp_ATCC53434			-
d__Bacteria.p__Pseudomonadota.c__Gammaproteobacteria.o__Alteromonadales.f__Shewanellaceae.g__Shewanella.s__Shewanellayunxiaonensis			0.0492546
d__Bacteria.p__Pseudomonadota.c__Alphaproteobacteria.o__Rhodospirillales.f__Rhodospirillaceae.g__CandidatusEndolissoclinum.s__CandidatusEndolissoclinumfaulkneri			0.00587409
d__Bacteria.p__Fusobacteriota.c__Fusobacteriia.o__Fusobacteriales.f__Leptotrichiaceae.g__Streptobacillus.s__Streptobacillusmoniliformis			0.0236397
d__Bacteria.p__Pseudomonadota.c__Gammaproteobacteria.o__Vibrionales.f__Vibrionaceae.g__Vibrio.s__Vibrioparahaemolyticus			-
d__Bacteria.p__Pseudomonadota.c__Gammaproteobacteria.g__CandidatusPseudothioglobus.s__CandidatusPseudothioglobussingularis			-
d__Bacteria.p__Bacillota.c__Bacilli.o__Bacillales.f__Staphylococcaceae.g__Jeotgalicoccus.s__Jeotgalicoccussaudimassiliensis			0.0423756
d__Bacteria.p__Actinomycetota.c__Actinomycetes.o__Micrococcales.f__Micrococcaceae.g__Sinomonas.s__Sinomonasatrocyanea			-
d__Bacteria.p__Actinomycetota.c__Actinomycetes.o__Mycobacteriales.f__Corynebacteriaceae.g__Corynebacterium.s__Corynebacteriumsp_sy039			-
d__Bacteria.p__Mycoplasmatota.c__Mollicutes.o__Mycoplasmatales.f__Mycoplasmataceae.g__Mycoplasmopsis.s__Mycoplasmopsiscolumbinasalis			-
d__Bacteria.p__Bacteroidota.c__Sphingobacteriia.o__Sphingobacteriales.f__Sphingobacteriaceae.g__Sphingobacterium.s__Sphingobacteriumsp_SYP_B4668			0.00225853
d__Bacteria.p__Pseudomonadota.c__Gammaproteobacteria.o__Pseudomonadales.f__Pseudomonadaceae.g__Pseudomonas.s__Pseudomonassp_NIBR_H_19			-
d__Bacteria.p__Pseudomonadota.c__Alphaproteobacteria.o__Rhodospirillales.f__Elioraeaceae.g__Elioraea.s__Elioraeatepida			-
d__Bacteria.p__Actinomycetota.c__Actinomycetes.o__Kitasatosporales.f__Streptomycetaceae.g__Streptomyces.s__Streptomycesgriseoviridis			-
d__Bacteria.p__Actinomycetota.c__Actinomycetes.o__Micrococcales.f__Promicromonosporaceae.g__Xylanimonas.s__Xylanimonasprotaetiae			-
d__Bacteria.p__Cyanobacteriota.c__Cyanophyceae.o__Synechococcales.f__Synechococcaceae.g__Synechococcus.s__Synechococcussp_BIOS_U3_1			0.0198099
d__Bacteria.p__Pseudomonadota.c__Gammaproteobacteria.o__Alteromonadales.f__Shewanellaceae.g__Shewanella.s__Shewanellasp_FJAT_53532			-
d__Bacteria.p__Pseudomonadota.c__Gammaproteobacteria.o__Cellvibrionales.f__Microbulbiferaceae.g__Microbulbifer.s__Microbulbiferhydrolyticus			-
d__Bacteria.p__Bacteroidota.c__Flavobacteriia.o__Flavobacteriales.f__Flavobacteriaceae.g__Flavobacterium.s__Flavobacteriumsp_CECT9288			-
d__Bacteria.p__Pseudomonadota.c__Gammaproteobacteria.o__Enterobacterales.f__Hafniaceae.g__Edwardsiella.s__Edwardsiellaictaluri			-
d__Bacteria.p__Pseudomonadota.c__Alphaproteobacteria.o__Hyphomicrobiales.f__Phyllobacteriaceae.g__Mesorhizobium.s__Mesorhizobiumsp_B2_8_5			-
d__Bacteria.p__Bacillota.c__Clostridia.o__Thermoanaerobacterales.f__Thermoanaerobacteraceae.g__Thermoanaerobacter.s__Thermoanaerobacterwiegelii			-
d__Bacteria.p__Pseudomonadota.c__Gammaproteobacteria.o__Alteromonadales.f__Shewanellaceae.g__Shewanella.s__Shewanellabaltica			-
d__Bacteria.p__Bacillota.c__Bacilli.o__Bacillales.f__Bacillaceae.g__Alkalihalobacillus.s__Alkalihalobacillusmiscanthi			-
d__Bacteria.p__Pseudomonadota.c__Alphaproteobacteria.o__Sphingomonadales.f__Sphingomonadaceae.g__Sphingomonas.s__SphingomonasginsengisoliAnetal_2013			-
d__Bacteria.p__Pseudomonadota.c__Gammaproteobacteria.o__Vibrionales.f__Vibrionaceae.g__Vibrio.s__Vibrioaquimaris			0.0198099
d__Bacteria.p__Pseudomonadota.c__Gammaproteobacteria.o__Alteromonadales.f__Shewanellaceae.g__Shewanella.s__Shewanellahalifaxensis			0.0101491
d__Bacteria.p__Actinomycetota.c__Actinomycetes.o__Kitasatosporales.f__Streptomycetaceae.g__Streptomyces.s__Streptomycessp_C8S0			-
d__Bacteria.p__Pseudomonadota.c__Gammaproteobacteria.o__Thiotrichales.f__Piscirickettsiaceae.g__Hydrogenovibrio.s__Hydrogenovibriomarinus			-
d__Bacteria.p__Mycoplasmatota.c__Mollicutes.o__Mycoplasmatales.f__Mycoplasmataceae.g__Mesomycoplasma.s__Mesomycoplasmaflocculare			-
d__Bacteria.p__Pseudomonadota.c__Alphaproteobacteria.o__Hyphomicrobiales.f__Rhizobiaceae.g__Rhizobium.s__Rhizobiumsp_C104			-
d__Bacteria.p__Bacillota.c__Bacilli.o__Bacillales.f__Paenibacillaceae.g__Paenibacillus.s__Paenibacillussp_KACC21273			-
d__Bacteria.p__Pseudomonadota.c__Gammaproteobacteria.o__Xanthomonadales.f__Xanthomonadaceae.g__Xanthomonas.s__Xanthomonasvesicatoria			-
d__Bacteria.p__Actinomycetota.c__Actinomycetes.o__Actinomycetales.f__Actinomycetaceae.g__Actinomyces.s__Actinomycessp_MAS_1			0.0370156
d__Bacteria.p__Thermodesulfobacteriota.c__Thermodesulfobacteria.o__Thermodesulfobacteriales.f__Thermodesulfobacteriaceae.g__Thermodesulfobacterium.s__Thermodesulfobacteriumgeofontis			0.00492163
d__Bacteria.p__Pseudomonadota.c__Betaproteobacteria.o__Burkholderiales.f__Oxalobacteraceae.g__Massilia.s__Massiliasp_erpn			-
d__Bacteria.p__Pseudomonadota.c__Gammaproteobacteria.o__Vibrionales.f__Vibrionaceae.g__Vibrio.s__Vibriocidicii			-
d__Bacteria.p__Actinomycetota.c__Actinomycetes.o__Pseudonocardiales.f__Pseudonocardiaceae.g__Pseudonocardia.s__Pseudonocardiaautotrophica			-
d__Bacteria.p__Bacillota.c__Bacilli.o__Lactobacillales.f__Lactobacillaceae.g__Leuconostoc.s__Leuconostoclactis			-
d__Bacteria.p__Pseudomonadota.c__Gammaproteobacteria.o__Alteromonadales.f__Shewanellaceae.g__Shewanella.s__Shewanellasp_FJAT_51754			0.0198099
d__Bacteria.p__Actinomycetota.c__Thermoleophilia.o__Solirubrobacterales.f__Conexibacteraceae.g__Conexibacter.s__Conexibactersp_DBS9H8			-
d__Bacteria.p__Pseudomonadota.c__Betaproteobacteria.o__Burkholderiales.f__Burkholderiaceae.g__Paraburkholderia.s__Paraburkholderiasp_SOS3			-
d__Bacteria.p__Actinomycetota.c__Actinomycetes.o__Pseudonocardiales.f__Pseudonocardiaceae.g__Pseudonocardia.s__Pseudonocardiasp_EC080610_09			-
d__Bacteria.p__Pseudomonadota.c__Gammaproteobacteria.o__Oceanospirillales.f__Oceanospirillaceae.g__Marinobacterium.s__Marinobacteriumsediminicola			-
d__Bacteria.p__Actinomycetota.c__Actinomycetes.o__Nakamurellales.f__Nakamurellaceae.g__Nakamurella.s__Nakamurellamultipartita			-
d__Bacteria.p__Pseudomonadota.c__Gammaproteobacteria.o__Enterobacterales.f__Enterobacteriaceae.g__Enterobacter.s__Enterobactercloacaecomplexsp_R_G8			-
d__Bacteria.p__Bacteroidota.c__Sphingobacteriia.o__Sphingobacteriales.f__Sphingobacteriaceae.g__Mucilaginibacter.s__Mucilaginibactergotjawali			-
d__Bacteria.p__Pseudomonadota.c__Gammaproteobacteria.o__Enterobacterales.f__Enterobacteriaceae.g__Cronobacter.s__Cronobactersp_JZ38			-
d__Bacteria.p__Caldisericota.c__Caldisericia.o__Caldisericales.f__Caldisericaceae.g__Caldisericum.s__Caldisericumexile			0.00698962
d__Bacteria.p__Cyanobacteriota.c__Cyanophyceae.o__Oscillatoriales.f__Gomontiellaceae.g__Crinalium.s__Crinaliumepipsammum			-
d__Bacteria.p__Bacillota.c__Bacilli.o__Lactobacillales.f__Lactobacillaceae.g__Weissella.s__Weissellahellenica			-
d__Bacteria.p__Actinomycetota.c__Actinomycetes.o__Mycobacteriales.f__Corynebacteriaceae.g__Corynebacterium.s__Corynebacteriumflavescens			-
d__Bacteria.p__Pseudomonadota.c__Gammaproteobacteria.o__Enterobacterales.f__Enterobacteriaceae.g__Klebsiella.s__Klebsiellasp_WP4_W18_ESBL_05			-
d__Bacteria.p__Thermodesulfobacteriota.c__Desulfuromonadia.o__Geobacterales.f__Geobacteraceae.g__Geotalea.s__Geotaleauraniireducens			-
d__Bacteria.p__Bacillota.c__Bacilli.o__Bacillales.f__Bacillaceae.g__Rossellomorea.s__Rossellomoreamarisflavi			-
d__Bacteria.p__Pseudomonadota.c__Gammaproteobacteria.o__Pasteurellales.f__Pasteurellaceae.g__Bibersteinia.s__Bibersteiniatrehalosi			6.3e-07
d__Bacteria.p__Bacteroidota.c__Flavobacteriia.o__Flavobacteriales.f__Weeksellaceae.g__Chryseobacterium.s__Chryseobacteriumlactis			-
d__Bacteria.p__Bacillota.c__Bacilli.o__Bacillales.f__Staphylococcaceae.g__Jeotgalicoccus.s__Jeotgalicoccussp_ATCC8456			-
d__Bacteria.p__Pseudomonadota.c__Alphaproteobacteria.o__Hyphomicrobiales.f__Rhizobiaceae.g__Pseudorhizobium.s__Pseudorhizobiumbanfieldiae			-
d__Bacteria.p__Actinomycetota.c__Actinomycetes.o__Mycobacteriales.f__Corynebacteriaceae.g__Corynebacterium.s__Corynebacteriummarinum			-
d__Bacteria.p__Pseudomonadota.c__Alphaproteobacteria.o__Rhodospirillales.f__Rhodospirillaceae.g__Magnetospirillum.s__Magnetospirillumgryphiswaldense			-
d__Bacteria.p__Synergistota.c__Synergistia.o__Synergistales.f__Acetomicrobiaceae.g__Acetomicrobium.s__Acetomicrobiummobile			-
d__Bacteria.p__Pseudomonadota.c__Gammaproteobacteria.o__Enterobacterales.f__Enterobacteriaceae.g__Shigella.s__Shigellaboydii			-
d__Bacteria.p__Actinomycetota.c__Actinomycetes.o__Propionibacteriales.f__Propionibacteriaceae.g__Raineyella.s__Raineyellafluvialis			-
d__Bacteria.p__Actinomycetota.c__Actinomycetes.o__Micrococcales.f__Microbacteriaceae.g__Microbacterium.s__Microbacteriumpygmaeum			-
d__Bacteria.p__Actinomycetota.c__Actinomycetes.o__Micrococcales.f__Brevibacteriaceae.g__Brevibacterium.s__Brevibacteriumpigmentatum			-
d__Bacteria.p__Bacillota.c__Bacilli.o__Bacillales.f__Bacillaceae.g__Gracilibacillus.s__Gracilibacillussp_SSPM10_3			0.0492546
d__Bacteria.p__Mycoplasmatota.o__Mycoplasmoidales.f__Metamycoplasmataceae.g__Metamycoplasma.s__Metamycoplasmacanadense			-
d__Bacteria.p__Actinomycetota.c__Actinomycetes.o__Mycobacteriales.f__Corynebacteriaceae.g__Corynebacterium.s__Corynebacteriumxerosis			-
d__Bacteria.p__Bacillota.c__Bacilli.o__Lactobacillales.f__Lactobacillaceae.g__Lactobacillus.s__Lactobacillusjensenii			0.0223981
d__Bacteria.p__Pseudomonadota.c__Betaproteobacteria.o__Burkholderiales.f__Burkholderiaceae.g__Burkholderia.s__Burkholderiaseminalis			-
d__Bacteria.p__Pseudomonadota.c__Gammaproteobacteria.o__Alteromonadales.f__Shewanellaceae.g__Shewanella.s__Shewanellaoneidensis			-
d__Bacteria.p__Actinomycetota.c__Actinomycetes.o__Mycobacteriales.f__Corynebacteriaceae.g__Corynebacterium.s__Corynebacteriumpseudogenitalium			-
d__Bacteria.p__Thermodesulfobacteriota.c__Desulfobulbia.o__Desulfobulbales.f__Desulfocapsaceae.g__Desulfosediminicola.s__Desulfosediminicolaflagellatus			-
d__Bacteria.p__Thermodesulfobacteriota.c__Desulfovibrionia.o__Desulfovibrionales.f__Desulfovibrionaceae.g__Maridesulfovibrio.s__Maridesulfovibriosalexigens			-
d__Bacteria.p__Pseudomonadota.c__Betaproteobacteria.o__Burkholderiales.f__Comamonadaceae.g__Kinneretia.s__Kinneretiasp_XES5			-
d__Bacteria.p__Bacteroidota.c__Flavobacteriia.o__Flavobacteriales.f__Flavobacteriaceae.g__Tenacibaculum.s__Tenacibaculumretecalamus			-
d__Bacteria.p__Bacteroidota.c__Chitinophagia.o__Chitinophagales.f__Chitinophagaceae.g__Flavisolibacter.s__Flavisolibacterginsenosidimutans			-
d__Bacteria.p__Pseudomonadota.c__Gammaproteobacteria.o__Enterobacterales.f__Enterobacteriaceae.g__Citrobacter.s__Citrobactersp_Colony322			-
d__Bacteria.p__Pseudomonadota.c__Alphaproteobacteria.o__Rhodobacterales.f__Roseobacteraceae.g__Celeribacter.s__Celeribacterindicus			-
d__Bacteria.p__Pseudomonadota.c__Gammaproteobacteria.o__Pseudomonadales.f__Pseudomonadaceae.g__Pseudomonas.s__Pseudomonascannabina			-
d__Bacteria.p__Actinomycetota.c__Actinomycetes.o__Propionibacteriales.f__Propionibacteriaceae.g__Propioniciclava.s__Propioniciclavasp_MC1595			-
d__Bacteria.p__Bacillota.c__Clostridia.o__Eubacteriales.f__Lachnospiraceae.g__Lachnoclostridium.s__Lachnoclostridiumsp_YL32			0.00235262
d__Bacteria.p__Pseudomonadota.c__Gammaproteobacteria.o__Pseudomonadales.f__Pseudomonadaceae.g__Pseudomonas.s__Pseudomonaspohangensis			-
d__Bacteria.p__Pseudomonadota.c__Gammaproteobacteria.o__Pseudomonadales.f__Pseudomonadaceae.g__Pseudomonas.s__Pseudomonassp_DR5_09			-
d__Bacteria.p__Chlorobiota.c__Chlorobiia.o__Chlorobiales.f__Chlorobiaceae.g__Chlorobaculum.s__Chlorobaculumlimnaeum			0.0101491
d__Bacteria.p__Bacillota.c__Bacilli.o__Bacillales.f__Staphylococcaceae.g__Staphylococcus.s__Staphylococcussp_IVB6240			-
d__Bacteria.p__Pseudomonadota.c__Gammaproteobacteria.o__Pseudomonadales.f__Pseudomonadaceae.g__Pseudomonas.s__Pseudomonasresinovorans			-
d__Bacteria.p__Pseudomonadota.c__Alphaproteobacteria.o__Sphingomonadales.f__Sphingomonadaceae.g__Sphingomonas.s__Sphingomonassp_ZFBP2030			-
d__Bacteria.p__Pseudomonadota.c__Betaproteobacteria.o__Burkholderiales.f__Burkholderiaceae.g__Ralstonia.s__Ralstoniasyzygii			-
d__Bacteria.p__Actinomycetota.c__Actinomycetes.o__Micrococcales.f__Microbacteriaceae.g__Agromyces.s__Agromycessp_H17E_10			0.032792
d__Bacteria.p__Bacteroidota.c__Flavobacteriia.o__Flavobacteriales.f__Flavobacteriaceae.g__Flavobacterium.s__Flavobacteriumsp_IMCC36791			-
d__Bacteria.p__Chlorobiota.c__Chlorobiia.o__Chlorobiales.f__Chlorobiaceae.g__Prosthecochloris.s__Prosthecochlorissp_CIB2401			-
d__Bacteria.p__Bacteroidota.c__Flavobacteriia.o__Flavobacteriales.f__Flavobacteriaceae.g__Flavobacterium.s__Flavobacteriumsp_IMCC36793			-
d__Bacteria.p__Bacteroidota.c__Flavobacteriia.o__Flavobacteriales.f__Flavobacteriaceae.g__Flavobacterium.s__Flavobacteriumsp_IMCC36792			-
d__Bacteria.p__Deinococcota.c__Deinococci.o__Deinococcales.f__Deinococcaceae.g__Deinococcus.s__Deinococcussoli_exChaetal_2016_			-
d__Bacteria.p__Actinomycetota.c__Actinomycetes.o__Micrococcales.f__Microbacteriaceae.g__Aquiluna.s__Aquilunaborgnonia			-
d__Bacteria.p__Pseudomonadota.c__Betaproteobacteria.o__Nitrosomonadales.f__Usitatibacteraceae.g__Usitatibacter.s__Usitatibacterrugosus			-
d__Bacteria.p__Thermodesulfobacteriota.c__Desulfovibrionia.o__Desulfovibrionales.f__Desulfovibrionaceae.g__Salidesulfovibrio.s__Salidesulfovibrioonnuriiensis			0.0101491
d__Bacteria.p__Pseudomonadota.c__Gammaproteobacteria.o__Alteromonadales.f__Shewanellaceae.g__Shewanella.s__Shewanellasediminis			-
d__Bacteria.p__Actinomycetota.c__Actinomycetes.o__Kitasatosporales.f__Streptomycetaceae.g__Streptomyces.s__Streptomycessp_SYP_A7193			-
d__Bacteria.p__Bacteroidota.c__Cytophagia.o__Cytophagales.f__Hymenobacteraceae.g__Hymenobacter.s__Hymenobactersp_5420S_77			-
d__Bacteria.p__Bacteroidota.c__Bacteroidia.o__Bacteroidales.f__Odoribacteraceae.g__Butyricimonas.s__Butyricimonasfaecalis			-
d__Bacteria.p__Pseudomonadota.c__Alphaproteobacteria.o__Rhodobacterales.f__Roseobacteraceae.g__Sulfitobacter.s__Sulfitobacterindolifex			-
d__Bacteria.p__Deinococcota.c__Deinococci.o__Thermales.f__Thermaceae.g__Thermus.s__Thermuscaldilimi			-
d__Bacteria.p__Bacteroidota.c__Flavobacteriia.o__Flavobacteriales.f__Flavobacteriaceae.g__Polaribacter.s__Polaribacterhaliotis			0.000135666
d__Bacteria.p__Bdellovibrionota.c__Bacteriovoracia.o__Bacteriovoracales.f__Halobacteriovoraceae.g__Halobacteriovorax.s__Halobacteriovoraxsp_BALOs_7			-
d__Bacteria.p__Pseudomonadota.c__Alphaproteobacteria.o__Rhodobacterales.f__Roseobacteraceae.g__Sulfitobacter.s__Sulfitobacterfaviae			-
d__Bacteria.p__Bacillota.c__Bacilli.o__Bacillales.f__Paenibacillaceae.g__Paenibacillus.s__Paenibacillusphyscomitrellae			-
d__Bacteria.p__Cyanobacteriota.c__Cyanophyceae.o__Synechococcales.f__Synechococcaceae.g__Synechococcus.s__Synechococcussp_MVIR_18_1			0.0198099
d__Bacteria.p__Pseudomonadota.c__Gammaproteobacteria.o__Pseudomonadales.f__Pseudomonadaceae.g__Pseudomonas.s__Pseudomonassp_NS1_2017_			-
d__Bacteria.p__Pseudomonadota.c__Gammaproteobacteria.o__Pseudomonadales.f__Pseudomonadaceae.g__Pseudomonas.s__Pseudomonasmucidolens			-
d__Bacteria.p__Actinomycetota.c__Actinomycetes.o__Actinomycetales.f__Actinomycetaceae.g__Actinomyces.s__Actinomyceslilanjuaniae			-
d__Bacteria.p__Actinomycetota.c__Actinomycetes.o__Pseudonocardiales.f__Pseudonocardiaceae.g__Actinokineospora.s__Actinokineosporasp_UTMC2448			-
d__Bacteria.p__Pseudomonadota.c__Alphaproteobacteria.o__Hyphomicrobiales.f__Nitrobacteraceae.g__Variibacter.s__Variibactergotjawalensis			-
d__Bacteria.p__Actinomycetota.c__Actinomycetes.o__Micrococcales.f__Promicromonosporaceae.g__Xylanimonas.s__Xylanimonasallomyrinae			-
d__Bacteria.p__Mycoplasmatota.c__Mollicutes.o__Mycoplasmatales.f__Mycoplasmataceae.g__Mycoplasmopsis.s__Mycoplasmopsispulmonis			-
d__Bacteria.p__Pseudomonadota.c__Gammaproteobacteria.o__Enterobacterales.f__Erwiniaceae.g__Pantoea.s__Pantoeasp_SO10			-
d__Bacteria.p__Bacillota.c__Bacilli.o__Lactobacillales.f__Lactobacillaceae.g__Limosilactobacillus.s__Limosilactobacilluspontis			-
d__Bacteria.p__Actinomycetota.c__Actinomycetes.o__Micrococcales.f__Micrococcaceae.g__Arthrobacter.s__Arthrobacteragilis			-
d__Bacteria.p__Bacillota.c__Bacilli.o__Lactobacillales.f__Streptococcaceae.g__Streptococcus.s__Streptococcussp_zg_86			0.00508788
d__Bacteria.p__Pseudomonadota.c__Gammaproteobacteria.o__Pseudomonadales.f__Pseudomonadaceae.g__Pseudomonas.s__Pseudomonassp_CYM_20_01			-
d__Bacteria.p__Pseudomonadota.c__Gammaproteobacteria.o__Enterobacterales.f__Erwiniaceae.g__Erwinia.s__Erwiniasp_QL_Z3			-
d__Bacteria.p__Acidobacteriota.c__Terriglobia.o__Terriglobales.f__Acidobacteriaceae.g__CandidatusKoribacter.s__CandidatusKoribacterversatilis			-
d__Bacteria.p__Bacillota.c__Bacilli.o__Bacillales.f__Bacillaceae.g__Anoxybacillus.s__Anoxybacilluscaldiproteolyticus			0.01718
d__Bacteria.p__Bacillota.c__Bacilli.o__Bacillales.f__Paenibacillaceae.g__Paenibacillus.s__Paenibacillusgraminis			-
d__Bacteria.p__Pseudomonadota.c__Betaproteobacteria.o__Rhodocyclales.f__Zoogloeaceae.g__Thauera.s__Thauerasp_K11			-
d__Bacteria.p__Pseudomonadota.c__Betaproteobacteria.o__Burkholderiales.f__Oxalobacteraceae.g__Massilia.s__Massiliasp_DM_R_R2A_13			-
d__Bacteria.p__Bacillota.c__Bacilli.o__Bacillales.f__Staphylococcaceae.g__Staphylococcus.s__Staphylococcusarlettae			-
d__Bacteria.p__Actinomycetota.c__Actinomycetes.o__Kitasatosporales.f__Streptomycetaceae.g__Streptomyces.s__Streptomycessp_RPA4_2			-
d__Bacteria.p__Actinomycetota.c__Actinomycetes.o__Micromonosporales.f__Micromonosporaceae.g__Phytohabitans.s__Phytohabitansflavus			-
d__Bacteria.p__Bacteroidota.c__Flavobacteriia.o__Flavobacteriales.f__Blattabacteriaceae.g__Blattabacterium.s__Blattabacteriumcuenoti			-
d__Bacteria.p__Pseudomonadota.c__Alphaproteobacteria.o__Hyphomicrobiales.f__Rhizobiaceae.g__Pararhizobium.s__Pararhizobiumsp_BT_229			-
d__Bacteria.p__Actinomycetota.c__Actinomycetes.o__Propionibacteriales.f__Propionibacteriaceae.g__Cutibacterium.s__Cutibacteriumavidum			-
d__Bacteria.p__Bacteroidota.c__Flavobacteriia.o__Flavobacteriales.f__Weeksellaceae.g__Chryseobacterium.s__Chryseobacteriumbernardetii			-
d__Bacteria.p__Pseudomonadota.c__Alphaproteobacteria.o__Hyphomicrobiales.f__Devosiaceae.g__Devosia.s__Devosiasp_SD17_2			-
d__Bacteria.p__Pseudomonadota.c__Gammaproteobacteria.o__Xanthomonadales.f__Xanthomonadaceae.g__Luteimonas.s__Luteimonasgranuli			-
d__Bacteria.p__Pseudomonadota.c__Alphaproteobacteria.o__Hyphomicrobiales.f__Hyphomicrobiaceae.g__Hyphomicrobium.s__Hyphomicrobiumnitrativorans			-
d__Bacteria.p__Bacteroidota.c__Sphingobacteriia.o__Sphingobacteriales.f__Sphingobacteriaceae.g__Pedobacter.s__Pedobacterheparinus			-
d__Bacteria.p__Pseudomonadota.c__Gammaproteobacteria.o__Pseudomonadales.f__Marinobacteraceae.g__Marinobacter.s__Marinobactersimilis			-
d__Bacteria.p__Actinomycetota.c__Actinomycetes.o__Mycobacteriales.f__Corynebacteriaceae.g__Corynebacterium.s__Corynebacteriumtimonense			0.00866809
d__Bacteria.p__Bacteroidota.c__Flavobacteriia.o__Flavobacteriales.f__Flavobacteriaceae.g__Aquimarina.s__Aquimarinasp_Aq107			0.0124793
d__Bacteria.p__Bacillota.c__Bacilli.o__Bacillales.f__Staphylococcaceae.g__Mammaliicoccus.s__Mammaliicoccusstepanovicii			-
d__Bacteria.p__Pseudomonadota.c__Betaproteobacteria.o__Neisseriales.f__Neisseriaceae.g__Neisseria.s__Neisseriasp_KEM232			-
d__Bacteria.p__Actinomycetota.c__Actinomycetes.o__Micrococcales.f__Micrococcaceae.g__Arthrobacter.s__Arthrobactersp_CJ23			-
d__Bacteria.p__Pseudomonadota.c__Gammaproteobacteria.o__Vibrionales.f__Vibrionaceae.g__Vibrio.s__Vibriofurnissii			-
d__Bacteria.p__Pseudomonadota.c__Alphaproteobacteria.o__Rhodobacterales.f__Roseobacteraceae.g__Ruegeria.s__Ruegeriasp_SCSIO43209			-
d__Bacteria.p__Actinomycetota.c__Coriobacteriia.o__Coriobacteriales.f__Coriobacteriaceae.g__Collinsella.s__Collinsellasp_zg1085			0.0254893
d__Bacteria.p__Actinomycetota.c__Actinomycetes.o__Micrococcales.f__Brevibacteriaceae.g__Brevibacterium.s__Brevibacteriumlimosum			-
d__Bacteria.p__Bacillota.c__Bacilli.o__Bacillales.f__Paenibacillaceae.g__Paenibacillus.s__Paenibacillusbeijingensis			-
d__Bacteria.p__Pseudomonadota.c__Gammaproteobacteria.o__Enterobacterales.f__Enterobacteriaceae.g__Klebsiella.s__Klebsiellaquasivariicola			-
d__Bacteria.p__Bacteroidota.c__Chitinophagia.o__Chitinophagales.f__Chitinophagaceae.g__Panacibacter.s__Panacibacterginsenosidivorans			0.0363274
d__Bacteria.p__Pseudomonadota.c__Alphaproteobacteria.o__Hyphomicrobiales.f__Nitrobacteraceae.g__Bradyrhizobium.s__Bradyrhizobiumamphicarpaeae			-
d__Bacteria.p__Bacillota.c__Bacilli.o__Lactobacillales.f__Streptococcaceae.g__Streptococcus.s__Streptococcuspantholopis			0.00485544
d__Bacteria.p__Actinomycetota.c__Actinomycetes.o__Kitasatosporales.f__Streptomycetaceae.g__Streptomyces.s__Streptomycessp_S465			-
d__Bacteria.p__Pseudomonadota.c__Betaproteobacteria.o__Burkholderiales.f__Alcaligenaceae.g__Pusillimonas.s__Pusillimonassp_T7_7			-
d__Bacteria.p__Planctomycetota.c__Planctomycetia.o__Pirellulales.f__Pirellulaceae.g__Lignipirellula.s__Lignipirellulacremea			-
d__Bacteria.p__Pseudomonadota.c__Gammaproteobacteria.o__Enterobacterales.f__Erwiniaceae.g__Erwinia.s__CandidatusErwiniaharadaeae			-
d__Bacteria.p__Actinomycetota.c__Actinomycetes.o__Mycobacteriales.f__Lawsonellaceae.g__Lawsonella.s__Lawsonellaclevelandensis			-
d__Bacteria.p__Pseudomonadota.c__Alphaproteobacteria.o__Sphingomonadales.f__Sphingomonadaceae.g__Sphingomonas.s__Sphingomonaspaucimobilis			-
d__Bacteria.p__Pseudomonadota.c__Gammaproteobacteria.o__Pseudomonadales.f__Pseudomonadaceae.g__Pseudomonas.s__Pseudomonassp_ADPe			-
d__Bacteria.p__Pseudomonadota.c__Gammaproteobacteria.o__Methylococcales.f__Methylococcaceae.g__Methylococcus.s__Methylococcussp_Mc7			-
d__Bacteria.p__Campylobacterota.c__Epsilonproteobacteria.o__Campylobacterales.f__Sulfurospirillaceae.g__Sulfurospirillum.s__Sulfurospirillumdeleyianum			-
d__Bacteria.p__Actinomycetota.c__Actinomycetes.o__Micrococcales.f__Microbacteriaceae.g__Agromyces.s__Agromycesaureus			-
d__Bacteria.p__Actinomycetota.c__Actinomycetes.o__Mycobacteriales.f__Gordoniaceae.g__Gordonia.s__Gordoniazhaorongruii			-
d__Bacteria.p__Pseudomonadota.c__Gammaproteobacteria.o__Enterobacterales.f__Pectobacteriaceae.g__Pectobacterium.s__Pectobacteriumsp_A5351			-
d__Bacteria.p__Pseudomonadota.c__Gammaproteobacteria.o__Pseudomonadales.f__Pseudomonadaceae.g__Pseudomonas.s__Pseudomonassp_R3_18_08			-
d__Bacteria.p__Bacillota.c__Bacilli.o__Lactobacillales.f__Lactobacillaceae.g__Latilactobacillus.s__Latilactobacillussakei			-
d__Bacteria.p__Bacteroidota.c__Flavobacteriia.o__Flavobacteriales.f__Flavobacteriaceae.g__Tenacibaculum.s__Tenacibaculumtodarodis			0.00225853
d__Bacteria.p__Bacillota.c__Bacilli.o__Lactobacillales.f__Streptococcaceae.g__Streptococcus.s__Streptococcuslutetiensis			-
d__Bacteria.p__Pseudomonadota.c__Gammaproteobacteria.o__Pseudomonadales.f__Pseudomonadaceae.g__Pseudomonas.s__Pseudomonassp_PSE14			-
d__Bacteria.p__Bacillota.c__Clostridia.o__Eubacteriales.f__Clostridiaceae.g__Sarcina.s__Sarcinasp_JB2			0.00243675
d__Bacteria.p__Pseudomonadota.c__Gammaproteobacteria.o__Legionellales.f__Legionellaceae.g__Legionella.s__Legionellaspiritensis			-
d__Bacteria.p__Actinomycetota.c__Actinomycetes.o__Kitasatosporales.f__Streptomycetaceae.g__Streptomyces.s__Streptomycesxanthii			-
d__Bacteria.p__Pseudomonadota.c__Gammaproteobacteria.o__Aeromonadales.f__Aeromonadaceae.g__Dongshaea.s__Dongshaeamarina			-
d__Bacteria.p__Pseudomonadota.c__Gammaproteobacteria.o__Xanthomonadales.f__Xanthomonadaceae.g__Luteimonas.s__Luteimonassp_MC1750			-
d__Bacteria.p__Mycoplasmatota.c__Mollicutes.o__Mycoplasmatales.f__Mycoplasmataceae.g__Mycoplasma.s__Mycoplasmasp_Ms02			0.0198099
d__Bacteria.p__Mycoplasmatota.c__Mollicutes.o__Mycoplasmatales.f__Mycoplasmataceae.g__Mycoplasma.s__Mycoplasmahaemocanis			0.0198099
d__Bacteria.p__Actinomycetota.c__Actinomycetes.o__Micrococcales.f__Ornithinimicrobiaceae.g__Ornithinimicrobium.s__Ornithinimicrobiumsp_HY006			-
d__Bacteria.p__Actinomycetota.c__Actinomycetes.o__Kitasatosporales.f__Streptomycetaceae.g__Streptomyces.s__Streptomycessp_HUAS13_4			-
d__Bacteria.p__Chlorobiota.c__Chlorobiia.o__Chlorobiales.f__Chlorobiaceae.g__Chlorobium.s__Chlorobiumphaeovibrioides			0.0101491
d__Bacteria.p__Bacteroidota.c__Flavobacteriia.o__Flavobacteriales.f__Flavobacteriaceae.g__Nonlabens.s__Nonlabenssp_SY33080			0.0198099
d__Bacteria.p__Actinomycetota.c__Actinomycetes.o__Kitasatosporales.f__Streptomycetaceae.g__Streptomyces.s__Streptomycessp_LBUM1475			-
d__Bacteria.p__Bacillota.c__Clostridia.o__Eubacteriales.f__Peptococcaceae.g__Desulforamulus.s__Desulforamulusruminis			-
d__Bacteria.p__Actinomycetota.c__Actinomycetes.o__Mycobacteriales.f__Mycobacteriaceae.g__Mycolicibacillus.s__Mycolicibacilluskoreensis			-
d__Bacteria.p__Pseudomonadota.c__Gammaproteobacteria.o__Pseudomonadales.f__Pseudomonadaceae.g__Pseudomonas.s__Pseudomonassediminis			-
d__Bacteria.p__Cyanobacteriota.c__Cyanophyceae.o__Nostocales.f__Calotrichaceae.g__Calothrix.s__Calothrixsp_PCC7507			-
d__Bacteria.p__Bacillota.c__Bacilli.o__Bacillales.f__Bacillaceae.g__Cytobacillus.s__Cytobacillussolani			-
d__Bacteria.p__Cyanobacteriota.c__Cyanophyceae.o__Synechococcales.f__Synechococcaceae.g__Synechococcus.s__Synechococcussp_WH8020			-
d__Bacteria.p__Pseudomonadota.c__Alphaproteobacteria.o__Hyphomicrobiales.f__Brucellaceae.g__Brucella.s__Brucellasp_09RB8471			-
d__Bacteria.p__Bacillota.c__Bacilli.o__Bacillales.f__Bacillaceae.g__Geobacillus.s__Geobacillussp_GHH01			-
d__Bacteria.p__Actinomycetota.c__Actinomycetes.o__Kitasatosporales.f__Streptomycetaceae.g__Streptomyces.s__Streptomycessp_GF20			-
d__Bacteria.p__Pseudomonadota.c__Gammaproteobacteria.o__Vibrionales.f__Vibrionaceae.g__Vibrio.s__Vibriogangliei			-
d__Bacteria.p__Cyanobacteriota.c__Cyanophyceae.o__Synechococcales.f__Synechococcaceae.g__Synechococcus.s__Synechococcussp_CBW1108			-
d__Bacteria.p__Pseudomonadota.c__Alphaproteobacteria.o__Rhodospirillales.f__Acetobacteraceae.g__Gluconobacter.s__Gluconobacteroxydans			-
d__Bacteria.p__Spirochaetota.c__Spirochaetia.o__Spirochaetales.f__Spirochaetaceae.g__Salinispira.s__Salinispirapacifica			-
d__Bacteria.p__Pseudomonadota.c__Gammaproteobacteria.o__Enterobacterales.f__Yersiniaceae.g__Rouxiella.s__Rouxiellabadensis			-
d__Bacteria.p__Pseudomonadota.c__Betaproteobacteria.o__Burkholderiales.f__Oxalobacteraceae.g__Janthinobacterium.s__Janthinobacteriumsp_PAMC25594			-
d__Bacteria.p__Pseudomonadota.c__Betaproteobacteria.o__Burkholderiales.f__Alcaligenaceae.g__Achromobacter.s__Achromobactersp_77			-
d__Bacteria.p__Pseudomonadota.c__Betaproteobacteria.o__Nitrosomonadales.f__Methylophilaceae.g__CandidatusMethylopumilus.s__CandidatusMethylopumilusuniversalis			-
d__Bacteria.p__Pseudomonadota.c__Betaproteobacteria.o__Neisseriales.f__Chromobacteriaceae.g__Chitiniphilus.s__Chitiniphilussp_CD1			-
d__Bacteria.p__Actinomycetota.c__Actinomycetes.o__Kitasatosporales.f__Streptomycetaceae.g__Streptomyces.s__Streptomyceschromofuscus			-
d__Bacteria.p__Bacillota.c__Bacilli.o__Bacillales.f__Bacillaceae.g__Geobacillus.s__Geobacillussp_JS12			0.0198099
d__Bacteria.p__Pseudomonadota.c__Alphaproteobacteria.o__Caulobacterales.f__Caulobacteraceae.g__Brevundimonas.s__Brevundimonassp_M20			-
d__Bacteria.p__Pseudomonadota.c__Gammaproteobacteria.o__Xanthomonadales.f__Xanthomonadaceae.g__Lysobacter.s__Lysobactersp_HDW10			-
d__Bacteria.p__Spirochaetota.c__Spirochaetia.o__Spirochaetales.f__Sphaerochaetaceae.g__Sphaerochaeta.s__Sphaerochaetaassociata			-
d__Bacteria.p__Pseudomonadota.c__Gammaproteobacteria.o__Enterobacterales.f__Yersiniaceae.g__Yersinia.s__Yersiniakristensenii			-
d__Bacteria.p__Bacillota.c__Clostridia.o__Eubacteriales.f__Lachnospiraceae.g__Lachnoclostridium.s__Lachnoclostridiumphocaeense			0.000774147
d__Bacteria.p__Bacillota.c__Bacilli.o__Bacillales.f__Staphylococcaceae.g__Staphylococcus.s__Staphylococcusauricularis			-
d__Bacteria.p__Pseudomonadota.c__Betaproteobacteria.o__Neisseriales.f__Neisseriaceae.g__Neisseria.s__Neisseriadentiae			0.0430876
d__Bacteria.p__Bacillota.c__Bacilli.o__Bacillales.f__Staphylococcaceae.g__Staphylococcus.s__Staphylococcushyicus			-
d__Bacteria.p__Bacillota.c__Bacilli.o__Bacillales.f__Paenibacillaceae.g__Paenibacillus.s__Paenibacillussp_FSLR5_0912			-
d__Bacteria.p__Pseudomonadota.c__Gammaproteobacteria.o__Pseudomonadales.f__Pseudomonadaceae.g__Pseudomonas.s__Pseudomonasveronii			-
d__Bacteria.p__Actinomycetota.c__Actinomycetes.o__Pseudonocardiales.f__Pseudonocardiaceae.g__Amycolatopsis.s__Amycolatopsisaidingensis			-
d__Bacteria.p__Pseudomonadota.c__Gammaproteobacteria.o__Enterobacterales.f__Morganellaceae.g__Arsenophonus.s__Arsenophonusnasoniae			-
d__Bacteria.p__Spirochaetota.c__Spirochaetia.o__Spirochaetales.f__Sphaerochaetaceae.g__Sphaerochaeta.s__Sphaerochaetacoccoides			0.000861466
d__Bacteria.p__Pseudomonadota.c__Gammaproteobacteria.o__Xanthomonadales.f__Xanthomonadaceae.g__Luteimonas.s__Luteimonassp_MC1825			-
d__Bacteria.p__Actinomycetota.c__Actinomycetes.o__Kitasatosporales.f__Streptomycetaceae.g__Streptomyces.s__Streptomycesexfoliatus			-
d__Bacteria.p__Bacteroidota.c__Flavobacteriia.o__Flavobacteriales.f__Flavobacteriaceae.g__Polaribacter.s__Polaribactersejongensis			-
d__Bacteria.p__Pseudomonadota.c__Alphaproteobacteria.o__Hyphomicrobiales.f__Xanthobacteraceae.g__Ancylobacter.s__Ancylobacterpolymorphus			-
d__Bacteria.p__Pseudomonadota.c__Gammaproteobacteria.o__Alteromonadales.f__Shewanellaceae.g__Shewanella.s__Shewanellasp_FJAT_53555			-
d__Bacteria.p__Bacillota.c__Negativicutes.o__Acidaminococcales.f__Acidaminococcaceae.g__Phascolarctobacterium.s__Phascolarctobacteriumsp_Marseille_Q4147			-
d__Bacteria.p__Chlamydiota.c__Chlamydiia.o__Parachlamydiales.f__Rhabdochlamydiaceae.g__CandidatusRhabdochlamydia.s__CandidatusRhabdochlamydiaporcellionis			-
d__Bacteria.p__Campylobacterota.c__Epsilonproteobacteria.o__Campylobacterales.f__Campylobacteraceae.g__Campylobacter.s__Campylobacternovaezeelandiae			-
d__Bacteria.p__Pseudomonadota.c__Betaproteobacteria.o__Burkholderiales.f__Burkholderiaceae.g__Polynucleobacter.s__Polynucleobactersp_MG_5_Ahmo_C2			-
d__Bacteria.p__Pseudomonadota.c__Gammaproteobacteria.o__Orbales.f__Orbaceae.g__Zophobihabitans.s__Zophobihabitansentericus			0.000485303
d__Bacteria.p__Pseudomonadota.c__Gammaproteobacteria.o__Oceanospirillales.f__Halomonadaceae.g__Cobetia.s__Cobetiasp_L2A1			-
d__Bacteria.p__Actinomycetota.c__Actinomycetes.o__Kitasatosporales.f__Streptomycetaceae.g__Streptomyces.s__Streptomycespristinaespiralis			-
d__Bacteria.p__Pseudomonadota.c__Gammaproteobacteria.o__Vibrionales.f__Vibrionaceae.g__Vibrio.s__Vibriosp_B1REV9			-
d__Bacteria.p__Pseudomonadota.c__Gammaproteobacteria.o__Pseudomonadales.f__Pseudomonadaceae.g__Halopseudomonas.s__Halopseudomonassalegens			-
d__Bacteria.p__Bacillota.c__Bacilli.o__Lactobacillales.f__Enterococcaceae.g__Enterococcus.s__Enterococcuscecorum			-
d__Bacteria.p__Pseudomonadota.c__Gammaproteobacteria.o__Xanthomonadales.f__Xanthomonadaceae.g__Xanthomonas.s__Xanthomonashydrangeae			-
d__Bacteria.p__Pseudomonadota.c__Gammaproteobacteria.o__Moraxellales.f__Moraxellaceae.g__Psychrobacter.s__Psychrobacterarcticus			-
d__Bacteria.p__Pseudomonadota.c__Alphaproteobacteria.o__Sphingomonadales.f__Sphingomonadaceae.g__Sphingomonas.s__Sphingomonastaxi			-
d__Bacteria.p__Actinomycetota.c__Actinomycetes.o__Kitasatosporales.f__Streptomycetaceae.g__Streptomyces.s__Streptomycesvenezuelae			-
d__Bacteria.p__Fusobacteriota.c__Fusobacteriia.o__Fusobacteriales.f__Fusobacteriaceae.g__Fusobacterium.s__Fusobacteriumnecrophorum			0.00189976
d__Bacteria.p__Pseudomonadota.c__Gammaproteobacteria.o__Enterobacterales.f__Yersiniaceae.g__Serratia.s__Serratiafonticola			0.00284238
d__Bacteria.p__Campylobacterota.c__Epsilonproteobacteria.o__Campylobacterales.f__Campylobacteraceae.g__Campylobacter.s__Campylobactersp_VBCF_01NA2			0.00334002
d__Bacteria.p__Pseudomonadota.c__Alphaproteobacteria.o__Hyphomicrobiales.f__Phyllobacteriaceae.g__Phyllobacterium.s__Phyllobacteriumsp_T1293			-
d__Bacteria.p__Pseudomonadota.c__Gammaproteobacteria.o__Alteromonadales.f__Pseudoalteromonadaceae.g__Pseudoalteromonas.s__Pseudoalteromonassp_1_2015MBL_MicDiv			-
d__Bacteria.p__Actinomycetota.c__Actinomycetes.o__Mycobacteriales.f__Mycobacteriaceae.g__Mycolicibacterium.s__Mycolicibacteriumfortuitum			-
d__Bacteria.p__Bacteroidota.c__Flavobacteriia.o__Flavobacteriales.f__Flavobacteriaceae.g__Myroides.s__Myroidesphaeus			0.00587409
d__Bacteria.p__Pseudomonadota.c__Alphaproteobacteria.o__Sphingomonadales.f__Sphingomonadaceae.g__Novosphingobium.s__Novosphingobiumkaempferiae			-
d__Bacteria.p__Pseudomonadota.c__Gammaproteobacteria.o__Cellvibrionales.f__Microbulbiferaceae.g__Microbulbifer.s__Microbulbiferaggregans			-
d__Bacteria.p__Actinomycetota.c__Actinomycetes.o__Micrococcales.f__Microbacteriaceae.g__Agromyces.s__Agromycesflavus			-
d__Bacteria.p__Pseudomonadota.c__Gammaproteobacteria.o__Enterobacterales.f__Morganellaceae.g__Photorhabdus.s__Photorhabdusasymbiotica			-
d__Bacteria.p__Actinomycetota.c__Actinomycetes.o__CandidatusNanopelagicales.f__CandidatusNanopelagicaceae.g__CandidatusNanopelagicus.s__CandidatusNanopelagicuslimnes			-
d__Bacteria.p__Spirochaetota.c__Spirochaetia.o__Spirochaetales.f__Borreliaceae.g__Borrelia.s__Borreliasp_A_FGy1			0.000861466
d__Bacteria.p__Pseudomonadota.c__Alphaproteobacteria.o__Rickettsiales.f__Rickettsiaceae.g__Rickettsia.s__RickettsiaendosymbiontofCeutorhynchusassimilis			-
d__Bacteria.p__Pseudomonadota.c__Alphaproteobacteria.o__Rhodospirillales.f__Acetobacteraceae.g__Gluconacetobacter.s__Gluconacetobacterdiazotrophicus			-
d__Bacteria.p__Pseudomonadota.c__Betaproteobacteria.o__Burkholderiales.f__Burkholderiaceae.g__Burkholderia.s__Burkholderiasp_Bp7605			0.0101491
d__Bacteria.p__Actinomycetota.c__Actinomycetes.o__Mycobacteriales.f__Mycobacteriaceae.g__Mycobacterium.s__Mycobacteriumgordonae			-
d__Bacteria.p__Pseudomonadota.c__Betaproteobacteria.o__Neisseriales.f__Neisseriaceae.g__Neisseria.s__Neisseriaanimalis			0.00373352
d__Bacteria.p__Cyanobacteriota.c__Cyanophyceae.o__Pseudanabaenales.f__Thermosynechococcaceae.g__Thermosynechococcus.s__Thermosynechococcussp_HN_54			-
d__Bacteria.p__Actinomycetota.c__Actinomycetes.o__Micrococcales.f__Micrococcaceae.g__Pseudarthrobacter.s__Pseudarthrobactersp_MM222			-
d__Bacteria.p__Pseudomonadota.c__Gammaproteobacteria.o__Enterobacterales.f__Enterobacteriaceae.g__Citrobacter.s__Citrobacteryoungae			-
d__Bacteria.p__Bacillota.c__Bacilli.o__Lactobacillales.f__Lactobacillaceae.g__Ligilactobacillus.s__Ligilactobacillussaerimneri			-
d__Bacteria.p__Pseudomonadota.c__Alphaproteobacteria.o__Sphingomonadales.f__Sphingomonadaceae.g__Sphingomonas.s__Sphingomonassp_S2_65			-
d__Bacteria.p__Pseudomonadota.c__Gammaproteobacteria.o__Pseudomonadales.f__Pseudomonadaceae.g__Pseudomonas.s__Pseudomonassp_ATCC13867			-
d__Bacteria.p__Actinomycetota.c__Actinomycetes.o__Micrococcales.f__Microbacteriaceae.g__Rathayibacter.s__Rathayibactersp_VKMAc_2759			0.0254893
d__Bacteria.p__Actinomycetota.c__Actinomycetes.o__Micrococcales.f__Sanguibacteraceae.g__Sanguibacter.s__Sanguibactersp_HDW7			-
d__Bacteria.p__Pseudomonadota.c__Gammaproteobacteria.o__Pseudomonadales.f__Pseudomonadaceae.g__Pseudomonas.s__Pseudomonassp_SK3_2021_			-
d__Bacteria.p__Pseudomonadota.c__Gammaproteobacteria.o__Pseudomonadales.f__Pseudomonadaceae.g__Pseudomonas.s__Pseudomonassp_B11D7D			-
d__Bacteria.p__Actinomycetota.c__Actinomycetes.o__Mycobacteriales.f__Mycobacteriaceae.g__Mycolicibacterium.s__Mycolicibacteriummonacense			-
d__Bacteria.p__Bacillota.c__Bacilli.o__Lactobacillales.f__Lactobacillaceae.g__Lentilactobacillus.s__Lentilactobacilluslaojiaonis			-
d__Bacteria.p__Pseudomonadota.c__Alphaproteobacteria.o__Hyphomicrobiales.f__Rhizobiaceae.g__Rhizobium.s__Rhizobiumacidisoli			-
d__Bacteria.p__Fusobacteriota.c__Fusobacteriia.o__Fusobacteriales.f__Fusobacteriaceae.g__Fusobacterium.s__Fusobacteriumgonidiaformans			0.0127399
d__Bacteria.p__Bacillota.c__Clostridia.o__Eubacteriales.f__Clostridiaceae.g__Clostridium.s__Clostridiumsp_SY8519			0.0398475
d__Bacteria.p__Pseudomonadota.c__Gammaproteobacteria.o__Pseudomonadales.f__Pseudomonadaceae.g__Pseudomonas.s__Pseudomonassp_LG1D9			-
d__Bacteria.p__Bacillota.c__Bacilli.o__Lactobacillales.f__Aerococcaceae.g__Aerococcus.s__Aerococcusurinaeequi			-
d__Bacteria.p__Bacteroidota.c__Bacteroidia.o__Bacteroidales.f__Muribaculaceae.g__Muribaculum.s__Muribaculumintestinale			0.00428061
d__Bacteria.p__Bacillota.c__Erysipelotrichia.o__Erysipelotrichales.f__Erysipelotrichaceae.g__Faecalibaculum.s__Faecalibaculumrodentium			-
d__Bacteria.p__Actinomycetota.c__Actinomycetes.o__Kitasatosporales.f__Streptomycetaceae.g__Streptomyces.s__Streptomycessp_SAT1			-
d__Bacteria.p__Actinomycetota.c__Actinomycetes.o__Micrococcales.f__Micrococcaceae.g__Micrococcus.s__Micrococcussp_KD337_16			-
d__Bacteria.p__Pseudomonadota.c__Gammaproteobacteria.o__Enterobacterales.f__Enterobacteriaceae.g__Enterobacter.s__Enterobactersp_Crenshaw			-
d__Bacteria.p__Pseudomonadota.c__Gammaproteobacteria.o__Methylococcales.f__Methylococcaceae.g__Methylomonas.s__Methylomonasrhizoryzae			-
d__Bacteria.p__Bacillota.c__Bacilli.o__Bacillales.f__Alicyclobacillaceae.g__Alicyclobacillus.s__Alicyclobacillusacidoterrestris			-
d__Bacteria.p__Bacteroidota.c__Flavobacteriia.o__Flavobacteriales.f__Flavobacteriaceae.g__Aquimarina.s__Aquimarinasp_TRL1			0.000135666
d__Bacteria.p__Bacillota.c__Bacilli.o__Bacillales.f__Bacillaceae.g__Bacillus.s__Bacillusgobiensis			-
d__Bacteria.p__Campylobacterota.c__Epsilonproteobacteria.o__Campylobacterales.f__Thiovulaceae.g__Sulfurimonas.s__Sulfurimonasmarina			-
d__Bacteria.p__Bacillota.c__Bacilli.o__Bacillales.f__Paenibacillaceae.g__Paenibacillus.s__Paenibacillussp_HWE_109			-
d__Bacteria.p__Thermodesulfobacteriota.c__Desulfovibrionia.o__Desulfovibrionales.f__Desulfovibrionaceae.g__Desulfovibrio.s__Desulfovibriosubterraneus			-
d__Bacteria.p__Bacillota.c__Bacilli.o__Bacillales.f__Listeriaceae.g__Listeria.s__Listeriawelshimeri			-
d__Bacteria.p__Bacillota.c__Bacilli.o__Bacillales.f__Staphylococcaceae.g__Staphylococcus.s__Staphylococcussp_NRL22194			-
d__Bacteria.p__Actinomycetota.c__Actinomycetes.o__Micrococcales.f__Microbacteriaceae.g__Microbacterium.s__Microbacteriumsp_cx_55			-
d__Bacteria.p__Actinomycetota.c__Actinomycetes.o__Micrococcales.f__Dermatophilaceae.g__Austwickia.s__Austwickiachelonae			-
d__Bacteria.p__Pseudomonadota.c__Gammaproteobacteria.o__Methylococcales.f__Methylococcaceae.g__Methylococcus.s__Methylococcuscapsulatus			-
d__Bacteria.p__Actinomycetota.c__Actinomycetes.o__Pseudonocardiales.f__Pseudonocardiaceae.g__Pseudonocardia.s__Pseudonocardiapetroleophila			-
d__Bacteria.p__Deinococcota.c__Deinococci.o__Thermales.f__Thermaceae.g__Thermus.s__Thermusthermophilus			-
d__Bacteria.p__Pseudomonadota.c__Alphaproteobacteria.o__Hyphomicrobiales.f__Bartonellaceae.g__Bartonella.s__Bartonellasp_HY761			-
d__Bacteria.p__Bacteroidota.c__Flavobacteriia.o__Flavobacteriales.f__Flavobacteriaceae.g__Siansivirga.s__Siansivirgazeaxanthinifaciens			0.000774147
d__Bacteria.p__Bacillota.c__Bacilli.o__Lactobacillales.f__Lactobacillaceae.g__Pediococcus.s__Pediococcusinopinatus			-
d__Bacteria.p__Cyanobacteriota.c__Cyanophyceae.o__Synechococcales.f__Synechococcaceae.g__Synechococcus.s__Synechococcussp_A18_25c			-
d__Bacteria.p__Pseudomonadota.c__Alphaproteobacteria.o__Rhodobacterales.f__Roseobacteraceae.g__Ruegeria.s__Ruegeriasp_B32			-
d__Bacteria.p__Bacteroidota.c__Flavobacteriia.o__Flavobacteriales.f__Flavobacteriaceae.g__Flavobacterium.s__Flavobacteriumlitorale			-
d__Bacteria.p__Actinomycetota.c__Actinomycetes.o__Mycobacteriales.f__Nocardiaceae.g__Rhodococcus.s__Rhodococcussp_WAY2			0.0198099
d__Bacteria.p__Spirochaetota.c__Spirochaetia.o__Spirochaetales.f__Borreliaceae.g__Borreliella.s__Borreliellagarinii			-
d__Bacteria.p__Actinomycetota.c__Actinomycetes.o__Micrococcales.f__Microbacteriaceae.g__Microbacterium.s__Microbacteriumcaowuchunii			-
d__Bacteria.p__Myxococcota.c__Myxococcia.o__Myxococcales.f__Anaeromyxobacteraceae.g__Anaeromyxobacter.s__Anaeromyxobacterdehalogenans			-
d__Bacteria.p__Bacteroidota.c__Flavobacteriia.o__Flavobacteriales.f__Flavobacteriaceae.g__Polaribacter.s__Polaribactersp_Q13			-
d__Bacteria.p__Pseudomonadota.c__Betaproteobacteria.o__Burkholderiales.f__Burkholderiaceae.g__Cupriavidus.s__Cupriaviduscampinensis			-
d__Bacteria.p__Actinomycetota.c__Actinomycetes.o__Micrococcales.f__Microbacteriaceae.g__Microbacterium.s__Microbacteriumsp_PM5			-
d__Bacteria.p__Pseudomonadota.c__Betaproteobacteria.o__Burkholderiales.f__Burkholderiaceae.g__Polynucleobacter.s__Polynucleobactersp_AM_7D1			-
d__Bacteria.p__Pseudomonadota.c__Gammaproteobacteria.o__Legionellales.f__Legionellaceae.g__Legionella.s__Legionellawaltersii			-
d__Bacteria.p__Pseudomonadota.c__Gammaproteobacteria.o__Alteromonadales.f__Shewanellaceae.g__Shewanella.s__Shewanellaavicenniae			-
d__Bacteria.p__Pseudomonadota.c__Alphaproteobacteria.o__Hyphomicrobiales.f__Rhizobiaceae.g__Rhizobium.s__Rhizobiumoryzihabitans			-
d__Bacteria.p__Pseudomonadota.c__Gammaproteobacteria.o__Moraxellales.f__Moraxellaceae.g__Acinetobacter.s__Acinetobactersp_SH20PTE14			-
d__Bacteria.p__Bacillota.c__Bacilli.o__Lactobacillales.f__Streptococcaceae.g__Streptococcus.s__Streptococcusequinus			-
d__Bacteria.p__Bacillota.c__Clostridia.o__Eubacteriales.f__Clostridiaceae.g__Clostridium.s__Clostridiumintestinale			0.0137564
d__Bacteria.p__Actinomycetota.c__Actinomycetes.o__Propionibacteriales.f__Nocardioidaceae.g__Nocardioides.s__Nocardioidespantholopis			-
d__Bacteria.p__Thermodesulfobacteriota.c__Desulfuromonadia.o__Desulfuromonadales.f__Desulfuromonadaceae.g__Desulfuromonas.s__Desulfuromonassp_AOP6			-
d__Bacteria.p__Bacillota.c__Bacilli.o__Lactobacillales.f__Streptococcaceae.g__Streptococcus.s__Streptococcussp_oraltaxon064			-
d__Bacteria.p__Bacteroidota.c__Chitinophagia.o__Chitinophagales.f__Chitinophagaceae.g__Flavihumibacter.s__Flavihumibacterrivuli			-
d__Bacteria.p__Pseudomonadota.c__Gammaproteobacteria.o__Pseudomonadales.f__Pseudomonadaceae.g__Pseudomonas.s__Pseudomonassyringaegroupgenomosp_7			-
d__Bacteria.p__Actinomycetota.c__Actinomycetes.o__Streptosporangiales.f__Thermomonosporaceae.g__Actinomadura.s__Actinomadurasp_NAK00032			-
d__Bacteria.p__Pseudomonadota.c__Gammaproteobacteria.o__Vibrionales.f__Vibrionaceae.g__Vibrio.s__Vibriosp_dhg			-
d__Bacteria.p__Actinomycetota.c__Actinomycetes.o__Mycobacteriales.f__Corynebacteriaceae.g__Corynebacterium.s__Corynebacteriumdoosanense			-
d__Bacteria.p__Mycoplasmatota.c__Mollicutes.o__Mycoplasmatales.f__Mycoplasmataceae.g__Mycoplasmopsis.s__Mycoplasmopsisgallopavonis			-
d__Bacteria.p__Actinomycetota.c__Actinomycetes.o__Micrococcales.f__Micrococcaceae.g__Kocuria.s__Kocuriasp_TGY1127_2			-
d__Bacteria.p__Actinomycetota.c__Actinomycetes.o__Micrococcales.f__Ornithinimicrobiaceae.g__Serinicoccus.s__Serinicoccusmarinus			-
d__Bacteria.p__Bacillota.c__Bacilli.o__Bacillales.f__Bacillaceae.g__Lentibacillus.s__Lentibacillussp_ZS110521			-
d__Bacteria.p__Bacillota.c__Bacilli.o__Lactobacillales.f__Streptococcaceae.g__Streptococcus.s__Streptococcusruminicola			-
d__Bacteria.p__Bacteroidota.c__Flavobacteriia.o__Flavobacteriales.f__Flavobacteriaceae.g__Flavobacterium.s__Flavobacteriumsp_N1846			-
d__Bacteria.p__Pseudomonadota.c__Gammaproteobacteria.o__Vibrionales.f__Vibrionaceae.g__Vibrio.s__Vibriocrassostreae			-
d__Bacteria.p__Myxococcota.o__Polyangiales.f__Polyangiaceae.g__Polyangium.s__Polyangiumaurulentum			-
d__Bacteria.p__Bacillota.c__Clostridia.o__Eubacteriales.f__Lachnospiraceae.g__Qiania.s__Qianiadongpingensis			0.00235262
d__Bacteria.p__Planctomycetota.c__Planctomycetia.o__Planctomycetales.f__Planctomycetaceae.g__Calycomorphotria.s__Calycomorphotriahydatis			-
d__Bacteria.p__Pseudomonadota.c__Gammaproteobacteria.o__Cellvibrionales.f__Cellvibrionaceae.g__Cellvibrio.s__Cellvibriosp_KY_YJ_3			-
d__Bacteria.p__Pseudomonadota.c__Gammaproteobacteria.o__Pseudomonadales.f__Pseudomonadaceae.g__Pseudomonas.s__Pseudomonaslijiangensis			-
d__Bacteria.p__Pseudomonadota.c__Gammaproteobacteria.o__Alteromonadales.f__Pseudoalteromonadaceae.g__Pseudoalteromonas.s__Pseudoalteromonassp_A41_2			-
d__Bacteria.p__Pseudomonadota.c__Gammaproteobacteria.g__Sedimenticola.s__Sedimenticolathiotaurini			-
d__Bacteria.p__Thermotogota.c__Thermotogae.o__Kosmotogales.f__Kosmotogaceae.g__Kosmotoga.s__Kosmotogapacifica			-
d__Bacteria.p__Pseudomonadota.c__Alphaproteobacteria.o__Sphingomonadales.f__Sphingomonadaceae.g__Sphingomonas.s__Sphingomonassp_PAMC26645			-
d__Bacteria.p__Actinomycetota.c__Actinomycetes.o__Micrococcales.f__Microbacteriaceae.g__Leucobacter.s__Leucobactersp_NB10			-
d__Bacteria.p__Pseudomonadota.c__Alphaproteobacteria.o__Hyphomicrobiales.f__Devosiaceae.g__Devosia.s__Devosiasp_A16			-
d__Bacteria.p__Pseudomonadota.c__Betaproteobacteria.o__Nitrosomonadales.f__Sulfuricellaceae.g__Sulfuriferula.s__Sulfuriferulasp_AH1			-
d__Bacteria.p__Mycoplasmatota.c__Mollicutes.o__Entomoplasmatales.f__Spiroplasmataceae.g__Spiroplasma.s__Spiroplasmatabanidicola			-
d__Bacteria.p__Cyanobacteriota.c__Cyanophyceae.o__Chroococcales.f__Aphanothecaceae.g__CandidatusAtelocyanobacterium.s__CandidatusAtelocyanobacteriumthalassa			-
d__Bacteria.p__Myxococcota.c__Myxococcia.o__Myxococcales.f__Anaeromyxobacteraceae.g__Anaeromyxobacter.s__Anaeromyxobactersp_K			-
d__Bacteria.p__Bacteroidota.c__Sphingobacteriia.o__Sphingobacteriales.f__Sphingobacteriaceae.g__Mucilaginibacter.s__Mucilaginibactersp_21P			0.0041111
d__Bacteria.p__Bacillota.c__Bacilli.o__Bacillales.f__Planococcaceae.g__Planococcus.s__Planococcusfaecalis			0.0198099
d__Bacteria.p__Pseudomonadota.c__Alphaproteobacteria.o__Hyphomicrobiales.f__Brucellaceae.g__Brucella.s__Brucellasuis			-
d__Bacteria.p__Bacteroidota.c__Cytophagia.o__Cytophagales.f__Cyclobacteriaceae.g__Algoriphagus.s__Algoriphagussp_Y33			-
d__Bacteria.p__Pseudomonadota.c__Gammaproteobacteria.o__Cellvibrionales.f__Microbulbiferaceae.g__Microbulbifer.s__Microbulbifersp_SH_1			-
d__Bacteria.p__Actinomycetota.c__Actinomycetes.o__Propionibacteriales.f__Nocardioidaceae.g__Nocardioides.s__Nocardioideshouyundeii			-
d__Bacteria.p__Actinomycetota.c__Actinomycetes.o__Mycobacteriales.f__Corynebacteriaceae.g__Corynebacterium.s__Corynebacteriumdiphtheriae			-
d__Bacteria.p__Spirochaetota.c__Spirochaetia.o__Brachyspirales.f__Brachyspiraceae.g__Brachyspira.s__Brachyspirahampsonii			0.0236021
d__Bacteria.p__Bdellovibrionota.c__Bdellovibrionia.o__Bdellovibrionales.f__Pseudobdellovibrionaceae.g__Bdellovibrio.s__Bdellovibrioreynosensis			-
d__Bacteria.p__Pseudomonadota.c__Gammaproteobacteria.o__Oceanospirillales.f__Halomonadaceae.g__Cobetia.s__Cobetiamarina			-
d__Bacteria.p__Pseudomonadota.c__Alphaproteobacteria.o__Rickettsiales.f__Anaplasmataceae.g__Ehrlichia.s__Ehrlichiasp_HF			-
d__Bacteria.p__Pseudomonadota.c__Gammaproteobacteria.o__Pseudomonadales.f__Pseudomonadaceae.g__Pseudomonas.s__Pseudomonassp_DNDY_54			-
d__Bacteria.p__Planctomycetota.c__Planctomycetia.o__Pirellulales.f__Pirellulaceae.g__Stieleria.s__Stielerianeptunia			0.0492546
d__Bacteria.p__Actinomycetota.c__Actinomycetes.o__Micromonosporales.f__Micromonosporaceae.g__Micromonospora.s__Micromonosporacarbonacea			-
d__Bacteria.p__Bacteroidota.c__Cytophagia.o__Cytophagales.f__Spirosomaceae.g__Larkinella.s__Larkinellainsperata			-
d__Bacteria.p__Actinomycetota.c__Actinomycetes.o__Micrococcales.f__Cellulomonadaceae.g__Cellulomonas.s__Cellulomonassp_PSBB021			-
d__Bacteria.p__Bacteroidota.c__Flavobacteriia.o__Flavobacteriales.f__Weeksellaceae.g__Chryseobacterium.s__Chryseobacteriumoryzae			-
d__Bacteria.p__Pseudomonadota.c__Betaproteobacteria.o__Burkholderiales.f__Burkholderiaceae.g__Cupriavidus.s__Cupriavidussp_ISTL7			-
d__Bacteria.p__Actinomycetota.c__Actinomycetes.o__Micrococcales.f__Intrasporangiaceae.g__Janibacter.s__Janibactersp_DB_40			-
d__Bacteria.p__Actinomycetota.c__Actinomycetes.o__Micrococcales.f__Microbacteriaceae.g__Microbacterium.s__Microbacteriumresistens			-
d__Bacteria.p__Actinomycetota.c__Actinomycetes.o__Kitasatosporales.f__Streptomycetaceae.g__Streptomyces.s__Streptomycesglobisporus			-
d__Bacteria.p__Actinomycetota.c__Actinomycetes.o__Micromonosporales.f__Micromonosporaceae.g__Dactylosporangium.s__Dactylosporangiumroseum			-
d__Bacteria.p__Pseudomonadota.c__Betaproteobacteria.o__Nitrosomonadales.f__Gallionellaceae.g__Ferrigenium.s__Ferrigeniumkumadai			-
d__Bacteria.p__Actinomycetota.c__Actinomycetes.o__Mycobacteriales.f__Nocardiaceae.g__Rhodococcus.s__Rhodococcussp_2G			-
d__Bacteria.p__Actinomycetota.c__Actinomycetes.o__Micrococcales.f__Bogoriellaceae.g__Georgenia.s__Georgeniayuyongxinii			-
d__Bacteria.p__Actinomycetota.c__Actinomycetes.o__Propionibacteriales.f__Propionibacteriaceae.g__Tessaracoccus.s__Tessaracoccustimonensis			-
d__Bacteria.p__Cyanobacteriota.c__Cyanophyceae.o__Synechococcales.f__Synechococcaceae.g__Synechococcus.s__Synechococcuselongatus			0.0101491
d__Bacteria.p__Pseudomonadota.c__Gammaproteobacteria.o__Enterobacterales.f__Yersiniaceae.g__Yersinia.s__Yersiniamassiliensis			-
d__Bacteria.p__Bacteroidota.c__Flavobacteriia.o__Flavobacteriales.f__Flavobacteriaceae.g__Myroides.s__Myroidesodoratimimus			0.0198099
d__Bacteria.p__Actinomycetota.c__Actinomycetes.o__Kitasatosporales.f__Streptomycetaceae.g__Streptomyces.s__Streptomycesgriseochromogenes			-
d__Bacteria.p__Bacillota.c__Bacilli.o__Bacillales.f__Bacillaceae.g__Virgibacillus.s__Virgibacillushalodenitrificans			-
d__Bacteria.p__Pseudomonadota.c__Alphaproteobacteria.o__Hyphomicrobiales.f__Rhizobiaceae.g__Rhizobium.s__Rhizobiumlentis			-
d__Bacteria.p__Pseudomonadota.c__Alphaproteobacteria.o__Rhodobacterales.f__Roseobacteraceae.g__Roseovarius.s__Roseovariusfaecimaris			-
d__Bacteria.p__Pseudomonadota.c__Gammaproteobacteria.o__Enterobacterales.f__Enterobacteriaceae.g__Leclercia.s__Leclerciasp_W17			-
d__Bacteria.p__Bacteroidota.c__Cytophagia.o__Cytophagales.f__Hymenobacteraceae.g__Hymenobacter.s__Hymenobactersp_5317J_9			-
d__Bacteria.p__Actinomycetota.c__Actinomycetes.o__Micrococcales.f__Microbacteriaceae.g__Salinibacterium.s__Salinibacteriumsp_dk2585			-
d__Bacteria.p__Pseudomonadota.c__Gammaproteobacteria.o__Enterobacterales.f__Enterobacteriaceae.g__Enterobacter.s__Enterobactersp_SES19			-
d__Bacteria.p__Pseudomonadota.c__Betaproteobacteria.o__Burkholderiales.f__Alcaligenaceae.g__Bordetella.s__Bordetellasp_H567			-
d__Bacteria.p__Bacteroidota.c__Bacteroidia.o__Bacteroidales.f__Rikenellaceae.g__Alistipes.s__Alistipesdispar			0.00621909
d__Bacteria.p__Fusobacteriota.c__Fusobacteriia.o__Fusobacteriales.f__Fusobacteriaceae.g__Fusobacterium.s__Fusobacteriumulcerans			0.0227905
d__Bacteria.p__Bacillota.c__Bacilli.o__Bacillales.f__Staphylococcaceae.g__Staphylococcus.s__Staphylococcuswarneri			-
d__Bacteria.p__Bacteroidota.c__Flavobacteriia.o__Flavobacteriales.f__Flavobacteriaceae.g__Muricauda.s__Muricaudaruestringensis			-
d__Bacteria.p__Pseudomonadota.c__Gammaproteobacteria.o__Pseudomonadales.f__Pseudomonadaceae.g__Pseudomonas.s__Pseudomonassp_RtIB026			-
d__Bacteria.p__Bacillota.c__Bacilli.o__Bacillales.f__Planococcaceae.g__Planococcus.s__Planococcushalocryophilus			0.0492546
d__Bacteria.p__Planctomycetota.c__Planctomycetia.o__Planctomycetales.f__Planctomycetaceae.g__Gimesia.s__Gimesiamaris			-
d__Bacteria.p__Pseudomonadota.c__Alphaproteobacteria.o__Hyphomicrobiales.f__Rhizobiaceae.g__Agrobacterium.s__Agrobacteriumsp_T29			-
d__Bacteria.p__Actinomycetota.c__Actinomycetes.o__Mycobacteriales.f__Gordoniaceae.g__Gordonia.s__Gordoniaamicalis			-
d__Bacteria.p__Bacillota.c__Bacilli.o__Lactobacillales.f__Carnobacteriaceae.g__Carnobacterium.s__Carnobacteriummaltaromaticum			-
d__Bacteria.p__Planctomycetota.c__Planctomycetia.o__Gemmatales.f__Gemmataceae.g__Gemmata.s__Gemmatamassiliana			-
d__Bacteria.p__Pseudomonadota.c__Gammaproteobacteria.o__Xanthomonadales.f__Rhodanobacteraceae.g__Luteibacter.s__Luteibacterpinisoli			-
d__Bacteria.p__Pseudomonadota.c__Gammaproteobacteria.o__Enterobacterales.f__Enterobacteriaceae.g__Enterobacter.s__Enterobactercloacaecomplexsp_ECL352			-
d__Bacteria.p__Pseudomonadota.c__Gammaproteobacteria.o__Enterobacterales.f__Enterobacteriaceae.g__Enterobacter.s__Enterobactercloacaecomplexsp_ECL68			-
d__Bacteria.p__Pseudomonadota.c__Alphaproteobacteria.o__Hyphomicrobiales.f__Brucellaceae.g__Brucella.s__Brucellasp_458			-
d__Bacteria.p__Pseudomonadota.c__Alphaproteobacteria.o__Hyphomicrobiales.f__Devosiaceae.g__Devosia.s__Devosiarhizoryzae			-
d__Bacteria.p__Actinomycetota.c__Actinomycetes.o__Micrococcales.f__Micrococcaceae.g__Glutamicibacter.s__Glutamicibactercreatinolyticus			-
d__Bacteria.p__Myxococcota.c__Myxococcia.o__Myxococcales.f__Archangiaceae.g__Archangium.s__Archangiumgephyra			-
d__Bacteria.p__Pseudomonadota.c__Gammaproteobacteria.o__Pseudomonadales.f__Pseudomonadaceae.g__Pseudomonas.s__Pseudomonassp_FDAARGOS_380			-
d__Bacteria.p__Actinomycetota.c__Actinomycetes.o__Mycobacteriales.f__Mycobacteriaceae.g__Mycolicibacterium.s__Mycolicibacteriumsp_YH_1			-
d__Bacteria.p__Bacteroidota.c__Flavobacteriia.o__Flavobacteriales.f__Flavobacteriaceae.g__Abyssalbus.s__Abyssalbusytuae			-
d__Bacteria.p__Pseudomonadota.c__Alphaproteobacteria.o__Hyphomicrobiales.f__Bartonellaceae.g__Bartonella.s__Bartonellaclarridgeiae			0.0198099
d__Bacteria.p__Actinomycetota.c__Actinomycetes.o__Pseudonocardiales.f__Pseudonocardiaceae.g__Prauserella.s__Prauserellamarina			-
d__Bacteria.p__Pseudomonadota.c__Alphaproteobacteria.o__Rickettsiales.f__Rickettsiaceae.g__Rickettsia.s__Rickettsiamassiliae			-
d__Bacteria.p__Actinomycetota.c__Actinomycetes.o__Micrococcales.f__Micrococcaceae.g__Arthrobacter.s__Arthrobactersp_NicSoilB8			-
d__Bacteria.p__Actinomycetota.c__Actinomycetes.o__Propionibacteriales.f__Nocardioidaceae.g__Nocardioides.s__Nocardioidesyefusunii			-
d__Bacteria.p__Actinomycetota.c__Actinomycetes.o__Micrococcales.f__Micrococcaceae.g__Arthrobacter.s__Arthrobactersp_NicSoilB4			-
d__Bacteria.p__Chloroflexota.c__Dehalococcoidia.g__Dehalogenimonas.s__Dehalogenimonasformicexedens			0.0198099
d__Bacteria.p__Pseudomonadota.c__Betaproteobacteria.o__Nitrosomonadales.f__Methylophilaceae.g__Methylovorus.s__Methylovorusglucosotrophus			-
d__Bacteria.p__Mycoplasmatota.c__Mollicutes.o__Mycoplasmatales.f__Mycoplasmataceae.g__Mycoplasma.s__Mycoplasmasp_SG1			-
d__Bacteria.p__Pseudomonadota.c__Gammaproteobacteria.o__Legionellales.f__Legionellaceae.g__Legionella.s__Legionellageestiana			-
d__Bacteria.p__Pseudomonadota.c__Alphaproteobacteria.o__Hyphomicrobiales.f__Rhizobiaceae.g__Rhizobium.s__Rhizobiumsp_325_1			-
d__Bacteria.p__Actinomycetota.c__Actinomycetes.o__Micrococcales.f__Microbacteriaceae.g__Subtercola.s__Subtercolasp_PAMC28395			-
d__Bacteria.p__Acidobacteriota.c__Terriglobia.o__Terriglobales.f__Acidobacteriaceae.g__Alloacidobacterium.s__Alloacidobacteriumdinghuense			-
d__Bacteria.p__Pseudomonadota.c__Gammaproteobacteria.o__Pseudomonadales.f__Pseudomonadaceae.g__Pseudomonas.s__Pseudomonassp_T8			-
d__Bacteria.p__Bacteroidota.c__Flavobacteriia.o__Flavobacteriales.f__Flavobacteriaceae.g__Zobellia.s__Zobelliagalactanivorans			0.00235262
d__Bacteria.p__Pseudomonadota.c__Betaproteobacteria.o__Burkholderiales.f__Comamonadaceae.g__Hydrogenophaga.s__Hydrogenophagasp_PBL_H3			-
d__Bacteria.p__Pseudomonadota.c__Gammaproteobacteria.o__Moraxellales.f__Moraxellaceae.g__Psychrobacter.s__Psychrobactersp_DAB_AL43B			-
d__Bacteria.p__Actinomycetota.c__Actinomycetes.o__Kitasatosporales.f__Streptomycetaceae.g__Streptomyces.s__Streptomycestuirus			-
d__Bacteria.p__Bacillota.c__Bacilli.o__Bacillales.f__Bacillaceae.g__Alkalihalobacillus.s__Alkalihalobacillussp_DSM23008			-
d__Bacteria.p__Pseudomonadota.c__Alphaproteobacteria.o__Hyphomicrobiales.f__Phyllobacteriaceae.g__Phyllobacterium.s__Phyllobacteriumsp_628			-
d__Bacteria.p__Pseudomonadota.c__Alphaproteobacteria.o__Hyphomicrobiales.f__Parvibaculaceae.g__Kaustia.s__Kaustiamangrovi			-
d__Bacteria.p__Actinomycetota.c__Actinomycetes.o__Mycobacteriales.f__Tsukamurellaceae.g__Tsukamurella.s__Tsukamurellatyrosinosolvens			-
d__Bacteria.p__Pseudomonadota.c__Gammaproteobacteria.o__Oceanospirillales.f__Halomonadaceae.g__Pistricoccus.s__Pistricoccusaurantiacus			-
d__Bacteria.p__Pseudomonadota.c__Alphaproteobacteria.o__Hyphomicrobiales.f__Nitrobacteraceae.g__Bradyrhizobium.s__Bradyrhizobiumsp_41S5			-
d__Bacteria.p__Actinomycetota.c__Actinomycetes.o__Micrococcales.f__Brevibacteriaceae.g__Brevibacterium.s__Brevibacteriumzhoupengii			-
d__Bacteria.p__Pseudomonadota.c__Gammaproteobacteria.o__Enterobacterales.f__Enterobacteriaceae.s__EnterobacteriaceaeendosymbiontofDonaciasparganii			-
d__Bacteria.p__Pseudomonadota.c__Gammaproteobacteria.o__Pseudomonadales.f__Pseudomonadaceae.g__Pseudomonas.s__Pseudomonasrhizophila			-
d__Bacteria.p__Campylobacterota.c__Epsilonproteobacteria.o__Nautiliales.f__Nitratiruptoraceae.g__Nitratiruptor.s__Nitratiruptorsp_SB155_2			-
d__Bacteria.p__Pseudomonadota.c__Gammaproteobacteria.o__Oceanospirillales.f__Oceanospirillaceae.g__Marinomonas.s__Marinomonasposidonica			-
d__Bacteria.p__Actinomycetota.c__Actinomycetes.o__Mycobacteriales.f__Mycobacteriaceae.g__Mycolicibacterium.s__Mycolicibacteriumdoricum			-
d__Bacteria.p__Pseudomonadota.c__Betaproteobacteria.o__Burkholderiales.f__Comamonadaceae.g__Melaminivora.s__Melaminivorasuipulveris			-
d__Bacteria.p__Pseudomonadota.c__Betaproteobacteria.o__Burkholderiales.f__Burkholderiaceae.g__Polynucleobacter.s__Polynucleobactersp_MWH_Spelu_300_X4			0.0363274
d__Bacteria.p__Pseudomonadota.c__Betaproteobacteria.o__Burkholderiales.f__Comamonadaceae.g__Diaphorobacter.s__Diaphorobacteraerolatus			-
d__Bacteria.p__Mycoplasmatota.c__Mollicutes.o__Mycoplasmatales.f__Mycoplasmataceae.g__Mesomycoplasma.s__Mesomycoplasmahyopneumoniae			0.000861466
d__Bacteria.p__Bacillota.c__Bacilli.o__Bacillales.f__Alicyclobacillaceae.g__Alicyclobacillus.s__Alicyclobacillussp_SO9			-
d__Bacteria.p__Pseudomonadota.c__Alphaproteobacteria.o__Rhodobacterales.f__Roseobacteraceae.g__Sulfitobacter.s__Sulfitobactersp_W002			-
d__Bacteria.p__Cyanobacteriota.c__Cyanophyceae.o__Nostocales.f__Aphanizomenonaceae.g__Sphaerospermopsis.s__Sphaerospermopsistorques_reginae			-
d__Bacteria.p__Campylobacterota.c__Epsilonproteobacteria.o__Campylobacterales.f__Arcobacteraceae.g__Aliarcobacter.s___Arcobacter_porcinus			-
d__Bacteria.p__Pseudomonadota.c__Gammaproteobacteria.o__Alteromonadales.f__Ferrimonadaceae.g__Ferrimonas.s__Ferrimonasbalearica			-
d__Bacteria.p__Pseudomonadota.c__Gammaproteobacteria.o__Enterobacterales.f__Bruguierivoracaceae.g__Sodalis.s__Sodalisligni			-
d__Bacteria.p__Pseudomonadota.c__Gammaproteobacteria.o__Xanthomonadales.f__Xanthomonadaceae.g__Lysobacter.s__Lysobactercapsici			-
d__Bacteria.p__Bacillota.c__Clostridia.o__Eubacteriales.f__Oscillospiraceae.g__Mageeibacillus.s__Mageeibacillusindolicus			0.0270556
d__Bacteria.p__Pseudomonadota.c__Alphaproteobacteria.o__Sphingomonadales.f__Sphingomonadaceae.g__Sphingomonas.s__Sphingomonaschangnyeongensis			-
d__Bacteria.p__Pseudomonadota.c__Gammaproteobacteria.o__Pseudomonadales.f__Marinobacteraceae.g__Marinobacter.s__Marinobactersp_LQ44			-
d__Bacteria.p__Actinomycetota.c__Actinomycetes.o__Mycobacteriales.f__Gordoniaceae.g__Gordonia.s__Gordoniasp_WA4_43			-
d__Bacteria.p__Myxococcota.c__Myxococcia.o__Myxococcales.f__Myxococcaceae.g__Myxococcus.s__Myxococcusstipitatus			-
d__Bacteria.p__Actinomycetota.c__Actinomycetes.o__Micrococcales.f__Microbacteriaceae.g__Curtobacterium.s__Curtobacteriumsp_YC1			0.0254893
d__Bacteria.p__Pseudomonadota.c__Gammaproteobacteria.o__Vibrionales.f__Vibrionaceae.g__Grimontia.s__Grimontiahollisae			-
d__Bacteria.p__Bacteroidota.c__Bacteroidia.o__Bacteroidales.f__Dysgonomonadaceae.g__Proteiniphilum.s__Proteiniphilumsaccharofermentans			0.0159647
d__Bacteria.p__Pseudomonadota.c__Gammaproteobacteria.o__Pasteurellales.f__Pasteurellaceae.g__Glaesserella.s__Glaesserellasp_15_184			0.0486633
d__Bacteria.p__Pseudomonadota.c__Betaproteobacteria.o__Burkholderiales.f__Comamonadaceae.g__Comamonas.s__Comamonassp_C11			-
d__Bacteria.p__Pseudomonadota.c__Alphaproteobacteria.o__Sphingomonadales.f__Sphingomonadaceae.g__Sphingomicrobium.s__Sphingomicrobiumaestuariivivum			-
d__Bacteria.p__Pseudomonadota.c__Gammaproteobacteria.o__Thiotrichales.f__Thiotrichaceae.g__Thiothrix.s__Thiothrixunzii			-
d__Bacteria.p__Pseudomonadota.c__Gammaproteobacteria.o__Vibrionales.f__Vibrionaceae.g__Vibrio.s__Vibrioatlanticus			0.0198099
d__Bacteria.p__Bacteroidota.c__Flavobacteriia.o__Flavobacteriales.f__Flavobacteriaceae.g__Arenibacter.s__Arenibacteralgicola			-
d__Bacteria.p__Pseudomonadota.c__Alphaproteobacteria.o__Sphingomonadales.f__Sphingomonadaceae.g__Sphingopyxis.s__Sphingopyxissp_FD7			-
d__Bacteria.p__Pseudomonadota.c__Gammaproteobacteria.o__Enterobacterales.f__Pectobacteriaceae.g__Pectobacterium.s__Pectobacteriumparmentieri			-
d__Bacteria.p__Actinomycetota.c__Actinomycetes.o__Micrococcales.f__Microbacteriaceae.g__Clavibacter.s__Clavibactersp_A6099			0.0198099
d__Bacteria.p__Pseudomonadota.c__Alphaproteobacteria.o__Hyphomicrobiales.f__Nitrobacteraceae.g__Bradyrhizobium.s__Bradyrhizobiumarachidis			-
d__Bacteria.p__Bacillota.c__Bacilli.o__Bacillales.f__Bacillaceae.g__Weizmannia.s__Weizmanniacoagulans			-
d__Bacteria.p__Bacillota.c__Bacilli.o__Bacillales.f__Bacillaceae.g__Pontibacillus.s__Pontibacillussp_ALD_SL1			-
d__Bacteria.p__Actinomycetota.c__Actinomycetes.o__Micrococcales.f__Micrococcaceae.g__Paenarthrobacter.s__Paenarthrobactersp_JL_01a			-
d__Bacteria.p__Actinomycetota.c__Actinomycetes.o__Mycobacteriales.f__Mycobacteriaceae.g__Mycolicibacter.s__Mycolicibactersinensis			-
d__Bacteria.p__Pseudomonadota.c__Betaproteobacteria.o__Burkholderiales.f__Burkholderiaceae.g__Polynucleobacter.s__Polynucleobacterwuianus			-
d__Bacteria.p__Pseudomonadota.c__Gammaproteobacteria.o__Alteromonadales.f__Shewanellaceae.g__Shewanella.s__Shewanellasedimentimangrovi			-
d__Bacteria.p__Bacillota.c__Tissierellia.o__Tissierellales.f__Acidilutibacteraceae.g__Acidilutibacter.s__Acidilutibactercellobiosedens			0.0170809
d__Bacteria.p__Pseudomonadota.c__Gammaproteobacteria.o__Vibrionales.f__Vibrionaceae.g__Vibrio.s__Vibriofortis			-
d__Bacteria.p__Pseudomonadota.c__Alphaproteobacteria.o__Sphingomonadales.f__Sphingomonadaceae.g__Parasphingorhabdus.s__Parasphingorhabduslitoris			-
d__Bacteria.p__Pseudomonadota.c__Betaproteobacteria.o__Rhodocyclales.f__Azonexaceae.g__Quatrionicoccus.s__Quatrionicoccusaustraliensis			-
d__Bacteria.p__Thermodesulfobacteriota.c__Desulfovibrionia.o__Desulfovibrionales.f__Desulfovibrionaceae.g__Desulfovibrio.s__Desulfovibriomangrovi			0.0124793
d__Bacteria.p__Actinomycetota.c__Actinomycetes.o__Kitasatosporales.f__Streptomycetaceae.g__Streptomyces.s__Streptomycescavourensis			-
d__Bacteria.p__Pseudomonadota.c__Alphaproteobacteria.o__Rhodobacterales.f__Paracoccaceae.g__Paracoccus.s__Paracoccusfistulariae			-
d__Bacteria.p__Actinomycetota.c__Actinomycetes.o__Kitasatosporales.f__Streptomycetaceae.g__Streptomyces.s__Streptomycescoelicolor			0.0198099
d__Bacteria.p__Bacillota.c__Bacilli.o__Bacillales.f__Bacillaceae.g__Halobacillus.s__Halobacillusmangrovi			-
d__Bacteria.p__Pseudomonadota.c__Gammaproteobacteria.o__Vibrionales.f__Vibrionaceae.g__Vibrio.s__Vibriopalustris			-
d__Bacteria.p__Actinomycetota.c__Actinomycetes.o__Micrococcales.f__Micrococcaceae.g__Micrococcus.s__Micrococcusyunnanensis			-
d__Bacteria.p__Bacillota.c__Clostridia.o__Eubacteriales.f__Lachnospiraceae.g__Blautia.s__Blautialiquoris			-
d__Bacteria.p__Pseudomonadota.c__Betaproteobacteria.o__Nitrosomonadales.f__Gallionellaceae.g__CandidatusNitrotoga.s__CandidatusNitrotogaarctica			-
d__Bacteria.p__Bacillota.c__Bacilli.o__Bacillales.f__Listeriaceae.g__Listeria.s__Listeriaivanovii			-
d__Bacteria.p__Pseudomonadota.c__Betaproteobacteria.o__Neisseriales.f__Neisseriaceae.g__Eikenella.s__Eikenellacorrodens			-
d__Bacteria.p__Actinomycetota.c__Actinomycetes.o__Pseudonocardiales.f__Pseudonocardiaceae.g__Amycolatopsis.s__Amycolatopsissp_QT_25			-
d__Bacteria.p__Pseudomonadota.c__Gammaproteobacteria.o__Oceanospirillales.f__Halomonadaceae.g__Halomonas.s__Halomonassp_M1			-
d__Bacteria.p__Thermodesulfobacteriota.c__Desulfovibrionia.o__Desulfovibrionales.f__Desulfovibrionaceae.g__Pseudodesulfovibrio.s__Pseudodesulfovibriomercurii			-
d__Bacteria.p__Actinomycetota.c__Actinomycetes.o__Mycobacteriales.f__Gordoniaceae.g__Gordonia.s__Gordoniaalkanivorans			-
d__Bacteria.p__Pseudomonadota.c__Gammaproteobacteria.o__Methylococcales.f__Methylococcaceae.g__Methylomonas.s__Methylomonassp_DH_1			-
d__Bacteria.p__Pseudomonadota.c__Betaproteobacteria.o__Burkholderiales.f__Alcaligenaceae.g__Pelistega.s__Pelistegaratti			-
d__Bacteria.p__Pseudomonadota.c__Gammaproteobacteria.o__Alteromonadales.f__Shewanellaceae.g__Shewanella.s__Shewanellavesiculosa			-
d__Bacteria.p__Fusobacteriota.c__Fusobacteriia.o__Fusobacteriales.f__Leptotrichiaceae.g__Leptotrichia.s__Leptotrichiahongkongensis			-
d__Bacteria.p__Fusobacteriota.c__Fusobacteriia.o__Fusobacteriales.f__Leptotrichiaceae.g__Leptotrichia.s__Leptotrichiahofstadii			-
d__Bacteria.p__Pseudomonadota.c__Betaproteobacteria.o__Burkholderiales.f__Comamonadaceae.g__Rhodoferax.s__Rhodoferaxkoreense			-
d__Bacteria.p__Actinomycetota.c__Actinomycetes.o__Kitasatosporales.f__Streptomycetaceae.g__Streptomyces.s__Streptomycesprasinus			-
d__Bacteria.p__Pseudomonadota.c__Gammaproteobacteria.o__Enterobacterales.f__Enterobacteriaceae.g__Klebsiella.s__Klebsiellasp_P1954			-
d__Bacteria.p__Pseudomonadota.c__Gammaproteobacteria.o__Enterobacterales.f__Enterobacteriaceae.s__EnterobacteriaceaeendosymbiontofDonaciaversicolorea			-
d__Bacteria.p__Bacteroidota.c__Cytophagia.o__Cytophagales.f__Hymenobacteraceae.g__Pontibacter.s__Pontibacteractiniarum			0.000313427
d__Bacteria.p__Pseudomonadota.c__Gammaproteobacteria.o__Pseudomonadales.f__Pseudomonadaceae.g__Pseudomonas.s__Pseudomonasmaumuensis			-
d__Bacteria.p__Bacteroidota.c__Sphingobacteriia.o__Sphingobacteriales.f__Sphingobacteriaceae.g__Mucilaginibacter.s__Mucilaginibactersp_KACC22063			-
d__Bacteria.p__Pseudomonadota.c__Alphaproteobacteria.o__Hyphomicrobiales.f__Phyllobacteriaceae.g__Mesorhizobium.s__Mesorhizobiumsp_B1_1_8			-
d__Bacteria.p__Pseudomonadota.c__Alphaproteobacteria.o__Rhodobacterales.f__Paracoccaceae.g__Tabrizicola.s__Tabrizicolapiscis			-
d__Bacteria.p__Actinomycetota.c__Actinomycetes.o__Mycobacteriales.f__Corynebacteriaceae.g__Corynebacterium.s__Corynebacteriumcoyleae			-
d__Bacteria.p__Pseudomonadota.c__Gammaproteobacteria.o__Alteromonadales.f__Shewanellaceae.g__Shewanella.s__Shewanellasp_Scap07			-
d__Bacteria.p__Pseudomonadota.c__Alphaproteobacteria.o__Hyphomicrobiales.f__Nitrobacteraceae.g__Bradyrhizobium.s__Bradyrhizobiumsp_WD16			-
d__Bacteria.p__Actinomycetota.c__Actinomycetes.o__Kitasatosporales.f__Streptomycetaceae.g__Streptomyces.s__Streptomycessp_MMBL11_1			-
d__Bacteria.p__Cyanobacteriota.c__Cyanophyceae.o__Synechococcales.f__Synechococcaceae.g__Synechococcus.s__Synechococcussp_A10_1_5_1			-
d__Bacteria.p__Actinomycetota.c__Rubrobacteria.o__Rubrobacterales.f__Rubrobacteraceae.g__Rubrobacter.s__Rubrobacterxylanophilus			-
d__Bacteria.p__Pseudomonadota.c__Gammaproteobacteria.o__Pseudomonadales.f__Pseudomonadaceae.g__Pseudomonas.s__Pseudomonassp_MPC6			-
d__Bacteria.p__Pseudomonadota.c__Gammaproteobacteria.o__Enterobacterales.f__Pectobacteriaceae.g__Brenneria.s__Brenneriagoodwinii			-
d__Bacteria.p__Bacillota.c__Clostridia.o__Eubacteriales.f__Clostridiaceae.g__Caloramator.s__Caloramatorsp_Dgby_cultured_2			0.0128587
d__Bacteria.p__Pseudomonadota.c__Gammaproteobacteria.o__Moraxellales.f__Moraxellaceae.g__Acinetobacter.s__Acinetobactersp_Tol5			-
d__Bacteria.p__Actinomycetota.c__Actinomycetes.o__Propionibacteriales.f__Nocardioidaceae.g__Solicola.s__Solicolagregarius			-
d__Bacteria.p__Actinomycetota.c__Actinomycetes.o__Propionibacteriales.f__Propionibacteriaceae.g__Propioniciclava.s__Propioniciclavacoleopterorum			-
d__Bacteria.p__Pseudomonadota.c__Alphaproteobacteria.o__Hyphomicrobiales.f__Phyllobacteriaceae.g__Mesorhizobium.s__Mesorhizobiumsp_M2A_F_Ca_ET_043_02_1_1			-
d__Bacteria.p__Spirochaetota.c__Spirochaetia.o__Spirochaetales.f__Breznakiellaceae.g__Breznakiella.s__Breznakiellahomolactica			0.000485303
d__Bacteria.p__Bacteroidota.c__Cytophagia.o__Cytophagales.f__Hymenobacteraceae.g__Pontibacter.s__Pontibacterpudoricolor			0.000861466
d__Bacteria.p__Pseudomonadota.c__Alphaproteobacteria.o__Caulobacterales.f__Caulobacteraceae.g__Brevundimonas.s__Brevundimonasdiminuta			-
d__Bacteria.p__Pseudomonadota.c__Gammaproteobacteria.o__Enterobacterales.f__Pectobacteriaceae.g__Brenneria.s__Brenneriaizadpanahii			-
d__Bacteria.p__Pseudomonadota.c__Gammaproteobacteria.o__Pseudomonadales.f__Pseudomonadaceae.g__Pseudomonas.s__Pseudomonassp_Sm006			-
d__Bacteria.p__Actinomycetota.c__Actinomycetes.o__Pseudonocardiales.f__Pseudonocardiaceae.g__Saccharomonospora.s__Saccharomonosporaviridis			-
d__Bacteria.p__Pseudomonadota.c__Alphaproteobacteria.o__Rickettsiales.f__Anaplasmataceae.g__Wolbachia.s__Wolbachiaendosymbiont_groupA_ofVolucellainflata			-
d__Bacteria.p__Bacteroidota.c__Cytophagia.o__Cytophagales.f__Persicobacteraceae.g__Persicobacter.s__Persicobactersp_JZB09			0.000491238
d__Bacteria.p__Actinomycetota.c__Actinomycetes.o__Pseudonocardiales.f__Pseudonocardiaceae.g__Amycolatopsis.s__Amycolatopsismediterranei			-
d__Bacteria.p__Actinomycetota.c__Actinomycetes.o__Micrococcales.f__Micrococcaceae.g__Arthrobacter.s__Arthrobactersp_zg_Y1171			-
d__Bacteria.p__Pseudomonadota.c__Gammaproteobacteria.o__Enterobacterales.f__Enterobacteriaceae.g__CandidatusProfftia.s__CandidatusProfftialariciata			-
d__Bacteria.p__Bacillota.c__Bacilli.o__Lactobacillales.f__Lactobacillaceae.g__Lactobacillus.s__Lactobacillusterrae			-
d__Bacteria.p__Pseudomonadota.c__Gammaproteobacteria.o__Alteromonadales.f__Moritellaceae.g__Moritella.s__Moritellayayanosii			-
d__Bacteria.p__Pseudomonadota.c__Alphaproteobacteria.o__Sphingomonadales.f__Sphingomonadaceae.g__Sphingomonas.s__Sphingomonassp_AAP5			-
d__Bacteria.p__Actinomycetota.c__Actinomycetes.o__Mycobacteriales.f__Nocardiaceae.g__Rhodococcus.s__Rhodococcussp_DMF_1			-
d__Bacteria.p__Pseudomonadota.c__Gammaproteobacteria.o__Thiotrichales.f__Piscirickettsiaceae.g__Cycloclasticus.s__Cycloclasticussp_P1			-
d__Bacteria.p__Pseudomonadota.c__Gammaproteobacteria.o__Pseudomonadales.f__Pseudomonadaceae.g__Pseudomonas.s__Pseudomonasgozinkensis			-
d__Bacteria.p__Actinomycetota.c__Actinomycetes.o__Actinomycetales.f__Actinomycetaceae.g__Actinomyces.s__Actinomycessp_Chiba101			0.048081
d__Bacteria.p__Bacillota.c__Bacilli.o__Bacillales.f__Bacillaceae.g__Salicibibacter.s__Salicibibactercibi			-
d__Bacteria.p__Pseudomonadota.c__Gammaproteobacteria.o__Alteromonadales.f__Pseudoalteromonadaceae.g__Pseudoalteromonas.s__Pseudoalteromonasmariniglutinosa			-
d__Bacteria.p__Thermotogota.c__Thermotogae.o__Thermotogales.f__Thermotogaceae.g__Thermotoga.s__Thermotogamaritima			-
d__Bacteria.p__Cyanobacteriota.c__Cyanophyceae.o__Synechococcales.f__Synechococcaceae.g__Synechococcus.s__Synechococcussp_MEDNS5			-
d__Bacteria.p__Bacteroidota.c__Chitinophagia.o__Chitinophagales.f__Chitinophagaceae.g__Ferruginibacter.s__Ferruginibacterlapsinanis			0.0127399
d__Bacteria.p__Actinomycetota.c__Actinomycetes.o__Micromonosporales.f__Micromonosporaceae.g__Micromonospora.s__Micromonosporachokoriensis			-
d__Bacteria.p__Pseudomonadota.c__Alphaproteobacteria.o__Caulobacterales.f__Caulobacteraceae.g__Terricaulis.s__Terricaulissilvestris			-
d__Bacteria.p__Pseudomonadota.c__Gammaproteobacteria.o__Chromatiales.f__Halothiobacillaceae.g__Halothiobacillus.s__Halothiobacillusneapolitanus			-
d__Bacteria.p__Mycoplasmatota.o__Mycoplasmoidales.f__Metamycoplasmataceae.g__Metamycoplasma.s__Metamycoplasmahyosynoviae			0.00357981
d__Bacteria.p__Thermodesulfobacteriota.c__Desulfovibrionia.o__Desulfovibrionales.f__Desulfohalobiaceae.g__Desulfohalobium.s__Desulfohalobiumretbaense			-
d__Bacteria.p__Mycoplasmatota.c__Mollicutes.o__Mycoplasmatales.f__Mycoplasmataceae.g__Mycoplasma.s__Mycoplasmaovis			-
d__Bacteria.p__Actinomycetota.c__Actinomycetes.o__Bifidobacteriales.f__Bifidobacteriaceae.g__Bifidobacterium.s__Bifidobacteriumsp_ESL0704			-
d__Bacteria.p__Bacillota.c__Bacilli.o__Lactobacillales.f__Enterococcaceae.g__Enterococcus.s__Enterococcuscasseliflavus			-
d__Bacteria.p__Pseudomonadota.c__Betaproteobacteria.o__Nitrosomonadales.f__Methylophilaceae.g__Methylotenera.s__Methyloteneraversatilis			-
d__Bacteria.p__Bacteroidota.c__Cytophagia.o__Cytophagales.f__Fulvivirgaceae.g__Fulvivirga.s__Fulvivirgasp_SW1_E11			-
d__Bacteria.p__Actinomycetota.c__Actinomycetes.o__Streptosporangiales.f__Streptosporangiaceae.g__Thermobispora.s__Thermobisporabispora			-
d__Bacteria.p__Bacillota.c__Clostridia.o__Eubacteriales.f__Oscillospiraceae.g__Pusillibacter.s__Pusillibacterfaecalis			-
d__Bacteria.p__Bacillota.c__Bacilli.o__Bacillales.f__Alicyclobacillaceae.g__Alicyclobacillus.s__Alicyclobacillusfastidiosus			-
d__Bacteria.p__Aquificota.c__Aquificae.o__Desulfurobacteriales.f__Desulfurobacteriaceae.g__Thermovibrio.s__Thermovibrioammonificans			3.67e-05
d__Bacteria.p__Actinomycetota.c__Actinomycetes.o__Micrococcales.f__Cellulomonadaceae.g__Cellulomonas.s__Cellulomonasflavigena			-
d__Bacteria.p__Nitrospirota.c__Thermodesulfovibrionia.o__Thermodesulfovibrionales.f__Dissulfurispiraceae.g__Dissulfurispira.s__Dissulfurispirathermophila			-
d__Bacteria.p__Pseudomonadota.c__Gammaproteobacteria.o__Alteromonadales.f__Shewanellaceae.g__Shewanella.s__Shewanellasp_KX20019			-
d__Bacteria.p__Pseudomonadota.c__Gammaproteobacteria.o__Alteromonadales.f__Pseudoalteromonadaceae.g__Pseudoalteromonas.s__Pseudoalteromonasatlantica			-
d__Bacteria.p__Bacillota.c__Bacilli.o__Bacillales.f__Bacillaceae.g__Fictibacillus.s__Fictibacillusarsenicus			-
d__Bacteria.p__Pseudomonadota.c__Gammaproteobacteria.o__Alteromonadales.f__Shewanellaceae.g__Shewanella.s__Shewanellasp_OMA3_2			0.0198099
d__Bacteria.p__Pseudomonadota.c__Betaproteobacteria.o__Burkholderiales.f__Burkholderiaceae.g__Cupriavidus.s__Cupriavidussp_P_10			-
d__Bacteria.p__Bacteroidota.c__Flavobacteriia.o__Flavobacteriales.f__Flavobacteriaceae.g__Sabulilitoribacter.s__Sabulilitoribactersp_BrNp1_15			0.0124793
d__Bacteria.p__Actinomycetota.c__Actinomycetes.o__Mycobacteriales.f__Corynebacteriaceae.g__Corynebacterium.s__Corynebacteriumcyclohexanicum			-
d__Bacteria.p__Pseudomonadota.c__Gammaproteobacteria.o__Pseudomonadales.f__Pseudomonadaceae.g__Pseudomonas.s__Pseudomonaspsychrophila			-
d__Bacteria.p__Pseudomonadota.c__Gammaproteobacteria.o__Pasteurellales.f__Pasteurellaceae.g__Vespertiliibacter.s__Vespertiliibacterpulmonis			0.026323
d__Bacteria.p__Pseudomonadota.c__Gammaproteobacteria.o__Vibrionales.f__Vibrionaceae.g__Vibrio.s__Vibriocasei			-
d__Bacteria.p__Pseudomonadota.c__Gammaproteobacteria.o__Enterobacterales.f__Enterobacteriaceae.g__Citrobacter.s__Citrobactersp_RHBSTW_00424			-
d__Bacteria.p__Pseudomonadota.c__Gammaproteobacteria.o__Oceanospirillales.f__Oceanospirillaceae.g__Nitrincola.s__Nitrincolaiocasae			-
d__Bacteria.p__Pseudomonadota.c__Alphaproteobacteria.o__Rickettsiales.f__Anaplasmataceae.g__Wolbachia.s__WolbachiaendosymbiontofOedothoraxgibbosus			-
d__Bacteria.p__Spirochaetota.c__Spirochaetia.o__Spirochaetales.f__Borreliaceae.g__Borreliella.s__Borreliellavalaisiana			-
d__Bacteria.p__Actinomycetota.c__Actinomycetes.o__Micrococcales.f__Brevibacteriaceae.g__Brevibacterium.s__Brevibacteriumsp_BRM_1			-
d__Bacteria.p__Actinomycetota.c__Actinomycetes.o__Kitasatosporales.f__Streptomycetaceae.g__Streptomyces.s__Streptomycessp_S8			-
d__Bacteria.p__Pseudomonadota.c__Alphaproteobacteria.o__Sneathiellales.f__Sneathiellaceae.g__Sneathiella.s__Sneathiellaaquimaris			-
d__Bacteria.p__Bacillota.c__Clostridia.o__Eubacteriales.f__Clostridiaceae.g__Geosporobacter.s__Geosporobacterferrireducens			6.26e-06
d__Bacteria.p__Spirochaetota.c__Spirochaetia.o__Brachyspirales.f__Brachyspiraceae.g__Brachyspira.s__Brachyspirapilosicoli			-
d__Bacteria.p__Pseudomonadota.c__Gammaproteobacteria.o__Moraxellales.f__Moraxellaceae.g__Acinetobacter.s__Acinetobactersp_XS_4			-
d__Bacteria.p__Actinomycetota.c__Actinomycetes.o__Kitasatosporales.f__Streptomycetaceae.g__Streptomyces.s__Streptomycesficellus			-
d__Bacteria.p__Bacteroidota.c__Flavobacteriia.o__Flavobacteriales.f__Weeksellaceae.g__Chryseobacterium.s__Chryseobacteriumsp_MEBOG07			0.0492546
d__Bacteria.p__Pseudomonadota.c__Gammaproteobacteria.o__Enterobacterales.f__Enterobacteriaceae.s__secondaryendosymbiontofCtenarytainaeucalypti			-
d__Bacteria.p__Bacillota.c__Bacilli.o__Bacillales.f__Staphylococcaceae.g__Staphylococcus.s__Staphylococcussp_SM9054			-
d__Bacteria.p__Pseudomonadota.c__Gammaproteobacteria.o__Enterobacterales.f__Enterobacteriaceae.g__Lelliottia.s__Lelliottiaamnigena			-
d__Bacteria.p__Pseudomonadota.c__Betaproteobacteria.o__Nitrosomonadales.f__Nitrosomonadaceae.g__Nitrosospira.s__Nitrosospirasp_NRS527			-
d__Bacteria.p__Bacillota.c__Clostridia.o__Moorellales.f__Moorellaceae.g__Moorella.s__Moorellasp_Hama_1			-
d__Bacteria.p__Actinomycetota.c__Actinomycetes.o__Mycobacteriales.f__Mycobacteriaceae.g__Mycobacterium.s__Mycobacteriumnoviomagense			-
d__Bacteria.p__Mycoplasmatota.c__Mollicutes.o__Mycoplasmatales.f__Mycoplasmataceae.g__Mycoplasmopsis.s__Mycoplasmopsismeleagridis			0.000861466
d__Bacteria.p__Pseudomonadota.c__Betaproteobacteria.o__Burkholderiales.f__Comamonadaceae.g__Ottowia.s__Ottowiaoryzae			-
d__Bacteria.p__Pseudomonadota.c__Gammaproteobacteria.o__Enterobacterales.f__Enterobacteriaceae.g__CandidatusIshikawaella.s__CandidatusIshikawaellacapsulata			0.0198099
d__Bacteria.p__Bacillota.c__Bacilli.o__Bacillales.f__Paenibacillaceae.g__Paenibacillus.s__Paenibacillussp_JNUCC_31			-
d__Bacteria.p__Pseudomonadota.c__Alphaproteobacteria.o__Rhodospirillales.f__Acetobacteraceae.g__Oecophyllibacter.s__Oecophyllibactersaccharovorans			-
d__Bacteria.p__Pseudomonadota.c__Gammaproteobacteria.o__Pseudomonadales.f__Pseudomonadaceae.g__Pseudomonas.s__Pseudomonaskielensis			0.0198099
d__Bacteria.p__Pseudomonadota.c__Gammaproteobacteria.o__Enterobacterales.f__Yersiniaceae.g__Gibbsiella.s__Gibbsiellaquercinecans			-
d__Bacteria.p__Pseudomonadota.c__Gammaproteobacteria.o__Aeromonadales.f__Aeromonadaceae.g__Aeromonas.s__Aeromonassp_BC14			-
d__Bacteria.p__Actinomycetota.c__Coriobacteriia.o__Coriobacteriales.f__Atopobiaceae.g__Olsenella.s__Olsenellauli			-
d__Bacteria.p__Bacteroidota.c__Bacteroidia.o__Bacteroidales.f__Prevotellaceae.g__Prevotella.s__Prevotellasp_E9_3			5.22e-05
d__Bacteria.p__Pseudomonadota.c__Gammaproteobacteria.o__Enterobacterales.f__Yersiniaceae.g__Yersinia.s__Yersiniarohdei			-
d__Bacteria.p__Bacillota.c__Bacilli.o__Lactobacillales.f__Lactobacillaceae.g__Levilactobacillus.s__Levilactobacilluskoreensis			-
d__Bacteria.p__Pseudomonadota.c__Gammaproteobacteria.o__Xanthomonadales.f__Xanthomonadaceae.g__Pseudoxanthomonas.s__Pseudoxanthomonasmexicana			-
d__Bacteria.p__Pseudomonadota.c__Betaproteobacteria.o__Burkholderiales.f__Burkholderiaceae.g__Polynucleobacter.s__Polynucleobactersp_MWH_S4W17			-
d__Bacteria.p__Cyanobacteriota.c__Cyanophyceae.o__Synechococcales.f__Synechococcaceae.g__Synechococcus.s__Synechococcussp_Minos11			-
d__Bacteria.p__Pseudomonadota.c__Gammaproteobacteria.o__Pseudomonadales.f__Pseudomonadaceae.g__Pseudomonas.s__Pseudomonassp_WCS374			-
d__Bacteria.p__Bacillota.c__Bacilli.o__Lactobacillales.f__Lactobacillaceae.g__Weissella.s__Weissellasoli			-
d__Bacteria.p__Pseudomonadota.c__Gammaproteobacteria.o__Oceanospirillales.f__Halomonadaceae.g__Chromohalobacter.s__Chromohalobactersalexigens			-
d__Bacteria.p__Pseudomonadota.c__Gammaproteobacteria.o__Alteromonadales.f__Shewanellaceae.g__Shewanella.s__Shewanellabenthica			-
d__Bacteria.p__Pseudomonadota.c__Alphaproteobacteria.o__Sphingomonadales.f__Erythrobacteraceae.g__Croceicoccus.s__Croceicoccussp_Ery15			-
d__Bacteria.p__Bacillota.c__Clostridia.o__Thermoanaerobacterales.f__ThermoanaerobacteralesFamilyIII_IncertaeSedis.g__Caldicellulosiruptor.s__Caldicellulosiruptoracetigenus			-
d__Bacteria.p__Actinomycetota.c__Actinomycetes.o__Micrococcales.f__Micrococcaceae.g__Arthrobacter.s__Arthrobactercrystallopoietes			4.36e-05
d__Bacteria.p__Pseudomonadota.c__Gammaproteobacteria.g__Gallaecimonas.s__Gallaecimonasmangrovi			-
d__Bacteria.p__Cyanobacteriota.c__Cyanophyceae.o__Synechococcales.f__Synechococcaceae.g__Synechococcus.s__Synechococcussp_SynAce01			-
d__Bacteria.p__Pseudomonadota.c__Gammaproteobacteria.o__Aeromonadales.f__Aeromonadaceae.g__Aeromonas.s__Aeromonassp_FDAARGOS1417			-
d__Bacteria.p__Actinomycetota.c__Actinomycetes.o__Micrococcales.f__Microbacteriaceae.g__Leifsonia.s__Leifsoniasp_ZF2019			-
d__Bacteria.p__Pseudomonadota.c__Gammaproteobacteria.o__Aeromonadales.f__Aeromonadaceae.g__Aeromonas.s__Aeromonassp_FDAARGOS1415			-
d__Bacteria.p__Actinomycetota.c__Actinomycetes.o__Kitasatosporales.f__Streptomycetaceae.g__Streptomyces.s__Streptomycesvinaceusdrappus			-
d__Bacteria.p__Pseudomonadota.c__Gammaproteobacteria.o__Aeromonadales.f__Aeromonadaceae.g__Aeromonas.s__Aeromonassp_FDAARGOS1410			-
d__Bacteria.p__Planctomycetota.c__Planctomycetia.o__Planctomycetales.f__Planctomycetaceae.g__Maioricimonas.s__Maioricimonasrarisocia			-
d__Bacteria.p__Bacteroidota.c__Flavobacteriia.o__Flavobacteriales.f__Flavobacteriaceae.g__Lutibacter.s__Lutibactersp_A80			0.0016444
d__Bacteria.p__Pseudomonadota.c__Alphaproteobacteria.o__Caulobacterales.f__Caulobacteraceae.g__Phenylobacterium.s__Phenylobacteriumsp_NIBR498073			-
d__Bacteria.p__Planctomycetota.c__Phycisphaerae.o__Sedimentisphaerales.f__Sedimentisphaeraceae.g__Limihaloglobus.s__Limihaloglobussulfuriphilus			-
d__Bacteria.p__Actinomycetota.c__Acidimicrobiia.o__Acidimicrobiales.f__Iamiaceae.g__Aquihabitans.s__Aquihabitanssp_G128			-
d__Bacteria.p__Cyanobacteriota.c__Cyanophyceae.o__Pseudanabaenales.f__Thermosynechococcaceae.g__Thermosynechococcus.s__Thermosynechococcussp_CL_1			-
d__Bacteria.p__Pseudomonadota.c__Alphaproteobacteria.o__Rickettsiales.f__Anaplasmataceae.g__Ehrlichia.s__Ehrlichiachaffeensis			-
d__Bacteria.p__Pseudomonadota.c__Gammaproteobacteria.o__Alteromonadales.f__Pseudoalteromonadaceae.g__Pseudoalteromonas.s__Pseudoalteromonastranslucida			-
d__Bacteria.p__Pseudomonadota.c__Gammaproteobacteria.o__Moraxellales.f__Moraxellaceae.g__Psychrobacter.s__Psychrobactersp_SC65A_3			-
d__Bacteria.p__Pseudomonadota.c__Alphaproteobacteria.o__Pelagibacterales.f__Pelagibacteraceae.g__CandidatusPelagibacter.s__CandidatusPelagibactersp_RS40			-
d__Bacteria.p__Thermodesulfobacteriota.c__Desulfuromonadia.o__Desulfuromonadales.f__Syntrophotaleaceae.g__Syntrophotalea.s__Syntrophotaleaacetylenica			-
d__Bacteria.p__Bacillota.c__Bacilli.o__Bacillales.f__Paenibacillaceae.g__Aneurinibacillus.s__Aneurinibacillussoli			-
d__Bacteria.p__Pseudomonadota.c__Gammaproteobacteria.o__Enterobacterales.f__Enterobacteriaceae.g__Citrobacter.s__Citrobacterpasteurii			-
d__Bacteria.p__Actinomycetota.c__Coriobacteriia.o__Coriobacteriales.f__Atopobiaceae.g__Atopobium.s__Atopobiumsp_oraltaxon416			-
d__Bacteria.p__Bacillota.c__Negativicutes.o__Selenomonadales.f__Sporomusaceae.g__Pelosinus.s__Pelosinusfermentans			-
d__Bacteria.p__Actinomycetota.c__Actinomycetes.o__Micrococcales.f__Microbacteriaceae.g__Microbacterium.s__Microbacteriumoxydans			-
d__Bacteria.p__Pseudomonadota.c__Alphaproteobacteria.o__Caulobacterales.f__Caulobacteraceae.g__Brevundimonas.s__Brevundimonassp_2003_09_23			-
d__Bacteria.p__Mycoplasmatota.c__Mollicutes.o__Mycoplasmatales.f__Mycoplasmataceae.g__Mycoplasma.s__Mycoplasmacrocodyli			-
d__Bacteria.p__Campylobacterota.c__Epsilonproteobacteria.o__Campylobacterales.f__Campylobacteraceae.g__Campylobacter.s__Campylobactersp_CFSAN093224			-
d__Bacteria.p__Bacteroidota.c__Flavobacteriia.o__Flavobacteriales.f__Flavobacteriaceae.g__Capnocytophaga.s__Capnocytophagastomatis			0.0094504
d__Bacteria.p__Pseudomonadota.c__Gammaproteobacteria.o__Legionellales.f__Legionellaceae.g__Legionella.s__Legionellacardiaca			-
d__Bacteria.p__Pseudomonadota.c__Betaproteobacteria.o__Burkholderiales.f__Burkholderiaceae.g__Paraburkholderia.s__Paraburkholderiaxenovorans			-
d__Bacteria.p__Actinomycetota.c__Actinomycetes.o__Micrococcales.f__Microbacteriaceae.g__Clavibacter.s__Clavibacterphaseoli			-
d__Bacteria.p__Pseudomonadota.c__Gammaproteobacteria.o__Enterobacterales.f__Morganellaceae.g__Xenorhabdus.s__Xenorhabdusbudapestensis			0.0492546
d__Bacteria.p__Bacillota.c__Bacilli.o__Lactobacillales.f__Streptococcaceae.g__Streptococcus.s__Streptococcussp_HN38			-
d__Bacteria.p__Bacillota.c__Bacilli.o__Lactobacillales.f__Aerococcaceae.g__Aerococcus.s__Aerococcusurinaehominis			-
d__Bacteria.p__Thermodesulfobacteriota.c__Desulfobacteria.o__Desulfobacterales.f__Desulfobacteraceae.g__Desulfobacter.s__Desulfobacterhydrogenophilus			-
d__Bacteria.p__Pseudomonadota.c__Alphaproteobacteria.o__Hyphomicrobiales.f__Nitrobacteraceae.g__Bradyrhizobium.s__Bradyrhizobiumsp_192			-
d__Bacteria.p__Pseudomonadota.c__Alphaproteobacteria.o__Hyphomicrobiales.f__Phyllobacteriaceae.g__Phyllobacterium.s__Phyllobacteriumzundukense			-
d__Bacteria.p__Bacillota.c__Bacilli.o__Bacillales.f__Bacillaceae.g__Bacillus.s__Bacillussp_FJAT_22090			0.0109604
d__Bacteria.p__Pseudomonadota.c__Gammaproteobacteria.o__Enterobacterales.f__Morganellaceae.g__Providencia.s__Providenciavermicola			-
d__Bacteria.p__Actinomycetota.c__Actinomycetes.o__Kitasatosporales.f__Streptomycetaceae.g__Streptomyces.s__Streptomycessp_BSE6_1			-
d__Bacteria.p__Campylobacterota.c__Epsilonproteobacteria.o__Campylobacterales.f__Helicobacteraceae.g__Helicobacter.s__Helicobacteracinonychis			-
d__Bacteria.p__Bacteroidota.c__Bacteroidia.o__Marinilabiliales.f__Prolixibacteraceae.g__Draconibacterium.s__Draconibacteriumorientale			0.014996
d__Bacteria.p__Pseudomonadota.c__Betaproteobacteria.o__Burkholderiales.f__Alcaligenaceae.g__Alcaligenes.s__Alcaligenesammonioxydans			-
d__Bacteria.p__CandidatusSaccharibacteria.c__CandidatusSaccharimonadia.o__CandidatusNanosynbacterales.f__CandidatusNanosynbacteraceae.g__CandidatusNanosynbacter.s__CandidatusNanosynbacterfeatherlites			0.000214135
d__Bacteria.p__Actinomycetota.c__Actinomycetes.o__Mycobacteriales.f__Dietziaceae.g__Dietzia.s__Dietziatimorensis			-
d__Bacteria.p__Bacillota.c__Bacilli.o__Lactobacillales.f__Streptococcaceae.g__Streptococcus.s__Streptococcusequi			0.000407851
d__Bacteria.p__Pseudomonadota.c__Gammaproteobacteria.o__Xanthomonadales.f__Xanthomonadaceae.g__Pseudoxanthomonas.s__Pseudoxanthomonassp_SL93			-
d__Bacteria.p__Mycoplasmatota.o__Mycoplasmoidales.f__Metamycoplasmataceae.g__Mycoplasmoides.s__Mycoplasmoidesgenitalium			0.0198099
d__Bacteria.p__Actinomycetota.c__Actinomycetes.o__Actinomycetales.f__Actinomycetaceae.g__Boudabousia.s__Boudabousiatangfeifanii			0.0145724
d__Bacteria.p__Pseudomonadota.c__Gammaproteobacteria.o__Vibrionales.f__Vibrionaceae.g__Vibrio.s__Vibriosp_SS_MA_C1_2			-
d__Bacteria.p__Bacteroidota.c__Flavobacteriia.o__Flavobacteriales.f__Flavobacteriaceae.g__Polaribacter.s__Polaribactersp_SA4_12			-
d__Bacteria.p__Pseudomonadota.c__Gammaproteobacteria.o__Pseudomonadales.f__Pseudomonadaceae.g__Pseudomonas.s__Pseudomonassp_ERGC3_05			-
d__Bacteria.p__Bacteroidota.c__Cytophagia.o__Cytophagales.f__Hymenobacteraceae.g__Hymenobacter.s__Hymenobactersp_DG01			-
d__Bacteria.p__Bacillota.c__Bacilli.o__Bacillales.f__Bacillaceae.g__Bacillus.s__Bacillussp_JS			-
d__Bacteria.p__Pseudomonadota.c__Gammaproteobacteria.o__Chromatiales.f__Ectothiorhodospiraceae.g__Ectothiorhodospira.s__Ectothiorhodospirasp_BSL_9			-
d__Bacteria.p__Pseudomonadota.c__Alphaproteobacteria.o__Sphingomonadales.f__Sphingomonadaceae.g__Sphingomonas.s__Sphingomonassanxanigenens			-
d__Bacteria.p__Actinomycetota.c__Actinomycetes.o__Mycobacteriales.f__Mycobacteriaceae.g__Mycobacterium.s__Mycobacteriumostraviense			-
d__Bacteria.p__Pseudomonadota.c__Gammaproteobacteria.o__Pseudomonadales.f__Pseudomonadaceae.g__Pseudomonas.s__Pseudomonassp_St290			-
d__Bacteria.p__Actinomycetota.c__Actinomycetes.o__Mycobacteriales.f__Nocardiaceae.g__Rhodococcus.s__Rhodococcusqingshengii			-
d__Bacteria.p__Actinomycetota.c__Actinomycetes.o__Mycobacteriales.f__Corynebacteriaceae.g__Corynebacterium.s__Corynebacteriumprovencense			-
d__Bacteria.p__Thermodesulfobacteriota.c__Desulfobulbia.o__Desulfobulbales.f__Desulfocapsaceae.g__Desulfosediminicola.s__Desulfosediminicolaganghwensis			-
d__Bacteria.p__Thermodesulfobacteriota.c__Desulfovibrionia.o__Desulfovibrionales.f__Desulfovibrionaceae.g__Paradesulfovibrio_exWaiteetal_2020_.s__Paradesulfovibriobizertensis			-
d__Bacteria.p__Actinomycetota.c__Actinomycetes.o__Kitasatosporales.f__Streptomycetaceae.g__Streptomyces.s__Streptomycessp_NBC_00162			-
d__Bacteria.p__Pseudomonadota.c__Gammaproteobacteria.o__Legionellales.f__Legionellaceae.g__Legionella.s__Legionellacherrii			0.0041111
d__Bacteria.p__Pseudomonadota.c__Acidithiobacillia.o__Acidithiobacillales.f__Acidithiobacillaceae.g__Acidithiobacillus.s__Acidithiobacillusferridurans			-
d__Bacteria.p__Actinomycetota.c__Actinomycetes.o__Actinomycetales.f__Actinomycetaceae.g__Schaalia.s__Schaaliaradingae			-
d__Bacteria.p__Bacillota.c__Bacilli.o__Bacillales.f__Bacillaceae.g__Lysinibacillus.s__Lysinibacillussp_Ag94			-
d__Bacteria.p__Campylobacterota.c__Epsilonproteobacteria.o__Campylobacterales.f__Arcobacteraceae.g__Arcobacter.s__Arcobacterdefluvii			-
d__Bacteria.p__Campylobacterota.c__Epsilonproteobacteria.o__Campylobacterales.f__Arcobacteraceae.g__Malaciobacter.s__Malaciobacterhalophilus			0.0041111
d__Bacteria.p__Pseudomonadota.c__Gammaproteobacteria.o__Pasteurellales.f__Pasteurellaceae.g__Actinobacillus.s__Actinobacillusporcitonsillarum			4.36e-05
d__Bacteria.p__Bacillota.c__Bacilli.o__Lactobacillales.f__Enterococcaceae.g__Vagococcus.s__Vagococcuszengguangii			-
d__Bacteria.p__Pseudomonadota.c__Gammaproteobacteria.o__Alteromonadales.f__Alteromonadaceae.g__Alkalimarinus.s__Alkalimarinussediminis			-
d__Bacteria.p__Pseudomonadota.c__Gammaproteobacteria.o__Moraxellales.f__Moraxellaceae.g__Acinetobacter.s__Acinetobacterhaemolyticus			-
d__Bacteria.p__Bacillota.c__Bacilli.o__Bacillales.f__Paenibacillaceae.g__Paenibacillus.s__Paenibacillussp_SS4			-
d__Bacteria.p__Bacteroidota.c__Sphingobacteriia.o__Sphingobacteriales.f__Sphingobacteriaceae.g__Sphingobacterium.s__Sphingobacteriumsp_ML3W			-
d__Bacteria.p__Bacteroidota.c__Cytophagia.o__Cytophagales.f__Hymenobacteraceae.g__Hymenobacter.s__Hymenobactersp_BRD67			-
d__Bacteria.p__Pseudomonadota.c__Gammaproteobacteria.o__Xanthomonadales.f__Xanthomonadaceae.g__Stenotrophomonas.s__Stenotrophomonassp_CW117			-
d__Bacteria.p__Pseudomonadota.c__Betaproteobacteria.o__Nitrosomonadales.f__Sulfuricellaceae.g__Sulfurimicrobium.s__Sulfurimicrobiumlacus			-
d__Bacteria.p__Pseudomonadota.c__Gammaproteobacteria.o__Alteromonadales.f__Pseudoalteromonadaceae.g__Pseudoalteromonas.s__Pseudoalteromonassp_GCY			0.0198099
d__Bacteria.p__Mycoplasmatota.c__Mollicutes.o__Entomoplasmatales.g__Williamsoniiplasma.s__Williamsoniiplasmasomnilux			-
d__Bacteria.p__Pseudomonadota.c__Gammaproteobacteria.o__Pseudomonadales.f__Pseudomonadaceae.g__Pseudomonas.s__Pseudomonaskoreensis			-
d__Bacteria.p__Pseudomonadota.c__Gammaproteobacteria.o__Chromatiales.f__Wenzhouxiangellaceae.g__Wenzhouxiangella.s__Wenzhouxiangellasp_AB_CW3			0.0492546
d__Bacteria.p__Actinomycetota.c__Actinomycetes.o__Micromonosporales.f__Micromonosporaceae.g__Micromonospora.s__Micromonosporazamorensis			-
d__Bacteria.p__Actinomycetota.c__Actinomycetes.o__Kitasatosporales.f__Streptomycetaceae.g__Streptomyces.s__Streptomycesambofaciens			-
d__Bacteria.p__Actinomycetota.c__Actinomycetes.o__Micrococcales.f__Intrasporangiaceae.g__Janibacter.s__Janibactermelonis			-
d__Bacteria.p__Cyanobacteriota.c__Cyanophyceae.o__Pseudanabaenales.f__Leptolyngbyaceae.g__Leptodesmis.s__Leptodesmissichuanensis			-
d__Bacteria.p__Bacillota.c__Bacilli.o__Bacillales.f__Paenibacillaceae.g__Paenibacillus.s__Paenibacilluschitinolyticus			0.0101491
d__Bacteria.p__Pseudomonadota.c__Gammaproteobacteria.o__Moraxellales.f__Moraxellaceae.g__Acinetobacter.s__Acinetobacterpiscicola			-
d__Bacteria.p__Actinomycetota.c__Actinomycetes.o__Mycobacteriales.f__Mycobacteriaceae.g__Mycolicibacterium.s__Mycolicibacteriumvanbaalenii			-
d__Bacteria.p__Pseudomonadota.c__Alphaproteobacteria.o__Hyphomicrobiales.f__Rhizobiaceae.g__Liberibacter.s__CandidatusLiberibacteramericanus			-
d__Bacteria.p__Bacteroidota.c__Flavobacteriia.o__Flavobacteriales.f__Flavobacteriaceae.g__Dokdonia.s__Dokdoniadonghaensis			-
d__Bacteria.p__Bacillota.c__Bacilli.o__Lactobacillales.f__Lactobacillaceae.g__Lactobacillus.s__Lactobacillussp_ESL0680			0.000861466
d__Bacteria.p__Bacillota.c__Bacilli.o__Lactobacillales.f__Lactobacillaceae.g__Lactobacillus.s__Lactobacillussp_ESL0681			-
d__Bacteria.p__Pseudomonadota.c__Gammaproteobacteria.o__Oceanospirillales.f__Saccharospirillaceae.g__Gynuella.s__Gynuellasunshinyii			-
d__Bacteria.p__Actinomycetota.c__Actinomycetes.o__Micrococcales.f__Microbacteriaceae.g__Microcella.s__Microcellaflavibacter			-
d__Bacteria.p__Actinomycetota.c__Actinomycetes.o__Micrococcales.f__Microbacteriaceae.g__Microbacterium.s__Microbacteriumluteum			-
d__Bacteria.p__Pseudomonadota.c__Gammaproteobacteria.o__Enterobacterales.f__Enterobacteriaceae.g__Symbiopectobacterium.s__Symbiopectobacteriumpurcellii			-
d__Bacteria.p__Pseudomonadota.c__Betaproteobacteria.o__Burkholderiales.f__Comamonadaceae.g__Rhodoferax.s__Rhodoferaxsp_AJA081_3			-
d__Bacteria.p__Pseudomonadota.c__Gammaproteobacteria.o__Moraxellales.f__Moraxellaceae.g__Acinetobacter.s__Acinetobacterindicus			-
d__Bacteria.p__Pseudomonadota.c__Alphaproteobacteria.o__Hyphomicrobiales.f__Brucellaceae.g__Brucella.s__Brucellaanthropi			-
d__Bacteria.p__Mycoplasmatota.c__Mollicutes.o__Mycoplasmatales.f__Mycoplasmataceae.g__Mycoplasma.s__Mycoplasmatauri			0.0198099
d__Bacteria.p__Pseudomonadota.c__Gammaproteobacteria.o__Xanthomonadales.f__Xanthomonadaceae.g__Xanthomonas.s__Xanthomonascucurbitae			-
d__Bacteria.p__Actinomycetota.c__Actinomycetes.o__Micrococcales.f__Microbacteriaceae.g__Leucobacter.s__Leucobactersp_H21R_40			-
d__Bacteria.p__Pseudomonadota.c__Gammaproteobacteria.o__Pseudomonadales.f__Pseudomonadaceae.g__Pseudomonas.s__Pseudomonassalmasensis			-
d__Bacteria.p__Pseudomonadota.c__Betaproteobacteria.o__Rhodocyclales.f__Rhodocyclaceae.g__Azospira.s__Azospirainquinata			-
d__Bacteria.p__Pseudomonadota.c__Gammaproteobacteria.o__Enterobacterales.f__Yersiniaceae.g__Ewingella.s__Ewingellaamericana			-
d__Bacteria.p__Pseudomonadota.c__Alphaproteobacteria.o__Rhodobacterales.f__Paracoccaceae.g__Gymnodinialimonas.s__Gymnodinialimonasceratoperidinii			-
d__Bacteria.p__Pseudomonadota.c__Gammaproteobacteria.o__Xanthomonadales.f__Xanthomonadaceae.g__Xanthomonas.s__Xanthomonastranslucens			-
d__Bacteria.p__Pseudomonadota.c__Gammaproteobacteria.o__Pasteurellales.f__Pasteurellaceae.g__Mannheimia.s__Mannheimiasp_ZY171111			0.000861466
d__Bacteria.p__Bacillota.c__Clostridia.o__Eubacteriales.f__Clostridiaceae.g__Clostridium.s__Clostridiumscatologenes			-
d__Bacteria.p__Bacillota.c__Bacilli.o__Bacillales.f__Bacillaceae.g__Bacillus.s__Bacilluscytotoxicus			-
d__Bacteria.p__Pseudomonadota.c__Alphaproteobacteria.o__Rhodobacterales.f__Roseobacteraceae.g__Sulfitobacter.s__Sulfitobactersp_S223			-
d__Bacteria.p__Bacteroidota.c__Bacteroidia.o__Bacteroidales.f__Dysgonomonadaceae.g__Petrimonas.s__Petrimonasmucosa			0.0236397
d__Bacteria.p__Deinococcota.c__Deinococci.o__Deinococcales.f__Deinococcaceae.g__Deinococcus.s__Deinococcusaetherius			-
d__Bacteria.p__Actinomycetota.c__Actinomycetes.o__Mycobacteriales.f__Corynebacteriaceae.g__Corynebacterium.s__Corynebacteriumvitaeruminis			-
d__Bacteria.p__Actinomycetota.c__Actinomycetes.o__Kitasatosporales.f__Streptomycetaceae.g__Streptomyces.s__Streptomycessp_HUAS5			0.0363274
d__Bacteria.p__Pseudomonadota.c__Gammaproteobacteria.o__Cellvibrionales.f__Cellvibrionaceae.g__Cellvibrio.s__Cellvibriosp_KY_GH_1			-
d__Bacteria.p__Bacillota.c__Bacilli.o__Bacillales.f__Paenibacillaceae.g__Paenibacillus.s__Paenibacillussp_FSLP4_0081			-
d__Bacteria.p__Actinomycetota.c__Actinomycetes.o__Micrococcales.f__Micrococcaceae.g__Kocuria.s__Kocuriavarians			-
d__Bacteria.p__Bacteroidota.c__Flavobacteriia.o__Flavobacteriales.f__Blattabacteriaceae.g__Blattabacterium.s__Blattabacteriumsp__Nauphoetacinerea_			0.0101491
d__Bacteria.p__Bacteroidota.c__Flavobacteriia.o__Flavobacteriales.f__Flavobacteriaceae.g__Flavobacterium.s__Flavobacteriumhumidisoli			-
d__Bacteria.p__Pseudomonadota.c__Alphaproteobacteria.o__Rhodospirillales.f__Acetobacteraceae.g__Komagataeibacter.s__Komagataeibactereuropaeus			0.0198099
d__Bacteria.p__Pseudomonadota.c__Gammaproteobacteria.o__Vibrionales.f__Vibrionaceae.g__Photobacterium.s__Photobacteriumsp_TY1_4			0.0101491
d__Bacteria.p__Pseudomonadota.c__Betaproteobacteria.o__Burkholderiales.f__Burkholderiaceae.g__Pandoraea.s__Pandoraeafibrosis			-
d__Bacteria.p__Pseudomonadota.c__Gammaproteobacteria.o__Pseudomonadales.f__Pseudomonadaceae.g__Pseudomonas.s__Pseudomonassihuiensis			-
d__Bacteria.p__Actinomycetota.c__Actinomycetes.o__Mycobacteriales.f__Corynebacteriaceae.g__Corynebacterium.s__Corynebacteriumjeddahense			-
d__Bacteria.p__Actinomycetota.c__Actinomycetes.o__Micrococcales.f__Microbacteriaceae.g__Gulosibacter.s__Gulosibactersediminis			-
d__Bacteria.p__Actinomycetota.c__Actinomycetes.o__Mycobacteriales.f__Nocardiaceae.g__Nocardia.s__Nocardiayunnanensis			0.0370712
d__Bacteria.p__Pseudomonadota.c__Gammaproteobacteria.o__Enterobacterales.f__Pectobacteriaceae.g__Pectobacterium.s__Pectobacteriumaquaticum			-
d__Bacteria.p__Pseudomonadota.c__Alphaproteobacteria.o__Sphingomonadales.f__Sphingomonadaceae.g__Sphingopyxis.s__Sphingopyxisgranuli			-
d__Bacteria.p__Bacillota.c__Clostridia.o__Eubacteriales.g__Flintibacter.s__Flintibactersp_KGMB00164			0.0101491
d__Bacteria.p__Pseudomonadota.c__Gammaproteobacteria.o__Nevskiales.f__Sinobacteraceae.g__Sinimarinibacterium.s__Sinimarinibacteriumsp_NLF_5_8			-
d__Bacteria.p__Actinomycetota.c__Actinomycetes.o__Micrococcales.f__Microbacteriaceae.g__Leifsonia.s__Leifsoniashinshuensis			0.0127399
d__Bacteria.p__Pseudomonadota.c__Gammaproteobacteria.o__Moraxellales.f__Moraxellaceae.g__Acinetobacter.s__Acinetobactersp_NEB394			-
d__Bacteria.p__Pseudomonadota.c__Betaproteobacteria.o__Burkholderiales.f__Comamonadaceae.g__Limnohabitans.s__Limnohabitanssp_103DPR2			-
d__Bacteria.p__Cyanobacteriota.c__Cyanophyceae.o__Pseudanabaenales.f__Leptolyngbyaceae.g__Leptolyngbya.s__Leptolyngbyaboryana			-
d__Bacteria.p__Thermodesulfobacteriota.c__Desulfovibrionia.o__Desulfovibrionales.f__Desulfovibrionaceae.g__Oleidesulfovibrio.s__Oleidesulfovibrioalaskensis			0.0363274
d__Bacteria.p__Actinomycetota.c__Actinomycetes.o__Micrococcales.f__Micrococcaceae.g__Glutamicibacter.s__Glutamicibactersp_M10			-
d__Bacteria.p__Cyanobacteriota.c__Cyanophyceae.o__Nostocales.f__Nostocaceae.g__Nostoc.s__Nostocpunctiforme			-
d__Bacteria.p__Pseudomonadota.c__Betaproteobacteria.o__Burkholderiales.f__Burkholderiaceae.g__Pandoraea.s__Pandoraeasp_NE5			-
d__Bacteria.p__Actinomycetota.c__Actinomycetes.o__Micromonosporales.f__Micromonosporaceae.g__Actinoplanes.s__Actinoplanessp_OR16			-
d__Bacteria.p__Pseudomonadota.c__Alphaproteobacteria.o__Hyphomicrobiales.f__Hyphomicrobiaceae.g__Rhodoplanes.s__Rhodoplanessp_Z2_YC6860			-
d__Bacteria.p__Bacteroidota.c__Flavobacteriia.o__Flavobacteriales.f__Flavobacteriaceae.g__Gillisia.s__Gillisiasp_Hel1_33_143			0.0109604
d__Bacteria.p__Pseudomonadota.c__Gammaproteobacteria.o__Pseudomonadales.f__Pseudomonadaceae.g__Pseudomonas.s__Pseudomonasmendocina			-
d__Bacteria.p__Chlamydiota.c__Chlamydiia.o__Chlamydiales.f__Chlamydiaceae.g__Chlamydia.s__Chlamydiacrocodili			-
d__Bacteria.p__Pseudomonadota.c__Gammaproteobacteria.o__Enterobacterales.f__Enterobacteriaceae.g__Kluyvera.s__Kluyveraascorbata			-
d__Bacteria.p__Fusobacteriota.c__Fusobacteriia.o__Fusobacteriales.f__Fusobacteriaceae.g__Fusobacterium.s__Fusobacteriumvarium			0.04403
d__Bacteria.p__Bacillota.c__Bacilli.o__Lactobacillales.f__Aerococcaceae.g__Ignavigranum.s__Ignavigranumruoffiae			-
d__Bacteria.p__Mycoplasmatota.c__Mollicutes.o__Acholeplasmatales.f__Acholeplasmataceae.g__Paracholeplasma.s__Paracholeplasmabrassicae			-
d__Bacteria.p__Pseudomonadota.c__Alphaproteobacteria.o__Holosporales.f__Holosporaceae.g__CandidatusHydrogenosomobacter.s__CandidatusHydrogenosomobacterendosymbioticus			-
d__Bacteria.p__Bacillota.c__Bacilli.o__Bacillales.f__Bacillaceae.g__Bacillus.s__Bacillussp_SYJ			-
d__Bacteria.p__Pseudomonadota.c__Gammaproteobacteria.o__Oceanospirillales.f__Halomonadaceae.g__Halomonas.s__Halomonassp_FeN2			-
d__Bacteria.p__Bacillota.c__Bacilli.o__Bacillales.f__Bacillaceae.g__Caldalkalibacillus.s__Caldalkalibacillusthermarum			0.0492546
d__Bacteria.p__Mycoplasmatota.c__Mollicutes.o__Mycoplasmatales.f__Mycoplasmataceae.g__Mycoplasmopsis.s__Mycoplasmopsisphocirhinis			-
d__Bacteria.p__Pseudomonadota.c__Betaproteobacteria.o__Burkholderiales.f__Comamonadaceae.g__Delftia.s__Delftiatsuruhatensis			-
d__Bacteria.p__Pseudomonadota.c__Gammaproteobacteria.o__Enterobacterales.f__Morganellaceae.g__Xenorhabdus.s__Xenorhabdushominickii			0.0198099
d__Bacteria.p__Pseudomonadota.c__Alphaproteobacteria.o__Hyphomicrobiales.f__Phyllobacteriaceae.g__Roseitalea.s__Roseitaleaporphyridii			-
d__Bacteria.p__Bacillota.c__Bacilli.o__Bacillales.f__Paenibacillaceae.g__Saccharibacillus.s__Saccharibacillusbrassicae			-
d__Bacteria.p__Actinomycetota.c__Actinomycetes.o__Pseudonocardiales.f__Pseudonocardiaceae.g__Actinoalloteichus.s__Actinoalloteichusfjordicus			-
d__Bacteria.p__Bacillota.c__Clostridia.o__Eubacteriales.f__Clostridiaceae.g__Clostridium.s__Clostridiumsp_MF28			-
d__Bacteria.p__Pseudomonadota.c__Betaproteobacteria.o__Nitrosomonadales.f__Methylophilaceae.g__CandidatusMethylopumilus.s__CandidatusMethylopumilusturicensis			-
d__Bacteria.p__Actinomycetota.c__Actinomycetes.o__Mycobacteriales.f__Nocardiaceae.g__Rhodococcus.s__Rhodococcuskoreensis			-
d__Bacteria.p__Pseudomonadota.c__Alphaproteobacteria.o__Sphingomonadales.f__Sphingomonadaceae.g__Sphingomonas.s__Sphingomonasxanthus			-
d__Bacteria.p__Actinomycetota.c__Actinomycetes.o__Mycobacteriales.f__Nocardiaceae.g__Nocardia.s__Nocardiaseriolae			-
d__Bacteria.p__Mycoplasmatota.c__Mollicutes.o__Mycoplasmatales.f__Mycoplasmataceae.g__Mycoplasmopsis.s__Mycoplasmopsisedwardii			0.0363274
d__Bacteria.p__Actinomycetota.c__Actinomycetes.o__Micrococcales.f__Microbacteriaceae.g__Microbacterium.s__Microbacteriumsp_NIBRBAC000506063			-
d__Bacteria.p__Pseudomonadota.c__Alphaproteobacteria.o__Rhodobacterales.f__Roseobacteraceae.g__Leisingera.s__Leisingerasp_NJS201			-
d__Bacteria.p__Pseudomonadota.c__Alphaproteobacteria.o__Hyphomicrobiales.f__Devosiaceae.g__Devosia.s__Devosiaoryziradicis			-
d__Bacteria.p__Campylobacterota.c__Epsilonproteobacteria.o__Campylobacterales.f__Campylobacteraceae.g__Campylobacter.s__Campylobactersp_RM12651			-
d__Bacteria.p__Mycoplasmatota.c__CandidatusIzimaplasma.o__CandidatusIzemoplasmatales.f__CandidatusIzemoplasmataceae.g__Xianfuyuplasma.s__Xianfuyuplasmacoldseepsis			-
d__Bacteria.p__Pseudomonadota.c__Alphaproteobacteria.o__Hyphomicrobiales.f__Rhizobiaceae.g__Liberibacter.s__CandidatusLiberibactersolanacearum			-
d__Bacteria.p__Thermodesulfobacteriota.c__Desulfovibrionia.o__Desulfovibrionales.f__Desulfovibrionaceae.g__Pseudodesulfovibrio.s__Pseudodesulfovibriopiezophilus			0.0198099
d__Bacteria.p__Actinomycetota.c__Actinomycetes.o__Propionibacteriales.f__Nocardioidaceae.g__Aeromicrobium.s__Aeromicrobiummarinum			-
d__Bacteria.p__Pseudomonadota.c__Gammaproteobacteria.o__Thiotrichales.f__Francisellaceae.g__Francisella.s__Francisellahispaniensis			-
d__Bacteria.p__Pseudomonadota.c__Betaproteobacteria.o__Nitrosomonadales.f__Gallionellaceae.g__Ferriphaselus.s__Ferriphaselusamnicola			-
d__Bacteria.p__Bacillota.c__Clostridia.o__Eubacteriales.f__Oscillospiraceae.g__Ruminococcus.s__Ruminococcusgauvreauii			0.0041568
d__Bacteria.p__Pseudomonadota.c__Gammaproteobacteria.o__Oceanospirillales.f__Halomonadaceae.g__Halomonas.s__Halomonassp_KO116			-
d__Bacteria.p__Pseudomonadota.c__Gammaproteobacteria.o__Xanthomonadales.f__Xanthomonadaceae.g__Luteimonas.s__Luteimonassp_MC1572			-
d__Bacteria.p__Actinomycetota.c__Actinomycetes.o__Mycobacteriales.f__Nocardiaceae.g__Rhodococcus.s__Rhodococcusopacus			-
d__Bacteria.p__Actinomycetota.c__Actinomycetes.o__Mycobacteriales.f__Corynebacteriaceae.g__Corynebacterium.s__Corynebacteriumamycolatum			-
d__Bacteria.p__Verrucomicrobiota.c__Opitutae.o__Opitutales.f__Opitutaceae.g__Lacunisphaera.s__Lacunisphaeralimnophila			-
d__Bacteria.p__Bacillota.c__Bacilli.o__Lactobacillales.f__Lactobacillaceae.g__Liquorilactobacillus.s__Liquorilactobacillusmali			0.000167928
d__Bacteria.p__Pseudomonadota.c__Gammaproteobacteria.o__Pseudomonadales.f__Pseudomonadaceae.g__Pseudomonas.s__Pseudomonasmuyukensis			-
d__Bacteria.p__Pseudomonadota.c__Gammaproteobacteria.o__Moraxellales.f__Moraxellaceae.g__Acinetobacter.s__Acinetobactersp_MYb10			-
d__Bacteria.p__Bacillota.c__Clostridia.o__Eubacteriales.f__Peptostreptococcaceae.g__Acetoanaerobium.s__Acetoanaerobiumsticklandii			0.0324867
d__Bacteria.p__Pseudomonadota.c__Alphaproteobacteria.o__Hyphomicrobiales.f__Rhizobiaceae.g__Rhizobium.s__Rhizobiumsp_ACO_34A			-
d__Bacteria.p__Pseudomonadota.c__Alphaproteobacteria.o__Hyphomicrobiales.f__Rhizobiaceae.g__Rhizobium.s__Rhizobiumsp_SL42			-
d__Bacteria.p__Actinomycetota.c__Actinomycetes.o__Actinomycetales.f__Actinomycetaceae.g__Actinomyces.s__Actinomycessp_HMT897			0.00134604
d__Bacteria.p__Pseudomonadota.c__Gammaproteobacteria.o__Enterobacterales.f__Erwiniaceae.g__Pantoea.s__Pantoearwandensis			-
d__Bacteria.p__Cyanobacteriota.c__Cyanophyceae.o__Oscillatoriales.f__Microcoleaceae.g__Arthrospira.s__Arthrospiraplatensis			-
d__Bacteria.p__Actinomycetota.c__Actinomycetes.o__Micrococcales.f__Microbacteriaceae.g__Agrococcus.s__Agrococcusjejuensis			-
d__Bacteria.p__Pseudomonadota.c__Gammaproteobacteria.o__Moraxellales.f__Moraxellaceae.g__Acinetobacter.s__Acinetobactersp_AHP123			-
d__Bacteria.p__Actinomycetota.c__Actinomycetes.o__Kitasatosporales.f__Streptomycetaceae.g__Streptomyces.s__Streptomyceskoyangensis			-
d__Bacteria.p__Actinomycetota.c__Actinomycetes.o__Propionibacteriales.f__Nocardioidaceae.g__Nocardioides.s__Nocardioidessp_InS609_2			-
d__Bacteria.p__Actinomycetota.c__Actinomycetes.o__Micromonosporales.f__Micromonosporaceae.g__Actinoplanes.s__Actinoplanessp_N902_109			-
d__Bacteria.p__Actinomycetota.c__Actinomycetes.o__Mycobacteriales.f__Corynebacteriaceae.g__Corynebacterium.s__Corynebacteriumstriatum			-
d__Bacteria.p__Pseudomonadota.c__Alphaproteobacteria.o__Rhodobacterales.f__Paracoccaceae.g__Cereibacter.s__Cereibacterazotoformans			-
d__Bacteria.p__Pseudomonadota.c__Gammaproteobacteria.o__Pseudomonadales.f__Pseudomonadaceae.g__Pseudomonas.s__Pseudomonassp_S35			-
d__Bacteria.p__Pseudomonadota.c__Alphaproteobacteria.o__Sphingomonadales.f__Sphingomonadaceae.g__Sphingomonas.s__Sphingomonassp_BT_65			-
d__Bacteria.p__Pseudomonadota.c__Gammaproteobacteria.o__Pseudomonadales.f__Pseudomonadaceae.g__Pseudomonas.s__Pseudomonassp_KHPS1			-
d__Bacteria.p__Pseudomonadota.c__Gammaproteobacteria.o__Pseudomonadales.f__Pseudomonadaceae.g__Pseudomonas.s__Pseudomonassp_R32			-
d__Bacteria.p__Planctomycetota.c__Phycisphaerae.o__Phycisphaerales.f__Phycisphaeraceae.g__Phycisphaera.s__Phycisphaeramikurensis			-
d__Bacteria.p__Bacteroidota.c__Flavobacteriia.o__Flavobacteriales.f__Flavobacteriaceae.g__Formosa.s__Formosasp_Hel3_A1_48			-
d__Bacteria.p__Pseudomonadota.c__Alphaproteobacteria.o__Rhodobacterales.f__Paracoccaceae.g__Rhodovulum.s__Rhodovulumsp_MB263			-
d__Bacteria.p__Thermotogota.c__Thermotogae.o__Thermotogales.f__Fervidobacteriaceae.g__Thermosipho.s__Thermosiphoafricanus			0.0363274
d__Bacteria.p__Spirochaetota.c__Spirochaetia.o__Spirochaetales.f__Breznakiellaceae.g__Leadbettera.s__Leadbetteraazotonutricia			-
d__Bacteria.p__Actinomycetota.c__Actinomycetes.o__Mycobacteriales.f__Corynebacteriaceae.g__Corynebacterium.s__Corynebacteriumefficiens			-
d__Bacteria.p__Bacillota.c__Bacilli.o__Bacillales.f__Bacillaceae.g__Priestia.s__Priestiamegaterium			-
d__Bacteria.p__Cyanobacteriota.c__Cyanophyceae.o__Pleurocapsales.f__Hyellaceae.g__Pleurocapsa.s__Pleurocapsasp_PCC7327			-
d__Bacteria.p__Actinomycetota.c__Actinomycetes.o__Micromonosporales.f__Micromonosporaceae.g__Micromonospora.s__Micromonosporaauratinigra			-
d__Bacteria.p__Bacillota.c__Bacilli.o__Bacillales.f__Listeriaceae.g__Listeria.s__Listerianewyorkensis			0.0101491
d__Bacteria.p__Actinomycetota.c__Actinomycetes.o__Kitasatosporales.f__Streptomycetaceae.g__Streptomyces.s__Streptomycessp_CA_256286			-
d__Bacteria.p__Cyanobacteriota.c__Cyanophyceae.o__Nostocales.f__Rivulariaceae.g__Rivularia.s__Rivulariasp_PCC7116			0.0041568
d__Bacteria.p__Pseudomonadota.c__Gammaproteobacteria.o__Oceanospirillales.f__Halomonadaceae.g__Halomonas.s__Halomonassp_PGE1			-
d__Bacteria.p__Bacteroidota.c__Flavobacteriia.o__Flavobacteriales.f__Weeksellaceae.g__Chryseobacterium.s__Chryseobacteriumjoostei			-
d__Bacteria.p__Pseudomonadota.c__Alphaproteobacteria.o__Hyphomicrobiales.f__Rhizobiaceae.g__Rhizobium.s__Rhizobiumsp_NLR16a			-
d__Bacteria.p__Pseudomonadota.c__Alphaproteobacteria.o__Rickettsiales.f__Anaplasmataceae.g__Wolbachia.s__Wolbachiaendosymbiont_groupB_ofApotomisturbidana			-
d__Bacteria.p__Actinomycetota.c__Actinomycetes.o__Kitasatosporales.f__Streptomycetaceae.g__Streptomyces.s__Streptomycessp_PAMC26508			-
d__Bacteria.p__Bacillota.c__Bacilli.o__Lactobacillales.f__Lactobacillaceae.g__Periweissella.s__Periweissellacryptocerci			-
d__Bacteria.p__Pseudomonadota.c__Betaproteobacteria.o__Burkholderiales.f__Burkholderiaceae.g__Burkholderia.s__Burkholderiagladioli			-
d__Bacteria.p__Pseudomonadota.c__Alphaproteobacteria.o__Sphingomonadales.f__Sphingomonadaceae.g__Blastomonas.s__Blastomonasfulva			-
d__Bacteria.p__Bacteroidota.c__Flavobacteriia.o__Flavobacteriales.f__Flavobacteriaceae.g__Christiangramia.s__Christiangramiaechinicola			-
d__Bacteria.p__Pseudomonadota.c__Gammaproteobacteria.o__Enterobacterales.f__Enterobacteriaceae.g__Enterobacter.s__Enterobactercloacaecomplexsp_ECL414			-
d__Bacteria.p__Bacteroidota.c__Flavobacteriia.o__Flavobacteriales.f__Flavobacteriaceae.g__Aggregatimonas.s__Aggregatimonassangjinii			-
d__Bacteria.p__Pseudomonadota.c__Betaproteobacteria.o__Burkholderiales.f__Alcaligenaceae.g__Achromobacter.s__Achromobacterdenitrificans			-
d__Bacteria.p__Actinomycetota.c__Actinomycetes.o__Kitasatosporales.f__Streptomycetaceae.g__Streptomyces.s__Streptomycesrochei			-
d__Bacteria.p__Actinomycetota.c__Actinomycetes.o__Propionibacteriales.f__Nocardioidaceae.g__Nocardioides.s__Nocardioidesochotonae			-
d__Bacteria.p__Cyanobacteriota.c__Cyanophyceae.o__Chroococcales.f__Microcystaceae.g__Microcystis.s__Microcystissp_MC19			-
d__Bacteria.p__Spirochaetota.c__Spirochaetia.o__Spirochaetales.f__Spirochaetaceae.g__Sediminispirochaeta.s__Sediminispirochaetasmaragdinae			0.0101491
d__Bacteria.p__Actinomycetota.c__Actinomycetes.o__Propionibacteriales.f__Nocardioidaceae.g__Aeromicrobium.s__Aeromicrobiumerythreum			-
d__Bacteria.p__Pseudomonadota.c__Alphaproteobacteria.o__Rhodobacterales.f__Roseobacteraceae.g__Ruegeria.s__Ruegeriasp_YS9			-
d__Bacteria.p__Pseudomonadota.c__Gammaproteobacteria.o__Enterobacterales.f__Enterobacteriaceae.g__Cronobacter.s__Cronobactercondimenti			-
d__Bacteria.p__Bacillota.c__Negativicutes.o__Selenomonadales.f__Selenomonadaceae.g__Megamonas.s__Megamonashypermegale			0.0147704
d__Bacteria.p__Actinomycetota.c__Actinomycetes.o__Micrococcales.f__Dermacoccaceae.g__Dermacoccus.s__Dermacoccusnishinomiyaensis			-
d__Bacteria.p__Actinomycetota.c__Actinomycetes.o__Micromonosporales.f__Micromonosporaceae.g__Polymorphospora.s__Polymorphosporarubra			-
d__Bacteria.p__Pseudomonadota.c__Gammaproteobacteria.o__Enterobacterales.f__Yersiniaceae.g__Serratia.s__Serratiasp_P2ACOL2			-
d__Bacteria.p__Actinomycetota.c__Actinomycetes.o__Micrococcales.f__Intrasporangiaceae.g__Arsenicicoccus.s__Arsenicicoccussp_oraltaxon190			-
d__Bacteria.p__Pseudomonadota.c__Alphaproteobacteria.o__Sphingomonadales.f__Sphingomonadaceae.g__Novosphingobium.s__Novosphingobiumresinovorum			-
d__Bacteria.p__Mycoplasmatota.c__Mollicutes.o__Mycoplasmatales.f__Mycoplasmataceae.g__Mycoplasmopsis.s__Mycoplasmopsissynoviae			-
d__Bacteria.p__Bacteroidota.c__Flavobacteriia.o__Flavobacteriales.f__Weeksellaceae.g__Cruoricaptor.s__Cruoricaptorignavus			0.000109311
d__Bacteria.p__Actinomycetota.c__Actinomycetes.o__Micrococcales.f__Micrococcaceae.g__Kocuria.s__Kocuriarhizophila			-
d__Bacteria.p__Pseudomonadota.c__Gammaproteobacteria.o__Pseudomonadales.f__Pseudomonadaceae.g__Pseudomonas.s__Pseudomonasshirazica			-
d__Bacteria.p__Pseudomonadota.c__Alphaproteobacteria.o__Hyphomicrobiales.f__Brucellaceae.g__Brucella.s__Brucellasp_2716			-
d__Bacteria.p__Pseudomonadota.c__Gammaproteobacteria.o__Moraxellales.f__Moraxellaceae.g__Acinetobacter.s__Acinetobactersp_FDAARGOS_493			-
d__Bacteria.p__Pseudomonadota.c__Gammaproteobacteria.o__Alteromonadales.f__Colwelliaceae.g__Thalassotalea.s__Thalassotaleasp_PS06			-
d__Bacteria.p__Cyanobacteriota.c__Cyanophyceae.o__Synechococcales.f__Acaryochloridaceae.g__Acaryochloris.s__Acaryochlorismarina			-
d__Bacteria.p__Pseudomonadota.c__Betaproteobacteria.o__Burkholderiales.f__Burkholderiaceae.g__Pandoraea.s__Pandoraeafaecigallinarum			-
d__Bacteria.p__Actinomycetota.c__Actinomycetes.o__Mycobacteriales.f__Mycobacteriaceae.g__Mycobacterium.s__Mycobacteriumxenopi			-
d__Bacteria.p__Actinomycetota.c__Actinomycetes.o__Streptosporangiales.f__Thermomonosporaceae.g__Actinomadura.s__Actinomadurasp_WMMA1423			-
d__Bacteria.p__Bacillota.c__Bacilli.o__Bacillales.f__Bacillaceae.g__Mesobacillus.s__Mesobacillusjeotgali			0.0344922
d__Bacteria.p__Thermodesulfobacteriota.c__Desulfobaccia.o__Desulfobaccales.f__Desulfobaccaceae.g__Desulfobacca.s__Desulfobaccaacetoxidans			-
d__Bacteria.p__Pseudomonadota.c__Gammaproteobacteria.o__Enterobacterales.f__Enterobacteriaceae.g__Citrobacter.s__Citrobacterfreundii			-
d__Bacteria.p__Pseudomonadota.c__Betaproteobacteria.o__Burkholderiales.f__Comamonadaceae.g__Hydrogenophaga.s__Hydrogenophagasp_PBC			-
d__Bacteria.p__Pseudomonadota.c__Gammaproteobacteria.o__Pseudomonadales.f__Pseudomonadaceae.g__Pseudomonas.s__Pseudomonasphragmitis			-
d__Bacteria.p__Pseudomonadota.c__Betaproteobacteria.o__Burkholderiales.f__Comamonadaceae.g__Acidovorax.s__Acidovoraxsp_GBBC1281			-
d__Bacteria.p__Actinomycetota.c__Actinomycetes.o__Mycobacteriales.f__Mycobacteriaceae.g__Mycolicibacterium.s__Mycolicibacteriumboenickei			-
d__Bacteria.p__Actinomycetota.c__Actinomycetes.o__Micrococcales.f__Micrococcaceae.g__Arthrobacter.s__Arthrobactercaoxuetaonis			-
d__Bacteria.p__Actinomycetota.c__Actinomycetes.o__Kitasatosporales.f__Streptomycetaceae.g__Streptomyces.s__Streptomycessp_M2			-
d__Bacteria.p__Pseudomonadota.c__Gammaproteobacteria.o__Oceanospirillales.f__Oceanospirillaceae.g__Marinomonas.s__Marinomonasarctica			-
d__Bacteria.p__Actinomycetota.c__Actinomycetes.o__Bifidobacteriales.f__Bifidobacteriaceae.g__Bifidobacterium.s__Bifidobacteriumbreve			-
d__Bacteria.p__Actinomycetota.c__Actinomycetes.o__Mycobacteriales.f__Corynebacteriaceae.g__Corynebacterium.s__Corynebacteriumsingulare			-
d__Bacteria.p__Fusobacteriota.c__Fusobacteriia.o__Fusobacteriales.f__Leptotrichiaceae.g__Leptotrichia.s__Leptotrichiabuccalis			-
d__Bacteria.p__Bacillota.c__Bacilli.o__Bacillales.f__Paenibacillaceae.g__Paenibacillus.s__Paenibacillusdendritiformis			0.0363274
d__Bacteria.p__Bacillota.c__Clostridia.o__Eubacteriales.f__Peptococcaceae.g__CandidatusDesulforudis.s__CandidatusDesulforudisaudaxviator			-
d__Bacteria.p__Pseudomonadota.c__Gammaproteobacteria.o__Enterobacterales.f__Budviciaceae.g__Limnobaculum.s__Limnobaculumparvum			-
d__Bacteria.p__Pseudomonadota.c__Betaproteobacteria.o__Burkholderiales.f__Burkholderiaceae.g__Paraburkholderia.s__Paraburkholderiaterricola			-
d__Bacteria.p__Bacteroidota.c__Bacteroidia.o__Bacteroidales.f__Bacteroidaceae.g__Bacteroides.s__Bacteroideseggerthii			0.00478412
d__Bacteria.p__Pseudomonadota.c__Gammaproteobacteria.o__Alteromonadales.f__Pseudoalteromonadaceae.g__Pseudoalteromonas.s__Pseudoalteromonasnigrifaciens			-
d__Bacteria.p__Bacteroidota.c__Sphingobacteriia.o__Sphingobacteriales.f__Sphingobacteriaceae.g__Pedobacter.s__Pedobactercryoconitis			-
d__Bacteria.p__Bacillota.c__Bacilli.o__Bacillales.f__Thermoactinomycetaceae.g__Polycladomyces.s__Polycladomycesabyssicola			-
d__Bacteria.p__Pseudomonadota.c__Gammaproteobacteria.o__Pseudomonadales.f__Pseudomonadaceae.g__Pseudomonas.s__Pseudomonassp_CCOS191			-
d__Bacteria.p__Actinomycetota.c__Actinomycetes.o__Micrococcales.f__Microbacteriaceae.g__Microbacterium.s__Microbacteriumsp_ABRD_28			-
d__Bacteria.p__Pseudomonadota.c__Alphaproteobacteria.o__Holosporales.f__Holosporaceae.g__CandidatusGromoviella.s__CandidatusGromoviellaagglomerans			-
d__Bacteria.p__Mycoplasmatota.c__Mollicutes.o__Mycoplasmatales.f__Mycoplasmataceae.g__Mycoplasma.s__Mycoplasmahaemofelis			-
d__Bacteria.p__Pseudomonadota.c__Betaproteobacteria.o__Neisseriales.f__Neisseriaceae.g__Alysiella.s__Alysiellafiliformis			-
d__Bacteria.p__Pseudomonadota.c__Alphaproteobacteria.o__Sphingomonadales.f__Erythrobacteraceae.g__Porphyrobacter.s__Porphyrobactersp_CACIAM03H1			-
d__Bacteria.p__Pseudomonadota.c__Gammaproteobacteria.o__Pseudomonadales.f__Pseudomonadaceae.g__Pseudomonas.s__Pseudomonasmandelii			-
d__Bacteria.p__Pseudomonadota.c__Gammaproteobacteria.g__CandidatusThioglobus.s__CandidatusThioglobusautotrophicus			-
d__Bacteria.p__Cyanobacteriota.c__Cyanophyceae.o__Synechococcales.f__Prochlorococcaceae.g__Prochlorococcus.s__Prochlorococcussp_MIT0801			-
d__Bacteria.p__Mycoplasmatota.o__Mycoplasmoidales.f__Metamycoplasmataceae.g__Metamycoplasma.s__Metamycoplasmacloacale			-
d__Bacteria.p__Pseudomonadota.c__Gammaproteobacteria.o__Pseudomonadales.f__Pseudomonadaceae.g__Pseudomonas.s__Pseudomonassp_ACM7			-
d__Bacteria.p__Pseudomonadota.c__Betaproteobacteria.o__Burkholderiales.f__Oxalobacteraceae.g__Telluria.s__Telluriachitinolytica			-
d__Bacteria.p__Actinomycetota.c__Actinomycetes.o__Micrococcales.f__Microbacteriaceae.g__Microterricola.s__Microterricolaviridarii			-
d__Bacteria.p__Bacillota.c__Bacilli.o__Bacillales.f__Bacillaceae.g__Caldibacillus.s__Caldibacillusthermoamylovorans			-
d__Bacteria.p__Bacillota.c__Bacilli.o__Bacillales.f__Bacillaceae.g__Bacillus.s__Bacillusvelezensis			-
d__Bacteria.p__Pseudomonadota.c__Gammaproteobacteria.o__Alteromonadales.f__Shewanellaceae.g__Shewanella.s__Shewanelladokdonensis			-
d__Bacteria.p__Actinomycetota.c__Actinomycetes.o__Mycobacteriales.f__Mycobacteriaceae.g__Mycobacterium.s__Mycobacteriumhaemophilum			-
d__Bacteria.p__Bacillota.c__Bacilli.o__Lactobacillales.f__Streptococcaceae.g__Streptococcus.s__Streptococcusiniae			-
d__Bacteria.p__Pseudomonadota.c__Gammaproteobacteria.o__Enterobacterales.f__Enterobacteriaceae.g__Enterobacter.s__Enterobactersp_HK169			-
d__Bacteria.p__Actinomycetota.c__Actinomycetes.o__CandidatusNanopelagicales.f__CandidatusNanopelagicaceae.g__CandidatusNanopelagicus.s__CandidatusNanopelagicusabundans			-
d__Bacteria.p__Thermodesulfobacteriota.c__Desulfuromonadia.o__Geobacterales.f__Geobacteraceae.g__Geotalea.s__Geotaleadaltonii			-
d__Bacteria.p__Bacillota.c__Bacilli.o__Lactobacillales.f__Enterococcaceae.g__Enterococcus.s__Enterococcusgallinarum			0.0152714
d__Bacteria.p__Pseudomonadota.c__Gammaproteobacteria.o__Enterobacterales.f__Pectobacteriaceae.g__Pectobacterium.s__Pectobacteriumpolonicum			-
d__Bacteria.p__Pseudomonadota.c__Gammaproteobacteria.o__Pseudomonadales.f__Pseudomonadaceae.g__Pseudomonas.s__Pseudomonaslalkuanensis			-
d__Bacteria.p__Pseudomonadota.c__Gammaproteobacteria.o__Enterobacterales.f__Enterobacteriaceae.g__Enterobacter.s__Enterobactercloacae			-
d__Bacteria.p__Bacteroidota.c__Bacteroidia.o__Bacteroidales.f__Bacteroidaceae.g__Bacteroides.s__Bacteroidesuniformis			-
d__Bacteria.p__Pseudomonadota.c__Alphaproteobacteria.o__Hyphomicrobiales.f__Nitrobacteraceae.g__Bradyrhizobium.s__Bradyrhizobiumsp_CB1650			-
d__Bacteria.p__Pseudomonadota.c__Betaproteobacteria.o__Burkholderiales.f__Comamonadaceae.g__Comamonas.s__Comamonasfluminis			-
d__Bacteria.p__Pseudomonadota.c__Gammaproteobacteria.o__Moraxellales.f__Moraxellaceae.g__Psychrobacter.s__Psychrobactersp_YP14			-
d__Bacteria.p__Actinomycetota.c__Actinomycetes.o__Bifidobacteriales.f__Bifidobacteriaceae.g__Bifidobacterium.s__Bifidobacteriumsaguini			-
d__Bacteria.p__Bacteroidota.c__Flavobacteriia.o__Flavobacteriales.f__Blattabacteriaceae.g__Blattabacterium.s__Blattabacteriumsp_DPU			0.0198099
d__Bacteria.p__Myxococcota.c__Myxococcia.o__Myxococcales.f__Vulgatibacteraceae.g__Vulgatibacter.s__Vulgatibacterincomptus			-
d__Bacteria.p__Pseudomonadota.c__Alphaproteobacteria.o__Hyphomicrobiales.f__Rhizobiaceae.g__Rhizobium.s__Rhizobiumsp_TAL182			-
d__Bacteria.p__Actinomycetota.c__Actinomycetes.o__Bifidobacteriales.f__Bifidobacteriaceae.g__Bifidobacterium.s__Bifidobacteriumeulemuris			-
d__Bacteria.p__Cyanobacteriota.c__Cyanophyceae.o__Pseudanabaenales.f__Thermosynechococcaceae.g__Thermosynechococcus.s__Thermosynechococcussp_TA_1			-
d__Bacteria.p__Actinomycetota.c__Actinomycetes.o__Bifidobacteriales.f__Bifidobacteriaceae.g__Bifidobacterium.s__Bifidobacteriumsp_ESL0728			0.0363274
d__Bacteria.p__Verrucomicrobiota.c__Opitutae.o__Opitutales.f__Opitutaceae.g__Nibricoccus.s__Nibricoccusaquaticus			-
d__Bacteria.p__Actinomycetota.c__Actinomycetes.o__Mycobacteriales.f__Nocardiaceae.g__Rhodococcus.s__Rhodococcuscoprophilus			-
d__Bacteria.p__Actinomycetota.c__Actinomycetes.o__Micrococcales.f__Microbacteriaceae.g__Microbacterium.s__Microbacteriumamylolyticum			-
d__Bacteria.p__Pseudomonadota.c__Alphaproteobacteria.o__Hyphomicrobiales.f__Methylocystaceae.g__Methylocystis.s__Methylocystissp_SB2			-
d__Bacteria.p__Actinomycetota.c__Actinomycetes.o__Micrococcales.f__Microbacteriaceae.g__Cnuibacter.s__Cnuibacterphyscomitrellae			-
d__Bacteria.p__Pseudomonadota.c__Gammaproteobacteria.o__Enterobacterales.f__Enterobacteriaceae.g__Salmonella.s__Salmonellabongori			-
d__Bacteria.p__Cyanobacteriota.c__Cyanophyceae.o__Pseudanabaenales.f__Leptolyngbyaceae.g__Leptolyngbya.s__Leptolyngbyasp_BL0902			-
d__Bacteria.p__Mycoplasmatota.c__Mollicutes.o__Acholeplasmatales.f__Acholeplasmataceae.g__CandidatusPhytoplasma.s__Catharanthusroseusasteryellowsphytoplasma			-
d__Bacteria.p__Bacteroidota.c__Bacteroidia.o__Bacteroidales.f__Bacteroidaceae.g__Bacteroides.s__Bacteroidessp_ZJ_18			-
d__Bacteria.p__Actinomycetota.c__Actinomycetes.o__Micrococcales.f__Micrococcaceae.g__Arthrobacter.s__Arthrobactersp_FW306_2_2C_D06B			-
d__Bacteria.p__Bacillota.c__Bacilli.o__Bacillales.f__Planococcaceae.g__Ureibacillus.s__Ureibacillusthermosphaericus			-
d__Bacteria.p__Pseudomonadota.c__Betaproteobacteria.o__Neisseriales.f__Chromobacteriaceae.g__Chromobacterium.s__Chromobacteriumviolaceum			-
d__Bacteria.p__Pseudomonadota.c__Betaproteobacteria.o__Burkholderiales.f__Burkholderiaceae.g__Paraburkholderia.s__Paraburkholderiasp_PGU16			-
d__Bacteria.p__Pseudomonadota.c__Alphaproteobacteria.o__Rhodobacterales.f__Roseobacteraceae.g__Leisingera.s__Leisingeramethylohalidivorans			-
d__Bacteria.p__Pseudomonadota.c__Alphaproteobacteria.o__Sphingomonadales.f__Sphingomonadaceae.g__Sphingobium.s__Sphingobiumindicum			-
d__Bacteria.p__Pseudomonadota.c__Betaproteobacteria.o__Burkholderiales.f__Burkholderiaceae.g__Paraburkholderia.s__Paraburkholderiasp_PGU19			-
d__Bacteria.p__Bacillota.c__Bacilli.o__Bacillales.f__Staphylococcaceae.g__Staphylococcus.s__Staphylococcusgallinarum			-
d__Bacteria.p__Bacillota.c__Bacilli.o__Bacillales.f__Paenibacillaceae.g__Cohnella.s__Cohnellacandidum			-
d__Bacteria.p__Pseudomonadota.c__Alphaproteobacteria.o__Hyphomicrobiales.f__Methylobacteriaceae.g__Methylobacterium.s__Methylobacteriumaquaticum			-
d__Bacteria.p__Bacteroidota.c__Flavobacteriia.o__Flavobacteriales.f__Flavobacteriaceae.g__Lacinutrix.s__Lacinutrixsp_HL_RS19			0.0041111
d__Bacteria.p__Bacteroidota.c__Flavobacteriia.o__Flavobacteriales.f__Weeksellaceae.g__Apibacter.s__Apibactersp_B3706			-
d__Bacteria.p__Bacillota.c__Bacilli.o__Bacillales.f__Paenibacillaceae.g__Paenibacillus.s__Paenibacillussp_BIHB4019			-
d__Bacteria.p__Pseudomonadota.c__Alphaproteobacteria.o__Hyphomicrobiales.f__Boseaceae.g__Bosea.s__Boseasp_ANAM02			-
d__Bacteria.p__Bacteroidota.c__Cytophagia.o__Cytophagales.f__Cyclobacteriaceae.g__Aquiflexum.s__Aquiflexumbalticum			-
d__Bacteria.p__Actinomycetota.c__Actinomycetes.o__Mycobacteriales.f__Nocardiaceae.g__Nocardia.s__Nocardiawallacei			-
d__Bacteria.p__Rhodothermota.c__Rhodothermia.o__Rhodothermales.f__Salinibacteraceae.g__Salinibacter.s__Salinibacterruber			0.00225853
d__Bacteria.p__Pseudomonadota.c__Alphaproteobacteria.o__Hyphomicrobiales.f__Stappiaceae.g__Pseudovibrio.s__Pseudovibriosp_FO_BEG1			-
d__Bacteria.p__Pseudomonadota.c__Betaproteobacteria.o__Burkholderiales.f__Burkholderiaceae.g__Limnobacter.s__Limnobactersp_SAORIC_580			0.00263873
d__Bacteria.p__Pseudomonadota.c__Alphaproteobacteria.o__Hyphomicrobiales.f__Rhizobiaceae.g__Rhizobium.s__Rhizobiumsp_WL3			-
d__Bacteria.p__Aquificota.c__Aquificae.o__Aquificales.f__Hydrogenothermaceae.g__Sulfurihydrogenibium.s__Sulfurihydrogenibiumazorense			-
d__Bacteria.p__Bacteroidota.c__Flavobacteriia.o__Flavobacteriales.f__Weeksellaceae.g__Chryseobacterium.s__Chryseobacteriumnepalense			-
d__Bacteria.p__Thermodesulfobacteriota.c__Desulfovibrionia.o__Desulfovibrionales.f__Desulfovibrionaceae.g__Desulfocurvibacter.s__Desulfocurvibacterafricanus			-
d__Bacteria.p__Bacillota.c__Bacilli.o__Lactobacillales.f__Lactobacillaceae.g__Ligilactobacillus.s__Ligilactobacillussalivarius			-
d__Bacteria.p__Bacteroidota.c__Flavobacteriia.o__Flavobacteriales.f__Flavobacteriaceae.g__Formosa.s__Formosasp_Hel1_33_131			-
d__Bacteria.p__Bacillota.c__Clostridia.o__Eubacteriales.f__Clostridiaceae.g__Alkaliphilus.s__Alkaliphilussp_B6464			0.041817
d__Bacteria.p__Pseudomonadota.c__Betaproteobacteria.o__Rhodocyclales.f__Zoogloeaceae.g__Parazoarcus.s__Parazoarcuscommunis			-
d__Bacteria.p__Actinomycetota.c__Actinomycetes.o__Kitasatosporales.f__Streptomycetaceae.g__Streptomyces.s__Streptomycesgriseofuscus			-
d__Bacteria.p__Pseudomonadota.c__Alphaproteobacteria.o__Sphingomonadales.f__Erythrobacteraceae.g__Qipengyuania.s__Qipengyuaniaseohaensis			-
d__Bacteria.p__Verrucomicrobiota.c__Opitutae.o__Puniceicoccales.f__Puniceicoccaceae.g__Ruficoccus.s__Ruficoccussp_ZRK36			0.0101491
d__Bacteria.p__Bacillota.c__Bacilli.o__Lactobacillales.f__Lactobacillaceae.g__Levilactobacillus.s__Levilactobacillusbrevis			-
d__Bacteria.p__Pseudomonadota.c__Betaproteobacteria.o__Rhodocyclales.f__Zoogloeaceae.g__Pseudazoarcus.s__Pseudazoarcuspumilus			0.0470673
d__Bacteria.p__Pseudomonadota.c__Betaproteobacteria.o__Burkholderiales.f__Oxalobacteraceae.g__Massilia.s__Massiliasp_HC52			-
d__Bacteria.p__Mycoplasmatota.c__Mollicutes.o__Acholeplasmatales.f__Acholeplasmataceae.g__Alteracholeplasma.s__Alteracholeplasmapalmae			-
d__Bacteria.p__Cyanobacteriota.c__Cyanophyceae.o__Synechococcales.f__Synechococcaceae.g__Synechococcus.s__Synechococcussp_PCC7502			-
d__Bacteria.p__Pseudomonadota.c__Gammaproteobacteria.o__Pseudomonadales.f__Pseudomonadaceae.g__Pseudomonas.s__Pseudomonassp_I3_I5			-
d__Bacteria.p__Pseudomonadota.c__Alphaproteobacteria.o__Sphingomonadales.f__Sphingomonadaceae.g__Sphingobium.s__Sphingobiumsp_EP60837			-
d__Bacteria.p__Pseudomonadota.c__Gammaproteobacteria.o__Pseudomonadales.f__Pseudomonadaceae.g__Pseudomonas.s__Pseudomonassp_13159349			-
d__Bacteria.p__Bacillota.c__Bacilli.o__Bacillales.f__Paenibacillaceae.g__Paenibacillus.s__Paenibacillussp_PK3_47			-
d__Bacteria.p__Bacillota.c__Erysipelotrichia.o__Erysipelotrichales.f__Erysipelotrichaceae.g__Erysipelothrix.s__Erysipelothrixsp_A18Y020d			-
d__Bacteria.p__Pseudomonadota.c__Gammaproteobacteria.o__Moraxellales.f__Moraxellaceae.g__Acinetobacter.s__Acinetobactersp_FDAARGOS_724			-
d__Bacteria.p__Pseudomonadota.c__Betaproteobacteria.o__Burkholderiales.f__Burkholderiaceae.g__Burkholderia.s__Burkholderiasp_MS455			-
d__Bacteria.p__Bacteroidota.c__Flavobacteriia.o__Flavobacteriales.f__Flavobacteriaceae.g__Olleya.s__Olleyasp_HaHaR_3_96			-
d__Bacteria.p__Campylobacterota.c__Epsilonproteobacteria.o__Campylobacterales.f__Campylobacteraceae.g__Campylobacter.s__Campylobactersp_RM6137			-
d__Bacteria.p__Thermodesulfobacteriota.c__Desulfuromonadia.o__Geobacterales.f__Geobacteraceae.g__Geomonas.s__Geomonassubterranea			-
d__Bacteria.p__Cyanobacteriota.c__Cyanophyceae.o__Oscillatoriales.f__Oscillatoriaceae.g__Phormidium.s__Phormidiumyuhuli			0.000485303
d__Bacteria.p__Bacteroidota.c__Flavobacteriia.o__Flavobacteriales.f__Flavobacteriaceae.g__Flavobacterium.s__Flavobacteriumindicum			0.00139881
d__Bacteria.p__Pseudomonadota.c__Betaproteobacteria.o__Nitrosomonadales.f__Methylophilaceae.g__CandidatusMethylopumilus.s__CandidatusMethylopumilusrimovensis			-
d__Bacteria.p__Actinomycetota.c__Actinomycetes.o__Kitasatosporales.f__Streptomycetaceae.g__Streptomyces.s__Streptomycessubrutilus			-
d__Bacteria.p__Bacillota.c__Bacilli.o__Bacillales.f__Paenibacillaceae.g__Paenibacillus.s__Paenibacillusbaekrokdamisoli			-
d__Bacteria.p__Pseudomonadota.c__Alphaproteobacteria.o__Hyphomicrobiales.f__Nitrobacteraceae.g__Bradyrhizobium.s__Bradyrhizobiumsp_			-
d__Bacteria.p__Bacillota.c__Bacilli.o__Lactobacillales.f__Lactobacillaceae.g__Limosilactobacillus.s__Limosilactobacillusgastricus			-
d__Bacteria.p__Pseudomonadota.c__Gammaproteobacteria.o__Thiotrichales.f__Piscirickettsiaceae.g__Hydrogenovibrio.s__Hydrogenovibriothermophilus			-
d__Bacteria.p__Bacillota.c__Bacilli.o__Bacillales.f__Bacillaceae.g__Neobacillus.s__Neobacillussp_Marseille_Q6967			-
d__Bacteria.p__Pseudomonadota.c__Gammaproteobacteria.o__Vibrionales.f__Vibrionaceae.g__Photobacterium.s__Photobacteriumsp_GSS17			0.0198099
d__Bacteria.p__Actinomycetota.c__Actinomycetes.o__Micromonosporales.f__Micromonosporaceae.g__Micromonospora.s__Micromonosporasp_L5			-
d__Bacteria.p__Pseudomonadota.c__Gammaproteobacteria.o__Enterobacterales.f__Enterobacteriaceae.g__Enterobacter.s__Enterobactersp_Colony194			-
d__Bacteria.p__Bacillota.c__Bacilli.o__Bacillales.f__Sporolactobacillaceae.g__Pullulanibacillus.s__Pullulanibacillussp_KACC23026			0.0034236
d__Bacteria.p__Pseudomonadota.c__Betaproteobacteria.o__Rhodocyclales.f__Zoogloeaceae.g__Azoarcus.s__Azoarcusolearius			-
d__Bacteria.p__Pseudomonadota.c__Gammaproteobacteria.o__Vibrionales.f__Vibrionaceae.g__Vibrio.s__Vibriokanaloae			-
d__Bacteria.p__Pseudomonadota.c__Gammaproteobacteria.o__Oceanospirillales.f__Oceanospirillaceae.g__Marinobacterium.s__Marinobacteriumsp_LSUCC0821			-
d__Bacteria.p__Pseudomonadota.c__Alphaproteobacteria.o__Hyphomicrobiales.g__Terrihabitans.s__Terrihabitanssoli			-
d__Bacteria.p__Bacillota.c__Bacilli.o__Bacillales.g__Exiguobacterium.s__Exiguobacteriummarinum			-
d__Bacteria.p__Actinomycetota.c__Actinomycetes.o__Micrococcales.f__Microbacteriaceae.g__Rathayibacter.s__Rathayibacterfestucae			-
d__Bacteria.p__Actinomycetota.c__Actinomycetes.o__Mycobacteriales.f__Mycobacteriaceae.g__Mycobacterium.s__Mycobacteriumsimiae			-
d__Bacteria.p__Actinomycetota.c__Actinomycetes.o__Mycobacteriales.f__Mycobacteriaceae.g__Mycolicibacillus.s__Mycolicibacillusparakoreensis			-
d__Bacteria.p__Pseudomonadota.c__Betaproteobacteria.o__Rhodocyclales.f__Rhodocyclaceae.g__Azospira.s__Azospirarestricta			-
d__Bacteria.p__Pseudomonadota.c__Gammaproteobacteria.o__Pasteurellales.f__Pasteurellaceae.g__Bisgaardia.s__Bisgaardiahudsonensis			-
d__Bacteria.p__Actinomycetota.c__Actinomycetes.o__Geodermatophilales.f__Geodermatophilaceae.g__Modestobacter.s__Modestobactersp_L9_4			-
d__Bacteria.p__Actinomycetota.c__Actinomycetes.o__Mycobacteriales.f__Corynebacteriaceae.g__Corynebacterium.s__Corynebacteriumimitans			-
d__Bacteria.p__Pseudomonadota.c__Gammaproteobacteria.o__Enterobacterales.f__Yersiniaceae.g__Nissabacter.s__Nissabactersp_SGAir0207			-
d__Bacteria.p__Bacillota.c__Bacilli.o__Bacillales.f__Paenibacillaceae.g__Paenibacillus.s__Paenibacillussp_FSLR7_0273			-
d__Bacteria.p__Pseudomonadota.c__Betaproteobacteria.o__Burkholderiales.f__Burkholderiaceae.g__Burkholderia.s__Burkholderiasp_S_53			-
d__Bacteria.p__Actinomycetota.c__Actinomycetes.o__Kitasatosporales.f__Streptomycetaceae.g__Streptomyces.s__Streptomycestubercidicus			-
d__Bacteria.p__Bacillota.c__Bacilli.o__Bacillales.f__Staphylococcaceae.g__Macrococcus.s__Macrococcusarmenti			0.0388781
d__Bacteria.p__Deinococcota.c__Deinococci.o__Thermales.f__Thermaceae.g__Thermus.s__Thermussp_NEB1569			-
d__Bacteria.p__Pseudomonadota.c__Betaproteobacteria.o__Burkholderiales.g__Xylophilus.s__Xylophilusrhododendri			-
d__Bacteria.p__Pseudomonadota.c__Betaproteobacteria.o__Nitrosomonadales.f__Usitatibacteraceae.g__Usitatibacter.s__Usitatibacterpalustris			-
d__Bacteria.p__Pseudomonadota.c__Gammaproteobacteria.o__Moraxellales.f__Moraxellaceae.g__Moraxella.s__Moraxellasp_ZY190618			0.0492546
d__Bacteria.p__Actinomycetota.c__Actinomycetes.o__Bifidobacteriales.f__Bifidobacteriaceae.g__Bifidobacterium.s__Bifidobacteriumanimalis			0.00492163
d__Bacteria.p__Pseudomonadota.c__Gammaproteobacteria.o__Pseudomonadales.f__Pseudomonadaceae.g__Pseudomonas.s__Pseudomonassp_G11			-
d__Bacteria.p__Bacillota.c__Bacilli.o__Bacillales.f__Staphylococcaceae.g__Staphylococcus.s__Staphylococcuspseudintermedius			-
d__Bacteria.p__Pseudomonadota.c__Zetaproteobacteria.o__Mariprofundales.f__Mariprofundaceae.g__Mariprofundus.s__Mariprofundusaestuarium			3.67e-05
d__Bacteria.p__Bacillota.c__Bacilli.o__Lactobacillales.f__Streptococcaceae.g__Streptococcus.s__Streptococcusmilleri			0.000666974
d__Bacteria.p__Actinomycetota.c__Actinomycetes.o__Kitasatosporales.f__Streptomycetaceae.g__Streptomyces.s__Streptomycessp_RerS4			-
d__Bacteria.p__Pseudomonadota.c__Betaproteobacteria.o__Burkholderiales.f__Alcaligenaceae.g__Bordetella.s__Bordetellagenomosp_6			-
d__Bacteria.p__Pseudomonadota.c__Betaproteobacteria.o__Burkholderiales.f__Alcaligenaceae.g__Bordetella.s__Bordetellagenomosp_8			-
d__Bacteria.p__Pseudomonadota.c__Betaproteobacteria.o__Burkholderiales.f__Alcaligenaceae.g__Bordetella.s__Bordetellagenomosp_9			-
d__Bacteria.p__Pseudomonadota.c__Betaproteobacteria.o__Burkholderiales.f__Oxalobacteraceae.g__Janthinobacterium.s__Janthinobacteriumagaricidamnosum			-
d__Bacteria.p__Pseudomonadota.c__Betaproteobacteria.o__Burkholderiales.f__Oxalobacteraceae.g__Pseudoduganella.s__Pseudoduganellaarmeniaca			-
d__Bacteria.p__Pseudomonadota.c__Alphaproteobacteria.o__Rhodobacterales.f__Paracoccaceae.g__Paracoccus.s__Paracoccusdenitrificans			-
d__Bacteria.p__Bacillota.c__Bacilli.o__Bacillales.f__Bacillaceae.g__Alkalihalophilus.s__Alkalihalophiluspseudofirmus			-
d__Bacteria.p__Bacillota.c__Bacilli.o__Bacillales.f__Staphylococcaceae.g__Mammaliicoccus.s__Mammaliicoccusvitulinus			-
d__Bacteria.p__Acidobacteriota.c__Holophagae.o__Acanthopleuribacterales.f__Acanthopleuribacteraceae.g__Sulfidibacter.s__Sulfidibactercorallicola			0.0109604
d__Bacteria.p__Bacillota.c__Clostridia.o__Thermosediminibacterales.f__Tepidanaerobacteraceae.g__Tepidanaerobacter.s__Tepidanaerobacteracetatoxydans			-
d__Bacteria.p__Bacteroidota.c__Flavobacteriia.o__Flavobacteriales.f__Flavobacteriaceae.g__Dokdonia.s__Dokdoniasp_4H_3_7_5			-
d__Bacteria.p__Bacillota.c__Bacilli.o__Bacillales.f__Bacillaceae.g__Bacillus.s__Bacillussmithii			-
d__Bacteria.p__Pseudomonadota.c__Gammaproteobacteria.o__Chromatiales.f__Chromatiaceae.g__CandidatusNitrosacidococcus.s__CandidatusNitrosacidococcustergens			-
d__Bacteria.p__Pseudomonadota.c__Gammaproteobacteria.o__Vibrionales.f__Vibrionaceae.g__Vibrio.s__Vibrioporteresiae			-
d__Bacteria.p__Campylobacterota.c__Epsilonproteobacteria.o__Campylobacterales.f__Campylobacteraceae.g__Campylobacter.s__Campylobactercorcagiensis			0.0101491
d__Bacteria.p__Bacillota.c__Clostridia.o__Eubacteriales.f__Lachnospiraceae.g__Blautia.s__Blautiasp_SC05B48			0.000109311
d__Bacteria.p__Actinomycetota.c__Actinomycetes.o__Kitasatosporales.f__Streptomycetaceae.g__Streptomyces.s__Streptomycescyaneochromogenes			-
d__Bacteria.p__Actinomycetota.c__Actinomycetes.o__Bifidobacteriales.f__Bifidobacteriaceae.g__Bifidobacterium.s__Bifidobacteriumpullorum			-
d__Bacteria.p__Bacillota.c__Bacilli.o__Bacillales.f__Bacillaceae.g__Aeribacillus.s__Aeribacilluspallidus			-
d__Bacteria.p__Bacillota.c__Bacilli.o__Bacillales.f__Paenibacillaceae.g__Brevibacillus.s__Brevibacillusmarinus			0.0101491
d__Bacteria.p__Campylobacterota.c__Epsilonproteobacteria.o__Campylobacterales.f__Campylobacteraceae.g__Campylobacter.s__Campylobacteriguaniorum			-
d__Bacteria.p__Pseudomonadota.c__Alphaproteobacteria.o__Rhodobacterales.f__Roseobacteraceae.g__Leisingera.s__Leisingerasp_BMJM1			-
d__Bacteria.p__Pseudomonadota.c__Betaproteobacteria.o__Burkholderiales.f__Burkholderiaceae.g__Burkholderia.s__Burkholderiaoklahomensis			-
d__Bacteria.p__Pseudomonadota.c__Betaproteobacteria.o__Burkholderiales.f__Comamonadaceae.g__Acidovorax.s__Acidovoraxsp_NCPPB3576			-
d__Bacteria.p__Pseudomonadota.c__Gammaproteobacteria.o__Moraxellales.f__Moraxellaceae.g__Acinetobacter.s__Acinetobactervariabilis			-
d__Bacteria.p__Actinomycetota.c__Actinomycetes.o__Kitasatosporales.f__Streptomycetaceae.g__Streptomyces.s__Streptomycesdangxiongensis			-
d__Bacteria.p__Actinomycetota.c__Actinomycetes.o__Micrococcales.f__Micrococcaceae.g__Pseudarthrobacter.s__Pseudarthrobacterequi			-
d__Bacteria.p__Cyanobacteriota.c__Cyanophyceae.o__Oscillatoriales.f__Microcoleaceae.g__Oxynema.s__Oxynemaaestuarii			0.0492546
d__Bacteria.p__Pseudomonadota.c__Betaproteobacteria.o__Rhodocyclales.f__Rhodocyclaceae.g__Niveibacterium.s__Niveibacteriummicrocysteis			-
d__Bacteria.p__Actinomycetota.c__Actinomycetes.o__Kitasatosporales.f__Streptomycetaceae.g__Streptomyces.s__Streptomycesqinzhouensis			-
d__Bacteria.p__Bacillota.c__Bacilli.o__Bacillales.f__Bacillaceae.g__Bacillus.s__Bacilluspacificus			-
d__Bacteria.p__Bacillota.c__Bacilli.o__Bacillales.f__Listeriaceae.g__Listeria.s__Listeriamonocytogenes			0.000662166
d__Bacteria.p__Pseudomonadota.c__Gammaproteobacteria.o__Enterobacterales.f__Enterobacteriaceae.g__Citrobacter.s__Citrobactersp_172116965			-
d__Bacteria.p__Bacteroidota.c__Cytophagia.o__Cytophagales.f__Cytophagaceae.g__Spirosoma.s__Spirosomarhododendri			0.0492546
d__Bacteria.p__Pseudomonadota.c__Gammaproteobacteria.o__Alteromonadales.f__Pseudoalteromonadaceae.g__Flocculibacter.s__Flocculibactercollagenilyticus			-
d__Bacteria.p__Actinomycetota.c__Actinomycetes.o__Kitasatosporales.f__Streptomycetaceae.g__Streptomyces.s__Streptomycesnitrosporeus			-
d__Bacteria.p__Campylobacterota.c__Epsilonproteobacteria.o__Campylobacterales.f__Arcobacteraceae.g__Halarcobacter.s__Halarcobacterebronensis			-
d__Bacteria.p__Pseudomonadota.c__Gammaproteobacteria.o__Xanthomonadales.f__Xanthomonadaceae.g__Stenotrophomonas.s__Stenotrophomonassp_SAU14A_NAIMI4_8			-
d__Bacteria.p__Pseudomonadota.c__Betaproteobacteria.o__Burkholderiales.f__Comamonadaceae.g__Hydrogenophaga.s__Hydrogenophagacrocea			-
d__Bacteria.p__Pseudomonadota.c__Alphaproteobacteria.o__Sphingomonadales.f__Sphingomonadaceae.g__Sphingobium.s__Sphingobiumchlorophenolicum			-
d__Bacteria.p__Pseudomonadota.c__Gammaproteobacteria.o__Xanthomonadales.f__Xanthomonadaceae.g__Stenotrophomonas.s__Stenotrophomonassp_SAU14A_NAIMI4_5			-
d__Bacteria.p__Pseudomonadota.c__Alphaproteobacteria.o__Hyphomicrobiales.f__Phyllobacteriaceae.g__Hoeflea.s__Hoefleaphototrophica			-
d__Bacteria.p__Bacillota.c__Clostridia.o__Eubacteriales.f__Lachnospiraceae.g__Butyrivibrio.s__Butyrivibriohungatei			0.00225853
d__Bacteria.p__Pseudomonadota.c__Alphaproteobacteria.o__Hyphomicrobiales.f__Methylobacteriaceae.g__Methylorubrum.s__Methylorubrumextorquens			0.0255847
d__Bacteria.p__Pseudomonadota.c__Alphaproteobacteria.o__Sphingomonadales.f__Erythrobacteraceae.g__Aurantiacibacter.s__Aurantiacibactergangjinensis			-
d__Bacteria.p__Pseudomonadota.c__Betaproteobacteria.o__Burkholderiales.f__Burkholderiaceae.g__Burkholderia.s__Burkholderiaanthina			-
d__Bacteria.p__Pseudomonadota.c__Alphaproteobacteria.o__Rhodobacterales.f__Paracoccaceae.g__Frigidibacter.s__Frigidibactermobilis			-
d__Bacteria.p__Pseudomonadota.c__Gammaproteobacteria.o__Enterobacterales.f__Erwiniaceae.g__Pantoea.s__Pantoeastewartii			-
d__Bacteria.p__Pseudomonadota.c__Alphaproteobacteria.o__Sphingomonadales.f__Sphingomonadaceae.g__Sphingomonas.s__Sphingomonassp_NBWT7			-
d__Bacteria.p__Bacteroidota.c__Flavobacteriia.o__Flavobacteriales.f__Flavobacteriaceae.g__Tenacibaculum.s__Tenacibaculumjejuense			-
d__Bacteria.p__Pseudomonadota.c__Gammaproteobacteria.o__Enterobacterales.f__Erwiniaceae.g__Pantoea.s__Pantoeasp_At_9b			-
d__Bacteria.p__Actinomycetota.c__Actinomycetes.o__Micrococcales.f__Micrococcaceae.g__Arthrobacter.s__Arthrobacterdokdonellae			-
d__Bacteria.p__Pseudomonadota.c__Gammaproteobacteria.o__Pseudomonadales.f__Pseudomonadaceae.g__Pseudomonas.s__Pseudomonassp_LPB0260			-
d__Bacteria.p__Pseudomonadota.c__Gammaproteobacteria.o__Legionellales.f__Coxiellaceae.g__Coxiella.s__CoxiellaendosymbiontofAmblyommanuttalli			-
d__Bacteria.p__Pseudomonadota.c__Gammaproteobacteria.o__Oceanospirillales.f__Halomonadaceae.g__Halomonas.s__Halomonastianxiuensis			-
d__Bacteria.p__Bacteroidota.c__Flavobacteriia.o__Flavobacteriales.f__Flavobacteriaceae.g__Muricauda.s__Muricaudaaurantiaca			-
d__Bacteria.p__Pseudomonadota.c__Gammaproteobacteria.o__Cardiobacteriales.f__Cardiobacteriaceae.g__Cardiobacterium.s__Cardiobacteriumhominis			-
d__Bacteria.p__Pseudomonadota.c__Gammaproteobacteria.o__Enterobacterales.f__Yersiniaceae.g__Yersinia.s__Yersiniaruckeri			-
d__Bacteria.p__Mycoplasmatota.c__Mollicutes.o__Acholeplasmatales.f__Acholeplasmataceae.g__CandidatusPhytoplasma.s__Paulowniawitches_broomphytoplasma			-
d__Bacteria.p__Bacteroidota.c__Flavobacteriia.o__Flavobacteriales.f__Flavobacteriaceae.g__Flavobacterium.s__Flavobacteriumsp_CS20			0.032792
d__Bacteria.p__Bacillota.c__Bacilli.o__Lactobacillales.f__Lactobacillaceae.g__Fructilactobacillus.s__Fructilactobacillusfructivorans			-
d__Bacteria.p__Mycoplasmatota.c__Mollicutes.o__Mycoplasmatales.f__Mycoplasmataceae.g__Mycoplasmopsis.s__Mycoplasmopsiscitelli			-
d__Bacteria.p__Bacillota.c__Negativicutes.o__Acidaminococcales.f__Acidaminococcaceae.g__Acidaminococcus.s__Acidaminococcusfermentans			0.00016648
d__Bacteria.p__Bacillota.c__Clostridia.o__Eubacteriales.f__Oscillospiraceae.g__Faecalibacterium.s__Faecalibacteriumsp_I4_3_84			-
d__Bacteria.p__Pseudomonadota.c__Gammaproteobacteria.o__Moraxellales.f__Moraxellaceae.g__Acinetobacter.s__Acinetobactersp_AS23			-
d__Bacteria.p__Pseudomonadota.c__Gammaproteobacteria.o__Pseudomonadales.f__Pseudomonadaceae.g__Pseudomonas.s__Pseudomonasbrassicacearum			-
d__Bacteria.p__Pseudomonadota.c__Gammaproteobacteria.o__Xanthomonadales.f__Rhodanobacteraceae.g__Luteibacter.s__Luteibacteranthropi			-
d__Bacteria.p__Bacillota.c__Bacilli.o__Lactobacillales.f__Streptococcaceae.g__Streptococcus.s__Streptococcussp_FDAARGOS_192			0.0257048
d__Bacteria.p__Cyanobacteriota.c__Cyanophyceae.o__Nostocales.f__Scytonemataceae.g__Brasilonema.s__Brasilonemasennae			-
d__Bacteria.p__Bacillota.c__Tissierellia.o__Tissierellales.f__Peptoniphilaceae.g__Anaerococcus.s__Anaerococcusprevotii			-
d__Bacteria.p__Actinomycetota.c__Actinomycetes.o__Micrococcales.f__Microbacteriaceae.g__Curtobacterium.s__Curtobacteriumsp_SGAir0471			-
d__Bacteria.p__Pseudomonadota.c__Gammaproteobacteria.o__Enterobacterales.f__Enterobacteriaceae.g__Enterobacter.s__Enterobactersp_JUb54			-
d__Bacteria.p__Actinomycetota.c__Coriobacteriia.o__Eggerthellales.f__Eggerthellaceae.g__Denitrobacterium.s__Denitrobacteriumdetoxificans			0.000560289
d__Bacteria.p__Campylobacterota.c__Epsilonproteobacteria.o__Campylobacterales.f__Sulfurospirillaceae.g__Sulfurospirillum.s__Sulfurospirillumbarnesii			-
d__Bacteria.p__Elusimicrobiota.c__Endomicrobiia.o__Endomicrobiales.f__Endomicrobiaceae.g__Endomicrobium.s__Endomicrobiumproavitum			-
d__Bacteria.p__Bacillota.c__Bacilli.o__Bacillales.f__Bacillaceae.g__Peribacillus.s__Peribacillussimplex			-
d__Bacteria.p__Fusobacteriota.c__Fusobacteriia.o__Fusobacteriales.f__Leptotrichiaceae.g__Sebaldella.s__Sebaldellatermitidis			-
d__Bacteria.p__Bacteroidota.c__Flavobacteriia.o__Flavobacteriales.f__Weeksellaceae.g__Chryseobacterium.s__Chryseobacteriumsp_WX			-
d__Bacteria.p__Bacillota.c__Bacilli.o__Lactobacillales.f__Lactobacillaceae.g__Limosilactobacillus.s__Limosilactobacillusportuensis			0.0152714
d__Bacteria.p__Actinomycetota.c__Actinomycetes.o__Propionibacteriales.f__Nocardioidaceae.g__Nocardioides.s__Nocardioidessp_WS12			-
d__Bacteria.p__Pseudomonadota.c__Gammaproteobacteria.o__Enterobacterales.f__Erwiniaceae.g__Duffyella.s__Duffyellagerundensis			-
d__Bacteria.p__Pseudomonadota.c__Betaproteobacteria.o__Neisseriales.f__Neisseriaceae.g__Vitreoscilla.s__Vitreoscillasp_C1			-
d__Bacteria.p__Pseudomonadota.c__Gammaproteobacteria.o__Xanthomonadales.f__Xanthomonadaceae.g__Stenotrophomonas.s__Stenotrophomonassp_SXG_1			-
d__Bacteria.p__Bacteroidota.c__Flavobacteriia.o__Flavobacteriales.f__Flavobacteriaceae.g__Flavobacterium.s__Flavobacteriumsp_SLB02			-
d__Bacteria.p__Bacillota.c__Clostridia.o__Eubacteriales.f__Lachnospiraceae.g__Blautia.s__Blautiapseudococcoides			0.00284238
d__Bacteria.p__Actinomycetota.c__Actinomycetes.o__Actinomycetales.f__Actinomycetaceae.g__Trueperella.s__Trueperellapyogenes			0.00473819
d__Bacteria.p__Pseudomonadota.c__Alphaproteobacteria.o__Hyphomicrobiales.f__Rhizobiaceae.g__Rhizobium.s__Rhizobiumsp_B23085			-
d__Bacteria.p__Pseudomonadota.c__Betaproteobacteria.o__Burkholderiales.f__Burkholderiaceae.g__Polynucleobacter.s__Polynucleobacterarcticus			-
d__Bacteria.p__Bacillota.c__Clostridia.o__Eubacteriales.f__Clostridiaceae.g__Clostridium.s__Clostridiumgelidum			0.0401696
d__Bacteria.p__Pseudomonadota.c__Gammaproteobacteria.o__Alteromonadales.f__Shewanellaceae.g__Shewanella.s__Shewanellasp_SNUWT4			-
d__Bacteria.p__Pseudomonadota.c__Alphaproteobacteria.o__Hyphomicrobiales.f__Xanthobacteraceae.g__Ancylobacter.s__Ancylobactersp_WKF20			-
d__Bacteria.p__Pseudomonadota.c__Gammaproteobacteria.o__Enterobacterales.f__Morganellaceae.g__Proteus.s__Proteushauseri			-
d__Bacteria.p__Pseudomonadota.c__Alphaproteobacteria.o__Rhodospirillales.f__Azospirillaceae.g__Azospirillum.s__Azospirillumramasamyi			-
d__Bacteria.p__Pseudomonadota.c__Alphaproteobacteria.o__Hyphomicrobiales.f__Devosiaceae.g__Devosia.s__Devosiasp_1566			-
d__Bacteria.p__Actinomycetota.c__Actinomycetes.o__Micromonosporales.f__Micromonosporaceae.g__Micromonospora.s__Micromonosporasp_WMMC415			-
d__Bacteria.p__Pseudomonadota.c__Betaproteobacteria.o__Neisseriales.f__Neisseriaceae.g__Snodgrassella.s__Snodgrassellaalvi			-
d__Bacteria.p__Actinomycetota.c__Coriobacteriia.o__Coriobacteriales.f__Atopobiaceae.g__Parafannyhessea.s__Parafannyhesseaumbonata			0.00442389
d__Bacteria.p__Bacteroidota.c__Cytophagia.o__Cytophagales.f__Cyclobacteriaceae.g__Echinicola.s__Echinicolamarina			-
d__Bacteria.p__Pseudomonadota.c__Alphaproteobacteria.o__Hyphomicrobiales.f__Nitrobacteraceae.g__Bradyrhizobium.s__Bradyrhizobiumcosmicum			-
d__Bacteria.p__Pseudomonadota.c__Alphaproteobacteria.o__Rhodobacterales.f__Roseobacteraceae.g__Roseivivax.s__Roseivivaxsp_THAF40			-
d__Bacteria.p__Bacteroidota.c__Flavobacteriia.o__Flavobacteriales.f__Weeksellaceae.g__Chryseobacterium.s__Chryseobacteriumbalustinum			0.0127399
d__Bacteria.p__Actinomycetota.c__Actinomycetes.o__CandidatusNanopelagicales.f__CandidatusNanopelagicaceae.g__CandidatusPlanktophila.s__CandidatusPlanktophilalacus			-
d__Bacteria.p__Bacteroidota.c__Flavobacteriia.o__Flavobacteriales.f__Flavobacteriaceae.g__Flavobacterium.s__Flavobacteriumsp_CJ74			0.00192914
d__Bacteria.p__Pseudomonadota.c__Alphaproteobacteria.o__Sphingomonadales.f__Sphingomonadaceae.g__Sphingomonas.s__Sphingomonasaerolata			-
d__Bacteria.p__Pseudomonadota.c__Gammaproteobacteria.o__Moraxellales.f__Moraxellaceae.g__Acinetobacter.s__Acinetobacterchinensis			0.0124793
d__Bacteria.p__Actinomycetota.c__Actinomycetes.o__Mycobacteriales.f__Corynebacteriaceae.g__Corynebacterium.s__Corynebacteriummaris			-
d__Bacteria.p__Pseudomonadota.c__Gammaproteobacteria.o__Chromatiales.f__Ectothiorhodospiraceae.g__Thioalkalivibrio.s__Thioalkalivibrioparadoxus			-
d__Bacteria.p__Bacteroidota.c__Sphingobacteriia.o__Sphingobacteriales.f__Sphingobacteriaceae.g__Sphingobacterium.s__Sphingobacteriumsp_dk4302			0.00873831
d__Bacteria.p__Pseudomonadota.c__Gammaproteobacteria.o__Xanthomonadales.f__Xanthomonadaceae.g__Stenotrophomonas.s__Stenotrophomonasindicatrix			-
d__Bacteria.p__Bacteroidota.c__Flavobacteriia.o__Flavobacteriales.f__Weeksellaceae.g__Elizabethkingia.s__Elizabethkingiasp_2_6			-
d__Bacteria.p__Bacteroidota.c__Bacteroidia.o__Bacteroidales.f__Bacteroidaceae.g__Bacteroides.s__Bacteroidesxylanisolvens			0.00109045
d__Bacteria.p__Pseudomonadota.c__Betaproteobacteria.o__Burkholderiales.f__Oxalobacteraceae.g__Herminiimonas.s__Herminiimonasarsenitoxidans			-
d__Bacteria.p__Bacillota.c__Bacilli.o__Lactobacillales.f__Streptococcaceae.g__Streptococcus.s__Streptococcusacidominimus			-
d__Bacteria.p__Bacteroidota.c__Flavobacteriia.o__Flavobacteriales.f__Flavobacteriaceae.g__Lacinutrix.s__Lacinutrixsp_WUR7			-
d__Bacteria.p__Bacteroidota.c__Bacteroidia.o__Bacteroidales.f__Muribaculaceae.g__Duncaniella.s__Duncanielladubosii			0.00372393
d__Bacteria.p__Actinomycetota.c__Actinomycetes.o__Micrococcales.f__Dermabacteraceae.g__Brachybacterium.s__Brachybacteriumhuguangmaarense			-
d__Bacteria.p__Thermodesulfobacteriota.c__Desulfuromonadia.o__Geobacterales.f__Geobacteraceae.g__Geomonas.s__Geomonasnitrogeniifigens			-
d__Bacteria.p__Synergistota.c__Synergistia.o__Synergistales.f__Synergistaceae.g__Cloacibacillus.s__Cloacibacillusporcorum			-
d__Bacteria.p__Pseudomonadota.c__Gammaproteobacteria.o__Enterobacterales.f__Pectobacteriaceae.g__Pectobacterium.s__Pectobacteriumversatile			-
d__Bacteria.p__Pseudomonadota.c__Betaproteobacteria.o__Burkholderiales.g__Paucibacter.s__Paucibactersp_KCTC42545			-
d__Bacteria.p__Pseudomonadota.c__Gammaproteobacteria.o__Chromatiales.f__Chromatiaceae.g__Nitrosococcus.s__Nitrosococcuswardiae			0.0198099
d__Bacteria.p__Bacillota.c__Bacilli.o__Lactobacillales.f__Aerococcaceae.g__Aerococcus.s__Aerococcuschristensenii			-
d__Bacteria.p__Actinomycetota.c__Actinomycetes.o__Mycobacteriales.f__Gordoniaceae.g__Gordonia.s__Gordoniasp_JH63			-
d__Bacteria.p__Pseudomonadota.c__Alphaproteobacteria.o__Rhodospirillales.f__Rhodospirillaceae.g__Magnetospirillum.s__Magnetospirillummagneticum			-
d__Bacteria.p__Pseudomonadota.c__Gammaproteobacteria.o__Alteromonadales.f__Shewanellaceae.g__Shewanella.s__Shewanellasp_FJAT_54031			0.0198099
d__Bacteria.p__Bacillota.c__Clostridia.o__Eubacteriales.f__Clostridiaceae.g__Clostridium.s__Clostridiumsaccharoperbutylacetonicum			-
d__Bacteria.p__Pseudomonadota.c__Gammaproteobacteria.o__Enterobacterales.f__Enterobacteriaceae.s__EnterobacteriaceaeendosymbiontofMacropleaappendiculata			-
d__Bacteria.p__Pseudomonadota.c__Gammaproteobacteria.o__Vibrionales.f__Vibrionaceae.g__Vibrio.s__Vibriosinaloensis			-
d__Bacteria.p__Planctomycetota.c__Planctomycetia.o__Gemmatales.f__Gemmataceae.g__Gemmata.s__Gemmatasp_SH_PL17			-
d__Bacteria.p__Thermodesulfobacteriota.c__Desulfovibrionia.o__Desulfovibrionales.f__Desulfovibrionaceae.g__Solidesulfovibrio.s__Solidesulfovibriocarbinolicus			-
d__Bacteria.p__Pseudomonadota.c__Betaproteobacteria.o__Burkholderiales.f__Comamonadaceae.g__Acidovorax.s__Acidovoraxcarolinensis			-
d__Bacteria.p__Pseudomonadota.c__Gammaproteobacteria.o__Vibrionales.f__Vibrionaceae.g__Vibrio.s__Vibriosp_J383			-
d__Bacteria.p__Cyanobacteriota.c__Cyanophyceae.o__Chroococcales.f__Aphanothecaceae.g__Gloeothece.s__Gloeothececitriformis			-
d__Bacteria.p__Bacillota.c__Erysipelotrichia.o__Erysipelotrichales.f__Turicibacteraceae.g__Turicibacter.s__Turicibactersp_H121			-
d__Bacteria.p__Pseudomonadota.c__Alphaproteobacteria.o__Hyphomicrobiales.f__Phyllobacteriaceae.g__Mesorhizobium.s__Mesorhizobiumsp_WSM4904			-
d__Bacteria.p__Pseudomonadota.c__Alphaproteobacteria.o__Hyphomicrobiales.f__Phyllobacteriaceae.g__Mesorhizobium.s__Mesorhizobiumsp_WSM4906			-
d__Bacteria.p__Bacteroidota.c__Flavobacteriia.o__Flavobacteriales.f__Flavobacteriaceae.g__Flavobacterium.s__Flavobacteriumsp_F_70			-
d__Bacteria.p__Pseudomonadota.c__Betaproteobacteria.o__Burkholderiales.f__Burkholderiaceae.g__Paraburkholderia.s__Paraburkholderiadioscoreae			-
d__Bacteria.p__Thermodesulfobacteriota.c__Desulfovibrionia.o__Desulfovibrionales.f__Desulfovibrionaceae.g__Pseudodesulfovibrio.s__Pseudodesulfovibriocashew			-
d__Bacteria.p__Bacillota.c__Bacilli.o__Bacillales.f__Listeriaceae.g__Listeria.s__Listeriamarthii			-
d__Bacteria.p__Actinomycetota.c__Actinomycetes.o__Mycobacteriales.f__Nocardiaceae.g__Nocardia.s__Nocardiaasteroides			-
d__Bacteria.p__Pseudomonadota.c__Betaproteobacteria.o__Neisseriales.f__Chromobacteriaceae.g__Chromobacterium.s__Chromobacteriumsp_Beijing			-
d__Bacteria.p__Actinomycetota.c__Actinomycetes.o__Micrococcales.f__Microbacteriaceae.g__Clavibacter.s__Clavibactercaliforniensis			-
d__Bacteria.p__Actinomycetota.c__Actinomycetes.o__Micrococcales.f__Micrococcaceae.g__Glutamicibacter.s__Glutamicibacterhalophytocola			-
d__Bacteria.p__Pseudomonadota.c__Betaproteobacteria.o__Burkholderiales.f__Burkholderiaceae.g__Burkholderia.s__Burkholderiamayonis			-
d__Bacteria.p__Bacillota.c__Bacilli.o__Bacillales.f__Bacillaceae.g__Halalkalibacterium_exJoshietal_2022_.s__Halalkalibacteriumhalodurans			-
d__Bacteria.p__Pseudomonadota.c__Gammaproteobacteria.o__Enterobacterales.f__Erwiniaceae.g__Mixta.s__Mixtaintestinalis			-
d__Bacteria.p__Pseudomonadota.c__Alphaproteobacteria.o__Rhodospirillales.f__Acetobacteraceae.g__Commensalibacter.s__Commensalibactersp_AMU001			-
d__Bacteria.p__Pseudomonadota.c__Gammaproteobacteria.o__Enterobacterales.f__Erwiniaceae.g__Erwinia.s__Erwiniapersicina			-
d__Bacteria.p__Bacillota.c__Bacilli.o__Bacillales.f__Paenibacillaceae.g__Paenibacillus.s__Paenibacillusalvei			-
d__Bacteria.p__Pseudomonadota.c__Alphaproteobacteria.o__Caulobacterales.f__Caulobacteraceae.g__Brevundimonas.s__Brevundimonasvesicularis			-
d__Bacteria.p__Cyanobacteriota.c__Cyanophyceae.o__Synechococcales.f__Synechococcaceae.g__Synechococcus.s__Synechococcussp_CB0101			-
d__Bacteria.p__Pseudomonadota.c__Betaproteobacteria.o__Neisseriales.f__Neisseriaceae.g__Neisseria.s__Neisseriaarctica			0.0030508
d__Bacteria.p__Pseudomonadota.c__Gammaproteobacteria.o__Oceanospirillales.f__Halomonadaceae.g__Halomonas.s__Halomonasaestuarii			-
d__Bacteria.p__Actinomycetota.c__Actinomycetes.o__Micrococcales.f__Ornithinimicrobiaceae.g__Serinicoccus.s__Serinicoccushydrothermalis			-
d__Bacteria.p__Actinomycetota.c__Actinomycetes.o__Micrococcales.f__Microbacteriaceae.g__Microbacterium.s__Microbacteriumsp_MPKO10			-
d__Bacteria.p__Pseudomonadota.c__Alphaproteobacteria.o__Rhodobacterales.f__Roseobacteraceae.g__Ponticoccus.s__Ponticoccusalexandrii			-
d__Bacteria.p__Pseudomonadota.c__Gammaproteobacteria.o__Enterobacterales.f__Enterobacteriaceae.s__EnterobacteriaceaeendosymbiontofDonaciaproxima			0.0198099
d__Bacteria.p__Pseudomonadota.c__Betaproteobacteria.o__Burkholderiales.f__Burkholderiaceae.g__CandidatusVallotia.s__CandidatusVallotiatarda			-
d__Bacteria.p__Pseudomonadota.c__Alphaproteobacteria.o__Caulobacterales.f__Caulobacteraceae.g__Caulobacter.s__Caulobacterflavus			-
d__Bacteria.p__Pseudomonadota.c__Alphaproteobacteria.o__Hyphomicrobiales.f__Brucellaceae.g__Brucella.s__Brucellasp_1315			-
d__Bacteria.p__Actinomycetota.c__Actinomycetes.o__Micrococcales.f__Microbacteriaceae.g__Agromyces.s__Agromycesmarinus			-
d__Bacteria.p__Thermodesulfobacteriota.c__Desulfobacteria.o__Desulfobacterales.f__Desulfobacteraceae.g__Desulfobacter.s__Desulfobacterpostgatei			0.0198099
d__Bacteria.p__Pseudomonadota.c__Alphaproteobacteria.o__Hyphomicrobiales.f__Aurantimonadaceae.g__Aureimonas.s__Aureimonaspopuli			-
d__Bacteria.p__Pseudomonadota.c__Alphaproteobacteria.o__Sphingomonadales.f__Sphingomonadaceae.g__Sphingopyxis.s__Sphingopyxissp_EG6			-
d__Bacteria.p__Bacteroidota.c__Flavobacteriia.o__Flavobacteriales.f__Flavobacteriaceae.g__Flavobacterium.s__Flavobacteriumsp_xlx_214			0.0041111
d__Bacteria.p__Bacteroidota.c__Flavobacteriia.o__Flavobacteriales.f__Flavobacteriaceae.g__Leeuwenhoekiella.s__Leeuwenhoekiellapalythoae			0.000972219
d__Bacteria.p__Actinomycetota.c__Actinomycetes.o__Streptosporangiales.f__Nocardiopsaceae.g__Nocardiopsis.s__Nocardiopsisexhalans			-
d__Bacteria.p__Campylobacterota.c__Epsilonproteobacteria.o__Nautiliales.f__Nitratiruptoraceae.g__Nitratiruptor.s__Nitratiruptorsp_YY09_18			-
d__Bacteria.p__Pseudomonadota.c__Alphaproteobacteria.o__Hyphomicrobiales.f__Phyllobacteriaceae.g__Aquibium.s__Aquibiummicrocysteis			-
d__Bacteria.p__Pseudomonadota.c__Alphaproteobacteria.o__Sphingomonadales.f__Sphingomonadaceae.g__Sphingomonas.s__Sphingomonaspiscis			-
d__Bacteria.p__Pseudomonadota.c__Gammaproteobacteria.o__Enterobacterales.f__Erwiniaceae.g__Mixta.s__Mixtatheicola			-
d__Bacteria.p__Actinomycetota.c__Actinomycetes.o__Micrococcales.f__Micrococcaceae.g__Pseudarthrobacter.s__Pseudarthrobactersp_BIMB_2242			-
d__Bacteria.p__Pseudomonadota.c__Gammaproteobacteria.o__Alteromonadales.f__Colwelliaceae.g__Thalassotalea.s__Thalassotaleasp_HSM43			0.0198099
d__Bacteria.p__Bacillota.c__Bacilli.o__Lactobacillales.f__Aerococcaceae.g__Suicoccus.s__Suicoccusacidiformans			0.0363274
d__Bacteria.p__Pseudomonadota.c__Gammaproteobacteria.o__Vibrionales.f__Vibrionaceae.g__Vibrio.s__Vibriotaketomensis			-
d__Bacteria.p__Bacillota.c__Bacilli.o__Bacillales.f__Bacillaceae.g__Niallia.s__Nialliasp_RD1			-
d__Bacteria.p__Bacillota.c__Bacilli.o__Bacillales.f__Bacillaceae.g__Mangrovibacillus.s__Mangrovibacilluscuniculi			-
d__Bacteria.p__Actinomycetota.c__Actinomycetes.o__Micrococcales.f__Cellulomonadaceae.g__Cellulomonas.s__Cellulomonasfengjieae			-
d__Bacteria.p__Actinomycetota.c__Actinomycetes.o__Micrococcales.f__Microbacteriaceae.g__Leucobacter.s__Leucobacterluti			-
d__Bacteria.p__Pseudomonadota.c__Gammaproteobacteria.o__Xanthomonadales.f__Xanthomonadaceae.g__Xanthomonas.s__Xanthomonashyacinthi			-
d__Bacteria.p__Pseudomonadota.c__Alphaproteobacteria.o__Sphingomonadales.f__Sphingomonadaceae.g__Sphingomonas.s__Sphingomonaspanacis			-
d__Bacteria.p__Bacillota.c__Bacilli.o__Lactobacillales.f__Lactobacillaceae.g__Latilactobacillus.s__Latilactobacillusgraminis			-
d__Bacteria.p__Pseudomonadota.c__Alphaproteobacteria.o__Rhodobacterales.f__Roseobacteraceae.g__Roseobacter.s__Roseobacterponti			-
d__Bacteria.p__Bacillota.c__Clostridia.o__Eubacteriales.f__Clostridiaceae.g__Clostridium.s__Clostridiumtagluense			0.0080502
d__Bacteria.p__Pseudomonadota.c__Alphaproteobacteria.o__Sphingomonadales.f__Erythrobacteraceae.g__Tsuneonella.s__Tsuneonellaamylolytica			-
d__Bacteria.p__Bacillota.c__Clostridia.o__Eubacteriales.f__Clostridiaceae.g__Clostridium.s__Clostridiumsp_JN_9			0.00765434
d__Bacteria.p__Bacteroidota.c__Chitinophagia.o__Chitinophagales.f__Chitinophagaceae.g__Chitinophaga.s__Chitinophagacaeni			-
d__Bacteria.p__Cyanobacteriota.c__Cyanophyceae.o__Nostocales.f__Nostocaceae.g__Nostoc.s__Nostoclinckia			-
d__Bacteria.p__Pseudomonadota.c__Gammaproteobacteria.o__Alteromonadales.f__Pseudoalteromonadaceae.g__Pseudoalteromonas.s__Pseudoalteromonassp_M8			0.0198099
d__Bacteria.p__Bacillota.c__Clostridia.o__Eubacteriales.f__Clostridiaceae.g__Clostridium.s__Clostridiumsp_JN_1			-
d__Bacteria.p__Bacillota.c__Bacilli.o__Lactobacillales.f__Streptococcaceae.g__Lactococcus.s__Lactococcusprotaetiae			-
d__Bacteria.p__Pseudomonadota.c__Gammaproteobacteria.o__Enterobacterales.f__Enterobacteriaceae.g__Kosakonia.s__Kosakoniacowanii			-
d__Bacteria.p__Bacillota.c__Bacilli.o__Lactobacillales.f__Streptococcaceae.g__Streptococcus.s__Streptococcussp_FDAARGOS_521			-
d__Bacteria.p__Bacillota.c__Bacilli.o__Lactobacillales.f__Streptococcaceae.g__Streptococcus.s__Streptococcussp_FDAARGOS_522			0.0363274
d__Bacteria.p__Spirochaetota.c__Spirochaetia.o__Brachyspirales.f__Brachyspiraceae.g__Brachyspira.s__Brachyspiraintermedia			-
d__Bacteria.p__Mycoplasmatota.o__Mycoplasmoidales.f__Metamycoplasmataceae.g__Metamycoplasma.s__Metamycoplasmaphocicerebrale			0.0363274
d__Bacteria.p__Actinomycetota.c__Actinomycetes.o__Mycobacteriales.f__Mycobacteriaceae.g__Mycolicibacterium.s__Mycolicibacteriumfluoranthenivorans			-
d__Bacteria.p__Actinomycetota.c__Actinomycetes.o__Kitasatosporales.f__Streptomycetaceae.g__Streptomyces.s__Streptomycesdavaonensis			-
d__Bacteria.p__Actinomycetota.c__Actinomycetes.o__Mycobacteriales.f__Mycobacteriaceae.g__Mycobacterium.s__Mycobacteriumheidelbergense			-
d__Bacteria.p__Actinomycetota.c__Actinomycetes.o__Micrococcales.f__Cellulomonadaceae.g__Cellulomonas.s__Cellulomonassp_Y8			-
d__Bacteria.p__Bacteroidota.c__Flavobacteriia.o__Flavobacteriales.f__Schleiferiaceae.g__Owenweeksia.s__Owenweeksiahongkongensis			0.00284238
d__Bacteria.p__Pseudomonadota.c__Gammaproteobacteria.o__Pseudomonadales.f__Pseudomonadaceae.g__Pseudomonas.s__Pseudomonassp_273			-
d__Bacteria.p__Actinomycetota.c__Actinomycetes.o__Micrococcales.g__Luteimicrobium.s__Luteimicrobiumxylanilyticum			-
d__Bacteria.p__Pseudomonadota.c__Gammaproteobacteria.o__Pseudomonadales.f__Pseudomonadaceae.g__Pseudomonas.s__Pseudomonassp_B21_048			-
d__Bacteria.p__Mycoplasmatota.c__Mollicutes.o__Mycoplasmatales.f__Mycoplasmataceae.g__Mycoplasma.s__Mycoplasmasp__exBiomphalariaglabrata_			-
d__Bacteria.p__Pseudomonadota.c__Gammaproteobacteria.o__Enterobacterales.f__Morganellaceae.g__Proteus.s__Proteussp_CD3			-
d__Bacteria.p__Actinomycetota.c__Actinomycetes.o__Propionibacteriales.f__Nocardioidaceae.g__Aeromicrobium.s__Aeromicrobiumyanjiei			-
d__Bacteria.p__Pseudomonadota.c__Gammaproteobacteria.o__Pseudomonadales.f__Pseudomonadaceae.g__Pseudomonas.s__Pseudomonassp_HN2			-
d__Bacteria.p__Pseudomonadota.c__Gammaproteobacteria.o__Pseudomonadales.f__Pseudomonadaceae.g__Pseudomonas.s__Pseudomonassp_LTGT_11_2Z			-
d__Bacteria.p__Bacillota.c__Bacilli.o__Bacillales.f__Bacillaceae.g__Bacillus.s__Bacillussp_SB49			-
d__Bacteria.p__Bacteroidota.c__Flavobacteriia.o__Flavobacteriales.f__Weeksellaceae.g__Chryseobacterium.s__Chryseobacteriumnakagawai			-
d__Bacteria.p__Bacillota.c__Clostridia.o__Eubacteriales.f__Oscillospiraceae.g__Caproiciproducens.s__Caproiciproducenssp_NJN_50			-
d__Bacteria.p__Bacillota.c__Bacilli.o__Bacillales.f__Paenibacillaceae.g__Paenibacillus.s__Paenibacillusmacerans			0.0127399
d__Bacteria.p__Pseudomonadota.c__Betaproteobacteria.o__Burkholderiales.f__Oxalobacteraceae.g__Massilia.s__Massiliaputida			-
d__Bacteria.p__Pseudomonadota.c__Alphaproteobacteria.o__Hyphomicrobiales.f__Aurantimonadaceae.g__Aureimonas.s__Aureimonassp_OT7			-
d__Bacteria.p__Actinomycetota.c__Actinomycetes.o__Micrococcales.f__Micrococcaceae.g__Nesterenkonia.s__Nesterenkoniapannonica			-
d__Bacteria.p__Bacillota.c__Bacilli.o__Bacillales.f__Staphylococcaceae.g__Staphylococcus.s__Staphylococcusroterodami			-
d__Bacteria.p__Pseudomonadota.c__Alphaproteobacteria.o__Rhodospirillales.f__Rhodospirillaceae.g__Pararhodospirillum.s__Pararhodospirillumphotometricum			-
d__Bacteria.p__Bacillota.c__Clostridia.o__Eubacteriales.g__Massilistercora.s__Massilistercoratimonensis			0.00687258
d__Bacteria.p__Bacteroidota.c__Flavobacteriia.o__Flavobacteriales.f__Weeksellaceae.g__Chryseobacterium.s__Chryseobacteriumsp_Y16C			-
d__Bacteria.p__Actinomycetota.c__Actinomycetes.o__Mycobacteriales.f__Gordoniaceae.g__Gordonia.s__Gordoniamangrovi			-
d__Bacteria.p__Pseudomonadota.c__Gammaproteobacteria.o__Pseudomonadales.f__Pseudomonadaceae.g__Pseudomonas.s__Pseudomonassp_THAF187a			-
d__Bacteria.p__Pseudomonadota.c__Gammaproteobacteria.o__Oceanospirillales.f__Oceanospirillaceae.g__Neptunomonas.s__Neptunomonasconcharum			-
d__Bacteria.p__Actinomycetota.c__Actinomycetes.o__Micrococcales.f__Microbacteriaceae.g__Microbacterium.s__Microbacteriumterricola			-
d__Bacteria.p__Fusobacteriota.c__Fusobacteriia.o__Fusobacteriales.f__Leptotrichiaceae.g__Leptotrichia.s__Leptotrichiatrevisanii			-
d__Bacteria.p__Pseudomonadota.c__Alphaproteobacteria.o__Hyphomicrobiales.f__Beijerinckiaceae.g__Beijerinckia.s__Beijerinckiaindica			-
d__Bacteria.p__Bacteroidota.c__Flavobacteriia.o__Flavobacteriales.f__Flavobacteriaceae.g__Sinomicrobium.s__Sinomicrobiumkalidii			0.0109604
d__Bacteria.p__Campylobacterota.c__Epsilonproteobacteria.o__Campylobacterales.f__Campylobacteraceae.g__Campylobacter.s__Campylobactersp_CCUG57310			-
d__Bacteria.p__Bacillota.c__Clostridia.o__Eubacteriales.f__Clostridiaceae.g__Clostridium.s__Clostridiumsp_BJN0001			-
d__Bacteria.p__Bacillota.c__Bacilli.o__Lactobacillales.f__Streptococcaceae.g__Streptococcus.s__Streptococcussp_Marseille_Q6470			-
d__Bacteria.p__Bacteroidota.c__Cytophagia.o__Cytophagales.f__Hymenobacteraceae.g__Hymenobacter.s__Hymenobactermonticola			0.0101491
d__Bacteria.p__Thermodesulfobacteriota.c__Desulfobulbia.o__Desulfobulbales.f__Desulfobulbaceae.g__Desulfobulbus.s__Desulfobulbusoralis			0.0145311
d__Bacteria.p__Pseudomonadota.c__Gammaproteobacteria.o__Moraxellales.f__Moraxellaceae.g__Acinetobacter.s__Acinetobacterursingii			-
d__Bacteria.p__Actinomycetota.c__Actinomycetes.o__Kitasatosporales.f__Streptomycetaceae.g__Streptomyces.s__Streptomycesarmeniacus			-
d__Bacteria.p__Actinomycetota.c__Actinomycetes.o__Kitasatosporales.f__Streptomycetaceae.g__Streptomyces.s__Streptomycesbroussonetiae			-
d__Bacteria.p__Pseudomonadota.c__Alphaproteobacteria.o__Hyphomicrobiales.f__Phreatobacteraceae.g__Phreatobacter.s__Phreatobacterstygius			-
d__Bacteria.p__Actinomycetota.c__Actinomycetes.o__Kitasatosporales.f__Streptomycetaceae.g__Streptomyces.s__Streptomycesdeccanensis			-
d__Bacteria.p__Bacteroidota.c__Cytophagia.o__Cytophagales.f__Reichenbachiellaceae.g__Reichenbachiella.s__Reichenbachiellasp_Wsw4_B4			-
d__Bacteria.p__Bacillota.c__Bacilli.o__Lactobacillales.f__Lactobacillaceae.g__Levilactobacillus.s__Levilactobacilluszymae			-
d__Bacteria.p__Pseudomonadota.c__Gammaproteobacteria.o__Pseudomonadales.f__Pseudomonadaceae.g__Pseudomonas.s__Pseudomonassp_Y39_6			-
d__Bacteria.p__Pseudomonadota.c__Gammaproteobacteria.o__Xanthomonadales.f__Xanthomonadaceae.g__Pseudoxanthomonas.s__Pseudoxanthomonasspadix			-
d__Bacteria.p__Actinomycetota.c__Actinomycetes.o__Micrococcales.f__Micrococcaceae.g__Arthrobacter.s__Arthrobacteralpinus			-
d__Bacteria.p__Pseudomonadota.c__Gammaproteobacteria.o__Vibrionales.f__Vibrionaceae.g__Vibrio.s__Vibriosp_STUT_A11			-
d__Bacteria.p__Pseudomonadota.c__Betaproteobacteria.o__Burkholderiales.f__Oxalobacteraceae.g__Pseudoduganella.s__Pseudoduganellaplicata			-
d__Bacteria.p__Pseudomonadota.c__Alphaproteobacteria.o__Sphingomonadales.f__Sphingomonadaceae.g__Sphingomonas.s__Sphingomonaspaeninsulae			-
d__Bacteria.p__Pseudomonadota.c__Gammaproteobacteria.o__Enterobacterales.f__Enterobacteriaceae.g__CandidatusAnnandia.s__CandidatusAnnandiaadelgestsuga			-
d__Bacteria.p__Campylobacterota.c__Epsilonproteobacteria.o__Campylobacterales.f__Campylobacteraceae.g__Campylobacter.s__Campylobactersp_RM16192			0.026323
d__Bacteria.p__Pseudomonadota.c__Alphaproteobacteria.o__Caulobacterales.f__Caulobacteraceae.g__Caulobacter.s__Caulobactervibrioides			0.0141768
d__Bacteria.p__Bacillota.c__Clostridia.o__Eubacteriales.f__Lachnospiraceae.g__Butyrivibrio.s__Butyrivibriofibrisolvens			1.1e-07
d__Bacteria.p__Pseudomonadota.c__Alphaproteobacteria.o__Sphingomonadales.f__Erythrobacteraceae.g__Croceicoccus.s__Croceicoccusmarinus			-
d__Bacteria.p__Pseudomonadota.c__Gammaproteobacteria.o__Enterobacterales.f__Enterobacteriaceae.g__Klebsiella.s__Klebsiellasp_BDA134_6			-
d__Bacteria.p__Pseudomonadota.c__Gammaproteobacteria.o__Alteromonadales.f__Pseudoalteromonadaceae.g__Pseudoalteromonas.s__Pseudoalteromonaslipolytica			-
d__Bacteria.p__Bacillota.c__Bacilli.o__Bacillales.f__Paenibacillaceae.g__Paenibacillus.s__Paenibacillusterrae			0.0101491
d__Bacteria.p__Pseudomonadota.c__Gammaproteobacteria.o__Pseudomonadales.f__Pseudomonadaceae.g__Pseudomonas.s__Pseudomonaslini			-
d__Bacteria.p__Pseudomonadota.c__Betaproteobacteria.o__Burkholderiales.f__Comamonadaceae.g__Variovorax.s__Variovoraxsp_38R			-
d__Bacteria.p__Pseudomonadota.c__Gammaproteobacteria.o__Moraxellales.f__Moraxellaceae.g__Psychrobacter.s__Psychrobactercryohalolentis			-
d__Bacteria.p__Pseudomonadota.c__Gammaproteobacteria.o__Enterobacterales.f__Pectobacteriaceae.g__Pectobacterium.s__Pectobacteriumpolaris			-
d__Bacteria.p__Pseudomonadota.c__Gammaproteobacteria.o__Enterobacterales.f__Yersiniaceae.g__Yersinia.s__Yersiniasp_KBS0713			-
d__Bacteria.p__Pseudomonadota.c__Gammaproteobacteria.o__Enterobacterales.f__Enterobacteriaceae.g__CandidatusPurcelliella.s__CandidatusPurcelliellapentastirinorum			-
d__Bacteria.p__Bacillota.c__Bacilli.o__Bacillales.f__Staphylococcaceae.g__Staphylococcus.s__Staphylococcussp_MI10_1553			-
d__Bacteria.p__Thermotogota.c__Thermotogae.o__Thermotogales.f__Thermotogaceae.g__Pseudothermotoga.s__Pseudothermotogalettingae			-
d__Bacteria.p__Pseudomonadota.c__Alphaproteobacteria.o__Rhodobacterales.f__Paracoccaceae.g__Rhodophyticola.s__Rhodophyticolasp_CCM32			-
d__Bacteria.p__Bacteroidota.c__Flavobacteriia.o__Flavobacteriales.f__Flavobacteriaceae.g__Nonlabens.s__Nonlabensmarinus			-
d__Bacteria.p__Actinomycetota.c__Actinomycetes.o__Micrococcales.f__Micrococcaceae.g__Micrococcus.s__Micrococcussp_SL257			-
d__Bacteria.p__Bacillota.c__Bacilli.o__Lactobacillales.f__Lactobacillaceae.g__Apilactobacillus.s__Apilactobacillusapinorum			-
d__Bacteria.p__Bacillota.c__Bacilli.o__Bacillales.f__Bacillaceae.g__Halalkalibacter.s__Halalkalibacterkrulwichiae			0.0041568
d__Bacteria.p__Bacteroidota.c__Sphingobacteriia.o__Sphingobacteriales.f__Sphingobacteriaceae.g__Sphingobacterium.s__Sphingobacteriumsp_SRCM116780			-
d__Bacteria.p__Pseudomonadota.c__Gammaproteobacteria.o__Enterobacterales.f__Enterobacteriaceae.s__EnterobacteriaceaeendosymbiontofPlateumarispusilla			-
d__Bacteria.p__Pseudomonadota.c__Alphaproteobacteria.o__Rhodobacterales.f__Paracoccaceae.g__Brevirhabdus.s__Brevirhabduspacifica			-
d__Bacteria.p__Pseudomonadota.c__Gammaproteobacteria.o__Moraxellales.f__Moraxellaceae.g__Acinetobacter.s__Acinetobactersp_TAC_1			-
d__Bacteria.p__Bacillota.c__Clostridia.o__Eubacteriales.f__Lachnospiraceae.g__Roseburia.s__Roseburiasp_NSJ_69			0.00263873
d__Bacteria.p__Pseudomonadota.c__Gammaproteobacteria.o__Thiotrichales.f__Piscirickettsiaceae.g__Cycloclasticus.s__Cycloclasticussp_PY97N			-
d__Bacteria.p__Pseudomonadota.c__Gammaproteobacteria.o__Xanthomonadales.f__Xanthomonadaceae.g__Arenimonas.s__Arenimonasdaejeonensis			-
d__Bacteria.p__Chlorobiota.c__Chlorobiia.o__Chlorobiales.f__Chlorobiaceae.g__Prosthecochloris.s__Prosthecochlorissp_GSB1			-
d__Bacteria.p__Bacillota.c__Bacilli.o__Bacillales.f__Paenibacillaceae.g__Paenibacillus.s__Paenibacillussonchi			-
d__Bacteria.p__Pseudomonadota.c__Gammaproteobacteria.o__Vibrionales.f__Vibrionaceae.g__Vibrio.s__Vibriogallaecicus			-
d__Bacteria.p__Pseudomonadota.c__Alphaproteobacteria.o__Holosporales.f__Holosporaceae.g__CandidatusNesciobacter.s__CandidatusNesciobacterabundans			-
d__Bacteria.p__Actinomycetota.c__Actinomycetes.o__Micromonosporales.f__Micromonosporaceae.g__Micromonospora.s__Micromonosporaendophytica			-
d__Bacteria.p__Actinomycetota.c__Actinomycetes.o__Bifidobacteriales.f__Bifidobacteriaceae.g__Gardnerella.s__Gardnerellaleopoldii			-
d__Bacteria.p__Pseudomonadota.c__Gammaproteobacteria.o__Chromatiales.f__Chromatiaceae.g__Rheinheimera.s__Rheinheimerasp_D18			0.000861466
d__Bacteria.p__Cyanobacteriota.s__cyanobacteriumendosymbiontofRhopalodiagibberula			-
d__Bacteria.p__Bacillota.c__Bacilli.o__Bacillales.f__Staphylococcaceae.g__Staphylococcus.s__Staphylococcuskloosii			-
d__Bacteria.p__Pseudomonadota.c__Betaproteobacteria.o__Burkholderiales.f__Burkholderiaceae.g__Burkholderia.s__Burkholderiasp_EMB26			-
d__Bacteria.p__Pseudomonadota.c__Gammaproteobacteria.o__Pseudomonadales.f__Pseudomonadaceae.g__Pseudomonas.s__Pseudomonassp_TMW2_1634			-
d__Bacteria.p__Actinomycetota.c__Actinomycetes.o__Kitasatosporales.f__Streptomycetaceae.g__Streptomyces.s__Streptomycesyunnanensis			-
d__Bacteria.p__Campylobacterota.c__Epsilonproteobacteria.o__Campylobacterales.f__Helicobacteraceae.g__Helicobacter.s__Helicobacterbizzozeronii			-
d__Bacteria.p__Pseudomonadota.c__Betaproteobacteria.o__Burkholderiales.f__Sphaerotilaceae.g__Sphaerotilus.s__Sphaerotilussp_FB_5			-
d__Bacteria.p__Pseudomonadota.c__Gammaproteobacteria.o__Vibrionales.f__Vibrionaceae.g__Aliivibrio.s__Aliivibriosalmonicida			-
d__Bacteria.p__Pseudomonadota.c__Alphaproteobacteria.o__Sphingomonadales.f__Sphingomonadaceae.g__Sphingosinithalassobacter.s__Sphingosinithalassobactertenebrarum			-
d__Bacteria.p__Actinomycetota.c__Actinomycetes.o__Kitasatosporales.f__Streptomycetaceae.g__Streptomyces.s__Streptomycessp_SM18			-
d__Bacteria.p__Pseudomonadota.c__Gammaproteobacteria.o__Enterobacterales.f__Enterobacteriaceae.g__CandidatusMikella.s__CandidatusMikellaendobia			-
d__Bacteria.p__Actinomycetota.c__Actinomycetes.o__Mycobacteriales.f__Mycobacteriaceae.g__Mycolicibacterium.s__Mycolicibacteriumaustroafricanum			0.00642899
d__Bacteria.p__Pseudomonadota.c__Gammaproteobacteria.o__Enterobacterales.f__Enterobacteriaceae.g__Klebsiella.s__Klebsiellahuaxiensis			-
d__Bacteria.p__Deinococcota.c__Deinococci.o__Deinococcales.f__Deinococcaceae.g__Deinococcus.s__Deinococcusactinosclerus			-
d__Bacteria.p__Lentisphaerota.c__Lentisphaeria.o__Lentisphaerales.f__Lentisphaeraceae.g__Lentisphaera.s__Lentisphaeraprofundi			-
d__Bacteria.p__Pseudomonadota.c__Gammaproteobacteria.o__Oceanospirillales.f__Halomonadaceae.g__Halomonas.s__Halomonassp_A40_4			-
d__Bacteria.p__Pseudomonadota.c__Alphaproteobacteria.o__Hyphomicrobiales.f__Devosiaceae.g__Maritalea.s__Maritaleamyrionectae			0.0198099
d__Bacteria.p__Bacillota.c__Bacilli.o__Lactobacillales.f__Streptococcaceae.g__Streptococcus.s__Streptococcusratti			0.0211594
d__Bacteria.p__Bacillota.c__Bacilli.o__Lactobacillales.f__Enterococcaceae.g__Enterococcus.s__Enterococcushirae			-
d__Bacteria.p__Pseudomonadota.c__Gammaproteobacteria.o__Xanthomonadales.f__Xanthomonadaceae.g__Lysobacter.s__Lysobacterluteus			-
d__Bacteria.p__Actinomycetota.c__Actinomycetes.o__Pseudonocardiales.f__Pseudonocardiaceae.g__Actinoalloteichus.s__Actinoalloteichushoggarensis			-
d__Bacteria.p__Bacillota.c__Bacilli.o__Bacillales.f__Bacillaceae.g__Bacillus.s__Bacillussp_THAF10			-
d__Bacteria.p__Actinomycetota.c__Actinomycetes.o__Micromonosporales.f__Micromonosporaceae.g__Plantactinospora.s__Plantactinosporasp_BB1			-
d__Bacteria.p__Bacillota.c__Bacilli.o__Bacillales.f__Bacillaceae.g__Bacillus.s__Bacilluslicheniformis			-
d__Bacteria.p__Spirochaetota.c__Spirochaetia.o__Leptospirales.f__Leptospiraceae.g__Leptospira.s__Leptospirasp_mild_001			-
d__Bacteria.p__Actinomycetota.c__Actinomycetes.o__Propionibacteriales.f__Nocardioidaceae.g__Nocardioides.s__Nocardioidesaquaticus			-
d__Bacteria.p__Bacillota.c__Clostridia.o__Eubacteriales.f__Peptococcaceae.g__Thermanaerosceptrum.s__Thermanaerosceptrumfracticalcis			0.0101491
d__Bacteria.p__Pseudomonadota.c__Alphaproteobacteria.o__Hyphomicrobiales.f__Aurantimonadaceae.g__Jiella.s__Jiellasp_HL_NP1			-
d__Bacteria.p__Actinomycetota.c__Thermoleophilia.o__Miltoncostaeales.f__Miltoncostaeaceae.g__Miltoncostaea.s__Miltoncostaeamarina			-
d__Bacteria.p__Bacillota.c__Bacilli.o__Lactobacillales.f__Lactobacillaceae.g__Fructobacillus.s__Fructobacillusamericanaquae			-
d__Bacteria.p__Pseudomonadota.c__Alphaproteobacteria.o__Pelagibacterales.f__Pelagibacteraceae.g__CandidatusPelagibacter.s__CandidatusPelagibactersp_IMCC9063			-
d__Bacteria.p__Actinomycetota.c__Actinomycetes.o__Mycobacteriales.f__Nocardiaceae.g__Rhodococcus.s__Rhodococcussp_DMU1			-
d__Bacteria.p__Pseudomonadota.c__Betaproteobacteria.o__Burkholderiales.f__Burkholderiaceae.g__Burkholderia.s__Burkholderiasp_LAS2			-
d__Bacteria.p__Pseudomonadota.c__Gammaproteobacteria.o__Vibrionales.f__Vibrionaceae.g__Vibrio.s__Vibriosp_Scap24			-
d__Bacteria.p__Aquificota.c__Aquificae.o__Aquificales.f__Aquificaceae.g__Aquifex.s__Aquifexaeolicus			-
d__Bacteria.p__Pseudomonadota.c__Betaproteobacteria.o__Burkholderiales.f__Burkholderiaceae.g__Chitinimonas.s__Chitinimonaskoreensis			-
d__Bacteria.p__Pseudomonadota.c__Gammaproteobacteria.o__Xanthomonadales.f__Xanthomonadaceae.g__Stenotrophomonas.s__Stenotrophomonassp_SI_NJAU_1			-
d__Bacteria.p__Pseudomonadota.c__Alphaproteobacteria.o__Hyphomicrobiales.f__Rhizobiaceae.g__Liberibacter.s__CandidatusLiberibacterasiaticus			-
d__Bacteria.p__Bacillota.c__Bacilli.o__Bacillales.f__Bacillaceae.g__Anoxybacillus.s__Anoxybacillusflavithermus			-
d__Bacteria.p__Actinomycetota.c__Actinomycetes.o__Pseudonocardiales.f__Pseudonocardiaceae.g__Amycolatopsis.s__Amycolatopsisroodepoortensis			0.0124793
d__Bacteria.p__Bacillota.c__Bacilli.o__Bacillales.f__Bacillaceae.g__Bacillus.s__Bacilluspseudomycoides			0.0179479
d__Bacteria.p__Pseudomonadota.c__Betaproteobacteria.o__Burkholderiales.f__Alcaligenaceae.g__Achromobacter.s__Achromobactermucicolens			-
d__Bacteria.p__Bacillota.c__Clostridia.o__Eubacteriales.f__Peptococcaceae.g__Dehalobacterium.s__Dehalobacteriumformicoaceticum			0.041817
d__Bacteria.p__Actinomycetota.c__Actinomycetes.o__Actinomycetales.f__Actinomycetaceae.g__Arcanobacterium.s__Arcanobacteriumphocisimile			0.0223981
d__Bacteria.p__Pseudomonadota.c__Alphaproteobacteria.o__Hyphomicrobiales.f__Phyllobacteriaceae.g__Salaquimonas.s__Salaquimonaspukyongi			-
d__Bacteria.p__Bacillota.c__Bacilli.o__Bacillales.f__Staphylococcaceae.g__Macrococcus.s__Macrococcusbrunensis			-
d__Bacteria.p__Bacteroidota.c__Cytophagia.o__Cytophagales.f__Cytophagaceae.g__Spirosoma.s__Spirosomaendbachense			-
d__Bacteria.p__Planctomycetota.c__Planctomycetia.o__Pirellulales.f__Pirellulaceae.g__Stieleria.s__Stieleriamaiorica			-
d__Bacteria.p__Pseudomonadota.c__Betaproteobacteria.o__Burkholderiales.f__Comamonadaceae.g__Comamonas.s__Comamonassp_Y33R10_2			-
d__Bacteria.p__Pseudomonadota.c__Betaproteobacteria.o__Burkholderiales.f__Comamonadaceae.g__Comamonas.s__Comamonastestosteroni			-
d__Bacteria.p__Pseudomonadota.c__Betaproteobacteria.o__Burkholderiales.f__Burkholderiaceae.g__Paraburkholderia.s__Paraburkholderiamegapolitana			-
d__Bacteria.p__Actinomycetota.c__Actinomycetes.o__Mycobacteriales.f__Mycobacteriaceae.g__Mycobacterium.s__Mycobacteriumsenriense			-
d__Bacteria.p__Bacillota.c__Clostridia.o__Eubacteriales.f__Oscillospiraceae.g__Ruminococcus.s__Ruminococcusalbus			0.000167928
d__Bacteria.p__Pseudomonadota.c__Gammaproteobacteria.o__Vibrionales.f__Vibrionaceae.g__Vibrio.s__Vibriometoecus			-
d__Bacteria.p__Actinomycetota.c__Actinomycetes.o__Micrococcales.f__Microbacteriaceae.g__Microbacterium.s__Microbacteriumproteolyticum			-
d__Bacteria.p__Pseudomonadota.c__Gammaproteobacteria.o__Pseudomonadales.f__Pseudomonadaceae.g__Pseudomonas.s__Pseudomonassp_BIOMIG1BAC			-
d__Bacteria.p__Pseudomonadota.c__Gammaproteobacteria.o__Moraxellales.f__Moraxellaceae.g__Acinetobacter.s__Acinetobactersp_WY4			-
d__Bacteria.p__Bacillota.c__Bacilli.o__Lactobacillales.f__Streptococcaceae.g__Streptococcus.s__Streptococcusrespiraculi			0.0476609
d__Bacteria.p__Bacillota.c__Bacilli.o__Lactobacillales.f__Carnobacteriaceae.g__Jeotgalibaca.s__Jeotgalibacaarthritidis			0.0034236
d__Bacteria.p__Actinomycetota.c__Actinomycetes.o__Bifidobacteriales.f__Bifidobacteriaceae.g__Bifidobacterium.s__Bifidobacteriumsp_ESL0682			-
d__Bacteria.p__Pseudomonadota.c__Gammaproteobacteria.o__Pseudomonadales.f__Pseudomonadaceae.g__Pseudomonas.s__Pseudomonaslibanensis			-
d__Bacteria.p__Pseudomonadota.c__Betaproteobacteria.o__Burkholderiales.f__Burkholderiaceae.g__Ralstonia.s__Ralstoniasp_RS650			-
d__Bacteria.p__Actinomycetota.c__Actinomycetes.o__Micromonosporales.f__Micromonosporaceae.g__Micromonospora.s__Micromonosporacraniellae			-
d__Bacteria.p__Pseudomonadota.c__Betaproteobacteria.o__Burkholderiales.f__Alcaligenaceae.g__Bordetella.s__Bordetellapetrii			-
d__Bacteria.p__Acidobacteriota.c__Terriglobia.o__Terriglobales.f__Acidobacteriaceae.g__Edaphobacter.s__Edaphobacterflagellatus			-
d__Bacteria.p__Spirochaetota.c__Spirochaetia.o__Leptospirales.f__Leptospiraceae.g__Leptospira.s__Leptospiranoguchii			-
d__Bacteria.p__Pseudomonadota.c__Gammaproteobacteria.o__Enterobacterales.f__Enterobacteriaceae.g__Raoultella.s__Raoultellasp_DY2415			-
d__Bacteria.p__Pseudomonadota.c__Gammaproteobacteria.o__Pseudomonadales.f__Pseudomonadaceae.g__Pseudomonas.s__Pseudomonassp_BC42			-
d__Bacteria.p__Pseudomonadota.c__Gammaproteobacteria.o__Chromatiales.f__Chromatiaceae.g__CandidatusNitrosacidococcus.s__CandidatusNitrosacidococcussp_I8			-
d__Bacteria.p__Mycoplasmatota.c__Mollicutes.o__Mycoplasmatales.f__Mycoplasmataceae.g__Mycoplasma.s__Mycoplasmaiguanae			-
d__Bacteria.p__Pseudomonadota.c__Gammaproteobacteria.o__Pseudomonadales.f__Pseudomonadaceae.g__Pseudomonas.s__Pseudomonassp_CC6_YY_74			-
d__Bacteria.p__Verrucomicrobiota.c__Methylacidiphilae.o__Methylacidiphilales.f__Methylacidiphilaceae.g__Methylacidiphilum.s__Methylacidiphilumsp_IT5			-
d__Bacteria.p__Verrucomicrobiota.c__Methylacidiphilae.o__Methylacidiphilales.f__Methylacidiphilaceae.g__Methylacidiphilum.s__Methylacidiphilumsp_IT6			-
d__Bacteria.p__Bacillota.c__Clostridia.o__Eubacteriales.f__Lachnospiraceae.g__Anaerocolumna.s__Anaerocolumnachitinilytica			0.00118743
d__Bacteria.p__Pseudomonadota.c__Gammaproteobacteria.o__Pseudomonadales.f__Pseudomonadaceae.g__Pseudomonas.s__Pseudomonasfrederiksbergensis			-
d__Bacteria.p__Planctomycetota.c__Planctomycetia.o__Planctomycetales.f__Planctomycetaceae.g__Planctopirus.s__Planctopirusephydatiae			-
d__Bacteria.p__Pseudomonadota.c__Alphaproteobacteria.o__Rhodobacterales.f__Roseobacteraceae.g__Roseovarius.s__Roseovariustolerans			-
d__Bacteria.p__Actinomycetota.c__Actinomycetes.o__Kitasatosporales.f__Streptomycetaceae.g__Streptomyces.s__Streptomycespluripotens			-
d__Bacteria.p__Bacillota.c__Bacilli.o__Lactobacillales.f__Streptococcaceae.g__Streptococcus.s__Streptococcusferus			0.00673207
d__Bacteria.p__Pseudomonadota.c__Gammaproteobacteria.o__Oceanospirillales.f__Halomonadaceae.g__Halomonas.s__Halomonassp_7T			-
d__Bacteria.p__Bacteroidota.c__Cytophagia.o__Cytophagales.f__Cytophagaceae.g__Rhodocytophaga.s__Rhodocytophagarosea			0.00136509
d__Bacteria.p__Bacillota.c__Bacilli.o__Lactobacillales.f__Lactobacillaceae.g__Leuconostoc.s__Leuconostocgarlicum			-
[truncated: 6,375 more rows]

## Sheet: NTM Vs TB
Supplementary Table 2 |Lung Microbiota Changes in NTM/TB and Control Groups (Lefse)
Biomaker Name	Group	LDA Score	P_Value
d__Bacteria.p__Actinomycetota.c__Actinomycetes.o__Mycobacteriales.f__Mycobacteriaceae.g__Mycobacterium.s__Mycobacteriumcanettii	TB	4.9228	0.00701869
d__Bacteria.p__Actinomycetota.c__Actinomycetes.o__Mycobacteriales.f__Mycobacteriaceae.g__Mycobacterium.s__Mycobacteriumtuberculosis	TB	4.54125	6.03e-07
d__Bacteria.p__Pseudomonadota.c__Gammaproteobacteria.o__Pseudomonadales.f__Pseudomonadaceae.g__Pseudomonas.s__Pseudomonasaeruginosa	NTM	4.21664	0.00216768
d__Bacteria.p__Actinomycetota.c__Actinomycetes.o__Micrococcales.f__Micrococcaceae.g__Rothia.s__Rothiamucilaginosa	NTM	4.18943	0.0106707
d__Bacteria.p__Actinomycetota.c__Actinomycetes.o__Mycobacteriales.f__Mycobacteriaceae.g__Mycobacteroides.s__Mycobacteroidesabscessus	NTM	3.89691	0.00295448
d__Bacteria.p__Pseudomonadota.c__Gammaproteobacteria.o__Enterobacterales.f__Enterobacteriaceae.g__Klebsiella.s__Klebsiellapneumoniae	NTM	3.81673	0.0123781
d__Bacteria.p__Pseudomonadota.c__Betaproteobacteria.o__Burkholderiales.f__Alcaligenaceae.g__Achromobacter.s__Achromobacterdeleyi	NTM	3.4283	0.0219033
d__Bacteria.p__Bacillota.c__Bacilli.o__Lactobacillales.f__Lactobacillaceae.g__Pediococcus.s__Pediococcusinopinatus	TB	3.36002	0.0483228
d__Bacteria.p__Actinomycetota.c__Actinomycetes.o__Mycobacteriales.f__Mycobacteriaceae.g__Mycobacterium.s__Mycobacteriumparaintracellulare	NTM	3.30002	0.00023823
d__Bacteria.p__Pseudomonadota.c__Gammaproteobacteria.o__Oceanospirillales.f__Oleiphilaceae.g__Oleiphilus.s__Oleiphilusmessinensis	TB	3.06719	0.0295991
d__Bacteria.p__Pseudomonadota.c__Betaproteobacteria.o__Nitrosomonadales.f__Methylophilaceae.g__CandidatusMethylopumilus.s__CandidatusMethylopumilusturicensis	TB	2.98155	0.0483228
d__Bacteria.p__Bacteroidota.c__Flavobacteriia.o__Flavobacteriales.f__Flavobacteriaceae.g__Tenacibaculum.s__Tenacibaculumsp_SZ_18	TB	2.95646	0.0483228
d__Bacteria.p__Pseudomonadota.c__Gammaproteobacteria.o__Alteromonadales.f__Pseudoalteromonadaceae.g__Pseudoalteromonas.s__Pseudoalteromonasostreae	TB	2.92937	0.0483228
d__Bacteria.p__Pseudomonadota.c__Gammaproteobacteria.o__Chromatiales.f__Chromatiaceae.g__CandidatusNitrosoglobus.s__CandidatusNitrosoglobusterrae	TB	2.77504	0.0483228
d__Bacteria.p__Actinomycetota.c__Actinomycetes.o__Mycobacteriales.f__Mycobacteriaceae.g__Mycobacterium.s__Mycobacteriumintracellulare	NTM	2.77037	0.00124024
d__Bacteria.p__Pseudomonadota.c__Gammaproteobacteria.o__Enterobacterales.f__Enterobacteriaceae.g__Citrobacter.s__Citrobacterkoseri	TB	2.74591	0.0432507
d__Bacteria.p__Pseudomonadota.c__Gammaproteobacteria.o__Pseudomonadales.f__Pseudomonadaceae.g__Halopseudomonas.s__Halopseudomonassabulinigri	TB	2.74552	0.0483228
d__Bacteria.p__Pseudomonadota.c__Gammaproteobacteria.o__Aeromonadales.f__Aeromonadaceae.g__Aeromonas.s__Aeromonasjandaei	TB	2.73768	0.0483228
d__Bacteria.p__Pseudomonadota.c__Gammaproteobacteria.o__Pseudomonadales.f__Pseudomonadaceae.g__Pseudomonas.s__Pseudomonassp_MPDS	NTM	2.72634	0.0424163
d__Bacteria.p__Pseudomonadota.c__Gammaproteobacteria.o__Alteromonadales.f__Shewanellaceae.g__Shewanella.s__Shewanellawoodyi	TB	2.6887	0.0483228
d__Bacteria.p__Bacteroidota.c__Flavobacteriia.o__Flavobacteriales.f__Flavobacteriaceae.g__Tenacibaculum.s__Tenacibaculumretecalamus	NTM	2.64893	0.034161
d__Bacteria.p__Bacteroidota.c__Bacteroidia.o__Bacteroidales.f__Bacteroidaceae.g__Bacteroides.s__Bacteroidesheparinolyticus	TB	2.64579	0.026557
d__Bacteria.p__Pseudomonadota.c__Gammaproteobacteria.o__Pseudomonadales.f__Pseudomonadaceae.g__Pseudomonas.s__Pseudomonaszeae	NTM	2.63232	0.034161
d__Bacteria.p__Bacillota.c__Bacilli.o__Bacillales.f__Alicyclobacillaceae.g__Kyrpidia.s__Kyrpidiaspormannii	NTM	2.6237	0.0424163
d__Bacteria.p__Actinomycetota.c__Actinomycetes.o__Mycobacteriales.f__Mycobacteriaceae.g__Mycobacterium.s__Mycobacteriumavium	NTM	2.54664	0.000105489
d__Bacteria.p__Mycoplasmatota.o__Mycoplasmoidales.f__Mycoplasmoidaceae.g__Malacoplasma.s__Malacoplasmapenetrans	TB	2.46869	0.0483228
d__Bacteria.p__Bacillota.c__Bacilli.o__Lactobacillales.f__Lactobacillaceae.g__Lacticaseibacillus.s__Lacticaseibacillusrhamnosus	NTM	2.46112	0.0452313
d__Bacteria.p__Pseudomonadota.c__Gammaproteobacteria.o__Enterobacterales.f__Enterobacteriaceae.g__Citrobacter.s__Citrobactersp_CRE_46	TB	2.44281	0.0483228
d__Bacteria.p__Pseudomonadota.c__Gammaproteobacteria.o__Enterobacterales.f__Enterobacteriaceae.g__Enterobacter.s__Enterobactersichuanensis	TB	2.38218	0.0483228
d__Bacteria.p__Pseudomonadota.c__Alphaproteobacteria.o__Rickettsiales.f__Rickettsiaceae.g__Rickettsia.s__Rickettsiatyphi	NTM	2.33411	0.0424163
d__Bacteria.p__Actinomycetota.c__Actinomycetes.o__Micrococcales.f__Brevibacteriaceae.g__Brevibacterium.s__Brevibacteriumcasei	NTM	2.29807	0.00591711
d__Bacteria.p__Bacillota.c__Bacilli.o__Lactobacillales.f__Streptococcaceae.g__Streptococcus.s__Streptococcusrubneri	NTM	2.2825	0.0316702
d__Bacteria.p__Pseudomonadota.c__Betaproteobacteria.o__Burkholderiales.f__Burkholderiaceae.g__CandidatusVallotia.s__CandidatusVallotialariciata	NTM	2.24489	0.0424163
d__Bacteria.p__Pseudomonadota.c__Gammaproteobacteria.o__Vibrionales.f__Vibrionaceae.g__Vibrio.s__Vibrioeuropaeus	TB	2.22455	0.0295991
d__Bacteria.p__Pseudomonadota.c__Gammaproteobacteria.o__Enterobacterales.f__Pectobacteriaceae.g__Lonsdalea.s__Lonsdaleabritannica	TB	2.17791	0.0483228
d__Bacteria.p__Pseudomonadota.c__Alphaproteobacteria.o__Hyphomicrobiales.f__Phyllobacteriaceae.g__Aminobacter.s__Aminobactersp_SR38	NTM	2.15614	0.0424163
d__Bacteria.p__Pseudomonadota.c__Gammaproteobacteria.o__Pseudomonadales.f__Pseudomonadaceae.g__Pseudomonas.s__Pseudomonassp_TKP	NTM	2.13833	0.0424163
d__Bacteria.p__Actinomycetota.c__Actinomycetes.o__Mycobacteriales.f__Mycobacteriaceae.g__Mycolicibacter.s__Mycolicibactersp_MYC098	TB	2.12717	0.0295991
d__Bacteria.p__Pseudomonadota.c__Gammaproteobacteria.o__Pseudomonadales.f__Pseudomonadaceae.g__Pseudomonas.s__Pseudomonasgozinkensis	NTM	2.09695	0.034161
d__Bacteria.p__Actinomycetota.c__Actinomycetes.o__Bifidobacteriales.f__Bifidobacteriaceae.g__Parascardovia.s__Parascardoviadenticolens	TB	2.09593	0.0198176
d__Bacteria.p__Thermodesulfobacteriota.c__Desulfovibrionia.o__Desulfovibrionales.f__Desulfomicrobiaceae.g__Desulfomicrobium.s__Desulfomicrobiumorale	NTM	2.08038	0.0458219
d__Bacteria.p__Pseudomonadota.c__Gammaproteobacteria.o__Cardiobacteriales.f__Cardiobacteriaceae.g__Cardiobacterium.s__Cardiobacteriumhominis	NTM	2.07973	0.00149826
d__Bacteria.p__Pseudomonadota.c__Gammaproteobacteria.o__Pseudomonadales.f__Pseudomonadaceae.g__Pseudomonas.s__Pseudomonassp_WJP1	NTM	2.06509	0.0424163
d__Bacteria.p__Pseudomonadota.c__Alphaproteobacteria.o__Hyphomicrobiales.f__Rhizobiaceae.g__Rhizobium.s__Rhizobiumsp_ZX09			-
d__Bacteria.p__Pseudomonadota.c__Alphaproteobacteria.o__Hyphomicrobiales.f__Brucellaceae.g__Brucella.s__Brucellainopinata			-
d__Bacteria.p__Actinomycetota.c__Actinomycetes.o__Propionibacteriales.f__Propionibacteriaceae.g__Microlunatus.s__Microlunatuselymi			-
d__Bacteria.p__Bacillota.c__Clostridia.o__Eubacteriales.f__Clostridiaceae.g__Clostridium.s__Clostridiumsp_DL_VIII			-
d__Bacteria.p__Actinomycetota.c__Actinomycetes.o__Kitasatosporales.f__Streptomycetaceae.g__Streptomyces.s__Streptomycesrapamycinicus			-
d__Bacteria.p__Actinomycetota.c__Actinomycetes.o__Micrococcales.f__Micrococcaceae.g__Arthrobacter.s__Arthrobactersunyaminii			-
d__Bacteria.p__Actinomycetota.c__Actinomycetes.o__Micrococcales.f__Microbacteriaceae.g__Microbacterium.s__Microbacteriumhydrocarbonoxydans			-
d__Bacteria.p__Bacteroidota.c__Bacteroidia.o__Bacteroidales.f__Bacteroidaceae.g__Bacteroides.s__Bacteroideshelcogenes			-
d__Bacteria.p__Chloroflexota.c__Chloroflexia.o__Chloroflexales.f__Chloroflexaceae.g__Chloroflexus.s__Chloroflexusaurantiacus			-
d__Bacteria.p__Actinomycetota.c__Actinomycetes.o__Actinomycetales.f__Actinomycetaceae.g__Actinomyces.s__Actinomycessp_432			-
d__Bacteria.p__Pseudomonadota.c__Gammaproteobacteria.o__Alteromonadales.f__Ferrimonadaceae.g__Ferrimonas.s__Ferrimonaslipolytica			-
d__Bacteria.p__Pseudomonadota.c__Alphaproteobacteria.o__Hyphomicrobiales.f__Nitrobacteraceae.g__Bradyrhizobium.s__Bradyrhizobiumelkanii			-
d__Bacteria.p__Actinomycetota.c__Actinomycetes.o__Mycobacteriales.f__Corynebacteriaceae.g__Corynebacterium.s__Corynebacteriummassiliense			-
d__Bacteria.p__Cyanobacteriota.c__Cyanophyceae.o__Nostocales.f__Aphanizomenonaceae.g__Anabaenopsis.s__Anabaenopsiselenkinii			-
d__Bacteria.p__Pseudomonadota.c__Betaproteobacteria.o__Burkholderiales.f__Comamonadaceae.g__Acidovorax.s__Acidovoraxsp_YS12			0.0431157
d__Bacteria.p__Bacillota.c__Bacilli.o__Bacillales.f__Paenibacillaceae.g__Paenibacillus.s__Paenibacillusxylanilyticus			-
d__Bacteria.p__Bacillota.c__Clostridia.o__Eubacteriales.f__Oscillospiraceae.g__Dysosmobacter.s__Dysosmobactersp_Marseille_Q4140			-
d__Bacteria.p__Bacteroidota.c__Cytophagia.o__Cytophagales.f__Cytophagaceae.g__Aquirufa.s__Aquirufaantheringensis			-
d__Bacteria.p__Pseudomonadota.c__Alphaproteobacteria.o__Hyphomicrobiales.f__Methylobacteriaceae.g__Methylobacterium.s__Methylobacteriumphyllosphaerae			-
d__Bacteria.p__Pseudomonadota.c__Gammaproteobacteria.o__Pseudomonadales.f__Pseudomonadaceae.g__Pseudomonas.s__Pseudomonassp_BSw22131			0.046657
d__Bacteria.p__Actinomycetota.c__Actinomycetes.o__Kitasatosporales.f__Streptomycetaceae.g__Streptomyces.s__Streptomyceschartreusis			-
d__Bacteria.p__Pseudomonadota.c__Alphaproteobacteria.o__Rhodospirillales.f__Acetobacteraceae.g__Komagataeibacter.s__Komagataeibactersaccharivorans			-
d__Bacteria.p__Bacteroidota.c__Flavobacteriia.o__Flavobacteriales.f__Flavobacteriaceae.g__CandidatusArcticimaribacter.s__CandidatusArcticimaribacterforsetii			-
d__Bacteria.p__Pseudomonadota.c__Gammaproteobacteria.o__Pseudomonadales.f__Pseudomonadaceae.g__Pseudomonas.s__Pseudomonascongelans			-
d__Bacteria.p__Bacillota.c__Bacilli.o__Bacillales.f__Bacillaceae.g__Radiobacillus.s__Radiobacilluskanasensis			-
d__Bacteria.p__Actinomycetota.c__Actinomycetes.o__Mycobacteriales.f__Mycobacteriaceae.g__Mycolicibacterium.s__Mycolicibacteriumsarraceniae			-
d__Bacteria.p__Bacillota.c__Bacilli.o__Bacillales.f__Staphylococcaceae.g__Staphylococcus.s__Staphylococcuschromogenes			-
d__Bacteria.p__Bacillota.c__Clostridia.o__Eubacteriales.f__Peptostreptococcaceae.g__Terrisporobacter.s__Terrisporobacterhibernicus			-
d__Bacteria.p__Pseudomonadota.c__Gammaproteobacteria.o__Pseudomonadales.f__Pseudomonadaceae.g__Pseudomonas.s__Pseudomonassp_ADAK13			-
d__Bacteria.p__Bacteroidota.c__Flavobacteriia.o__Flavobacteriales.f__Flavobacteriaceae.g__Capnocytophaga.s__Capnocytophagahaemolytica			-
d__Bacteria.p__Pseudomonadota.c__Gammaproteobacteria.o__Thiotrichales.f__Thiotrichaceae.g__Thiothrix.s__Thiothrixsubterranea			-
d__Bacteria.p__Bacillota.c__Bacilli.o__Bacillales.f__Listeriaceae.g__Listeria.s__Listeriainnocua			-
d__Bacteria.p__Pseudomonadota.c__Gammaproteobacteria.o__Pseudomonadales.f__Pseudomonadaceae.g__Pseudomonas.s__Pseudomonassp_ADAK18			-
d__Bacteria.p__Pseudomonadota.c__Alphaproteobacteria.o__Emcibacterales.f__Emcibacteraceae.g__Luteithermobacter.s__Luteithermobactergelatinilyticus			-
d__Bacteria.p__Bacillota.c__Clostridia.o__Eubacteriales.f__Lachnospiraceae.g__Anaerotignum.s__Anaerotignumpropionicum			-
d__Bacteria.p__Bacillota.c__Bacilli.o__Bacillales.f__Bacillaceae.g__Anoxybacillus.s__Anoxybacilluskamchatkensis			-
d__Bacteria.p__Bacillota.c__Bacilli.o__Bacillales.f__Bacillaceae.g__Geobacillus.s__Geobacillussp_46C_IIa			-
d__Bacteria.p__Pseudomonadota.c__Gammaproteobacteria.o__Enterobacterales.f__Morganellaceae.g__Photorhabdus.s__Photorhabdusakhurstii			-
d__Bacteria.p__Pseudomonadota.c__Gammaproteobacteria.o__Alteromonadales.f__Pseudoalteromonadaceae.g__Pseudoalteromonas.s__Pseudoalteromonassp_A25			-
d__Bacteria.p__Campylobacterota.c__Epsilonproteobacteria.o__Nautiliales.f__Nautiliaceae.g__Caminibacter.s__Caminibactermediatlanticus			-
d__Bacteria.p__Bacillota.c__Bacilli.o__Lactobacillales.f__Lactobacillaceae.g__Acetilactobacillus.s__Acetilactobacillusjinshanensis			-
d__Bacteria.p__Actinomycetota.c__Actinomycetes.o__Kitasatosporales.f__Streptomycetaceae.g__Streptomyces.s__Streptomycesmobaraensis			-
d__Bacteria.p__Pseudomonadota.c__Betaproteobacteria.o__Burkholderiales.f__Burkholderiaceae.g__Cupriavidus.s__Cupriavidusnantongensis			-
d__Bacteria.p__Campylobacterota.c__Epsilonproteobacteria.o__Campylobacterales.f__Helicobacteraceae.g__Helicobacter.s__Helicobacterpullorum			-
d__Bacteria.p__Bacillota.c__Bacilli.o__Lactobacillales.f__Streptococcaceae.g__Streptococcus.s__Streptococcusalactolyticus			-
d__Bacteria.p__Bacillota.c__Bacilli.o__Lactobacillales.f__Lactobacillaceae.g__Liquorilactobacillus.s__Liquorilactobacillusnagelii			-
d__Bacteria.p__Nitrospirota.c__Nitrospiria.o__Nitrospirales.f__Nitrospiraceae.g__Nitrospira.s__Nitrospirajaponica			-
d__Bacteria.p__Pseudomonadota.c__Betaproteobacteria.o__Burkholderiales.f__Comamonadaceae.g__Acidovorax.s__Acidovoraxantarcticus			-
d__Bacteria.p__Pseudomonadota.c__Gammaproteobacteria.o__Pseudomonadales.f__Pseudomonadaceae.g__Pseudomonas.s__Pseudomonascitronellolis			-
d__Bacteria.p__Bacteroidota.c__Flavobacteriia.o__Flavobacteriales.f__Flavobacteriaceae.g__Maribacter.s__Maribactersp_1_2014MBL_MicDiv			-
d__Bacteria.p__Actinomycetota.c__Coriobacteriia.o__Coriobacteriales.f__Atopobiaceae.g__Olsenella.s__Olsenellatimonensis			-
d__Bacteria.p__Bacillota.c__Clostridia.o__Eubacteriales.f__Peptostreptococcaceae.g__Romboutsia.s__Romboutsiasp_CE17			-
d__Bacteria.p__Actinomycetota.c__Actinomycetes.o__Micrococcales.f__Microbacteriaceae.g__Microbacterium.s__Microbacteriumatlanticum			-
d__Bacteria.p__Mycoplasmatota.c__Mollicutes.o__Mycoplasmatales.f__Mycoplasmataceae.g__Mycoplasma.s__Mycoplasmaferiruminatoris			-
d__Bacteria.p__Bacillota.c__Clostridia.o__Eubacteriales.f__Peptostreptococcaceae.g__Romboutsia.s__Romboutsiahominis			-
d__Bacteria.p__Mycoplasmatota.c__Mollicutes.o__Mycoplasmatales.f__Mycoplasmataceae.g__Mycoplasmopsis.s__Mycoplasmopsisagalactiae			-
d__Bacteria.p__Pseudomonadota.c__Gammaproteobacteria.o__Moraxellales.f__Moraxellaceae.g__Psychrobacter.s__Psychrobactersp_AntiMn_1			-
d__Bacteria.p__Actinomycetota.c__Actinomycetes.o__Kitasatosporales.f__Streptomycetaceae.g__Streptomyces.s__Streptomycesalbireticuli			-
d__Bacteria.p__Actinomycetota.c__Actinomycetes.o__Mycobacteriales.f__Corynebacteriaceae.g__Corynebacterium.s__Corynebacteriumsp_FDAARGOS1242			-
d__Bacteria.p__Actinomycetota.c__Actinomycetes.o__Mycobacteriales.f__Corynebacteriaceae.g__Corynebacterium.s__Corynebacteriumliangguodongii			0.0483228
d__Bacteria.p__Actinomycetota.c__Actinomycetes.o__Streptosporangiales.f__Streptosporangiaceae.g__Streptosporangium.s__Streptosporangiumsp_caverna			-
d__Bacteria.p__Pseudomonadota.c__Gammaproteobacteria.o__Pasteurellales.f__Pasteurellaceae.g__Avibacterium.s__Avibacteriumvolantium			-
d__Bacteria.p__Bacteroidota.c__Flavobacteriia.o__Flavobacteriales.f__Weeksellaceae.g__Kaistella.s__Kaistellaantarctica			-
d__Bacteria.p__Bacillota.c__Negativicutes.o__Selenomonadales.f__Selenomonadaceae.g__Selenomonas.s__Selenomonassp_oraltaxon136			-
d__Bacteria.p__Actinomycetota.c__Actinomycetes.o__Micrococcales.f__Microbacteriaceae.g__Agromyces.s__Agromycesbadenianii			-
d__Bacteria.p__Pseudomonadota.c__Betaproteobacteria.o__Burkholderiales.f__Oxalobacteraceae.g__Massilia.s__Massiliasp_WG5			-
d__Bacteria.p__Bacillota.c__Clostridia.o__Eubacteriales.g__Fenollaria.s__Fenollariasporofastidiosus			-
d__Bacteria.p__Bacteroidota.c__Bacteroidia.o__Bacteroidales.f__Bacteroidaceae.g__Bacteroides.s__Bacteroidesintestinalis			-
d__Bacteria.p__Pseudomonadota.c__Gammaproteobacteria.o__Aeromonadales.f__Aeromonadaceae.g__Aeromonas.s__Aeromonassimiae			-
d__Bacteria.p__Pseudomonadota.c__Gammaproteobacteria.o__Methylococcales.f__Methylococcaceae.g__Methylobacter.s__Methylobactersp_YRD_M1			-
d__Bacteria.p__Bacteroidota.c__Flavobacteriia.o__Flavobacteriales.f__Flavobacteriaceae.g__Flavobacterium.s__Flavobacteriumbizetiae			0.0292048
d__Bacteria.p__Bacillota.c__Bacilli.o__Lactobacillales.f__Lactobacillaceae.g__Latilactobacillus.s__Latilactobacillusfuchuensis			-
d__Bacteria.p__Deferribacterota.c__Deferribacteres.o__Deferribacterales.f__Geovibrionaceae.g__Geovibrio.s__Geovibriothiophilus			-
d__Bacteria.p__Actinomycetota.c__Actinomycetes.o__Propionibacteriales.f__Propionibacteriaceae.g__Arachnia.s__Arachniarubra			-
d__Bacteria.p__Bacteroidota.c__Cytophagia.o__Cytophagales.f__Hymenobacteraceae.g__Pontibacter.s__Pontibactersp_XAAS_72			-
d__Bacteria.p__Thermotogota.c__Thermotogae.o__Thermotogales.f__Fervidobacteriaceae.g__Fervidobacterium.s__Fervidobacteriumnodosum			-
d__Bacteria.p__Pseudomonadota.c__Gammaproteobacteria.o__Pseudomonadales.f__Pseudomonadaceae.g__Pseudomonas.s__Pseudomonassp_M1			-
d__Bacteria.p__Pseudomonadota.c__Betaproteobacteria.o__Burkholderiales.f__Burkholderiaceae.g__Caballeronia.s__Caballeroniainsecticola			-
d__Bacteria.p__Pseudomonadota.c__Gammaproteobacteria.o__Oceanospirillales.f__Halomonadaceae.g__Halomonas.s__Halomonassp_MCCC1A13316			0.0254693
d__Bacteria.p__Actinomycetota.c__Actinomycetes.o__Mycobacteriales.f__Gordoniaceae.g__Gordonia.s__Gordoniapolyisoprenivorans			-
d__Bacteria.p__Pseudomonadota.c__Betaproteobacteria.o__Neisseriales.f__Neisseriaceae.g__Neisseria.s__Neisseriasp_oraltaxon014			-
d__Bacteria.p__Planctomycetota.c__Planctomycetia.o__Pirellulales.f__Pirellulaceae.g__Rhodopirellula.s__Rhodopirellulabaltica			-
d__Bacteria.p__Pseudomonadota.c__Gammaproteobacteria.o__Alteromonadales.f__Colwelliaceae.g__Litorilituus.s__Litorilituussediminis			-
d__Bacteria.p__Pseudomonadota.c__Gammaproteobacteria.o__Enterobacterales.f__Enterobacteriaceae.g__Metakosakonia.s__Metakosakoniasp_MRY16_398			-
d__Bacteria.p__Pseudomonadota.c__Betaproteobacteria.o__Burkholderiales.f__Burkholderiaceae.g__Paraburkholderia.s__Paraburkholderiafungorum			-
d__Bacteria.p__Pseudomonadota.c__Alphaproteobacteria.o__Sphingomonadales.f__Erythrobacteraceae.g__Altererythrobacter.s__Altererythrobactersp_BO_6			-
d__Bacteria.p__Actinomycetota.c__Actinomycetes.o__Micrococcales.f__Microbacteriaceae.g__Microbacterium.s__Microbacteriumsp_10M_3C3			-
d__Bacteria.p__Pseudomonadota.c__Gammaproteobacteria.o__Xanthomonadales.f__Xanthomonadaceae.g__Pseudoxanthomonas.s__Pseudoxanthomonassuwonensis			0.0261586
d__Bacteria.p__Bacillota.c__Clostridia.o__Thermoanaerobacterales.f__ThermoanaerobacteralesFamilyIII_IncertaeSedis.g__Caldicellulosiruptor.s__Caldicellulosiruptorbescii			-
d__Bacteria.p__Pseudomonadota.c__Gammaproteobacteria.o__Enterobacterales.f__Hafniaceae.g__Edwardsiella.s__Edwardsiellaanguillarum			-
d__Bacteria.p__Cyanobacteriota.c__Cyanophyceae.o__Synechococcales.f__Synechococcaceae.g__Synechococcus.s__Synechococcussp_RS9902			-
d__Bacteria.p__Cyanobacteriota.c__Cyanophyceae.o__Synechococcales.f__Synechococcaceae.g__Synechococcus.s__Synechococcussp_RS9907			-
d__Bacteria.p__Actinomycetota.c__Actinomycetes.o__Kitasatosporales.f__Streptomycetaceae.g__Streptomyces.s__Streptomycessp_CA_278952			-
d__Bacteria.p__Cyanobacteriota.c__Cyanophyceae.o__Synechococcales.f__Synechococcaceae.g__Synechococcus.s__Synechococcussp_RS9909			-
d__Bacteria.p__Actinomycetota.c__Actinomycetes.o__Mycobacteriales.f__Mycobacteriaceae.g__Mycobacterium.s__Mycobacteriumseoulense			-
d__Bacteria.p__Pseudomonadota.c__Gammaproteobacteria.o__Enterobacterales.f__Enterobacteriaceae.s__EnterobacteriaceaeendosymbiontofDonaciathalassina			-
d__Bacteria.p__Pseudomonadota.c__Gammaproteobacteria.o__Alteromonadales.f__Shewanellaceae.g__Shewanella.s__Shewanellabicestrii			-
d__Bacteria.p__Actinomycetota.c__Actinomycetes.o__Propionibacteriales.f__Nocardioidaceae.g__Nocardioides.s__Nocardioidesaromaticivorans			-
d__Bacteria.p__Bacteroidota.c__Cytophagia.o__Cytophagales.f__Mangrovivirgaceae.g__Mangrovivirga.s__Mangrovivirgacuniculi			-
d__Bacteria.p__Pseudomonadota.c__Betaproteobacteria.o__Burkholderiales.f__Burkholderiaceae.g__Burkholderia.s__Burkholderiacontaminans			-
d__Bacteria.p__Actinomycetota.c__Actinomycetes.o__Pseudonocardiales.f__Pseudonocardiaceae.g__Saccharothrix.s__Saccharothrixespanaensis			-
d__Bacteria.p__Pseudomonadota.c__Gammaproteobacteria.o__Alteromonadales.f__Shewanellaceae.g__Shewanella.s__Shewanellasp_FJAT_52072			-
d__Bacteria.p__Bacteroidota.c__Cytophagia.o__Cytophagales.f__Hymenobacteraceae.g__Hymenobacter.s__Hymenobacterbaengnokdamensis			-
d__Bacteria.p__Actinomycetota.c__Actinomycetes.o__Propionibacteriales.f__Nocardioidaceae.g__Nocardioides.s__Nocardioidessp_dk884			-
d__Bacteria.p__Pseudomonadota.c__Gammaproteobacteria.o__Xanthomonadales.f__Xanthomonadaceae.g__Stenotrophomonas.s__Stenotrophomonassp_364			-
d__Bacteria.p__Pseudomonadota.c__Betaproteobacteria.o__Burkholderiales.f__Burkholderiaceae.g__Polynucleobacter.s__Polynucleobacteracidiphobus			-
d__Bacteria.p__Cyanobacteriota.c__Cyanophyceae.o__Nostocales.f__Nostocaceae.g__Nostoc.s__Nostocsp_PeltigeramembranaceacyanobiontN6			0.0295991
d__Bacteria.p__Pseudomonadota.c__Alphaproteobacteria.o__Hyphomicrobiales.f__Nitrobacteraceae.g__Bradyrhizobium.s__Bradyrhizobiumsp_CB1015			-
d__Bacteria.p__Bacteroidota.c__Cytophagia.o__Cytophagales.f__Spirosomaceae.g__Fibrella.s__Fibrellasp_ES10_3_2_2			-
d__Bacteria.p__CandidatusSaccharibacteria.c__CandidatusSaccharimonadia.o__CandidatusNanosynbacterales.f__CandidatusNanosynbacteraceae.g__CandidatusNanosynbacter.s__CandidatusNanosynbactersp_HMT_352			-
d__Bacteria.p__Pseudomonadota.c__Alphaproteobacteria.o__Hyphomicrobiales.f__Phyllobacteriaceae.g__Hoeflea.s__Hoefleasp_IMCC20628			-
d__Bacteria.p__Actinomycetota.c__Coriobacteriia.o__Coriobacteriales.f__Atopobiaceae.g__Lancefieldella.s__Lancefieldellaparvula			-
d__Bacteria.p__Bacteroidota.c__Flavobacteriia.o__Flavobacteriales.f__Weeksellaceae.g__Kaistella.s__Kaistelladaneshvariae			-
d__Bacteria.p__Actinomycetota.c__Actinomycetes.o__Actinomycetales.f__Actinomycetaceae.g__Actinomyces.s__Actinomycesnaeslundii			-
d__Bacteria.p__Planctomycetota.c__Planctomycetia.o__Planctomycetales.f__Planctomycetaceae.g__Gimesia.s__Gimesiaalgae			-
d__Bacteria.p__Cyanobacteriota.c__Cyanophyceae.o__Nostocales.f__Aphanizomenonaceae.g__Cylindrospermopsis.s__Cylindrospermopsisraciborskii			-
d__Bacteria.p__Chlamydiota.c__Chlamydiia.o__Chlamydiales.f__Chlamydiaceae.g__Chlamydia.s__Chlamydiaabortus			-
d__Bacteria.p__Pseudomonadota.c__Gammaproteobacteria.o__Enterobacterales.f__Enterobacteriaceae.g__Klebsiella.s__Klebsiellaaerogenes			-
d__Bacteria.p__Bacillota.c__Bacilli.o__Bacillales.f__Bacillaceae.g__Lysinibacillus.s__Lysinibacillusparviboronicapiens			0.0295991
d__Bacteria.p__Bacteroidota.c__Cytophagia.o__Cytophagales.f__Cytophagaceae.g__Spirosoma.s__Spirosomaradiotolerans			-
d__Bacteria.p__Pseudomonadota.c__Gammaproteobacteria.o__Enterobacterales.f__Enterobacteriaceae.g__Kosakonia.s__Kosakoniaradicincitans			-
d__Bacteria.p__Bacteroidota.c__Flavobacteriia.o__Flavobacteriales.f__Weeksellaceae.g__Chryseobacterium.s__Chryseobacteriumsp_PCH239			-
d__Bacteria.p__Bacillota.c__Clostridia.o__Eubacteriales.f__Lachnospiraceae.g__Simiaoa.s__Simiaoasunii			-
d__Bacteria.p__Pseudomonadota.c__Gammaproteobacteria.o__Xanthomonadales.f__Xanthomonadaceae.g__Stenotrophomonas.s__Stenotrophomonassp_NA06056			-
d__Bacteria.p__Bacillota.c__Clostridia.o__Eubacteriales.f__Peptostreptococcaceae.g__Clostridioides.s__Clostridioidesdifficile			-
d__Bacteria.p__Bacillota.c__Clostridia.o__Eubacteriales.f__EubacterialesFamilyXIII_IncertaeSedis.g__Mogibacterium.s__Mogibacteriumpumilum			-
d__Bacteria.p__Pseudomonadota.c__Gammaproteobacteria.o__Orbales.f__Orbaceae.g__Gilliamella.s__Gilliamellasp_ESL0443			-
d__Bacteria.p__Rhodothermota.c__Rhodothermia.o__Rhodothermales.f__Rhodothermaceae.g__Rhodocaloribacter.s__Rhodocaloribacterlitoris			-
d__Bacteria.p__Thermodesulfobacteriota.c__Desulfuromonadia.o__Geobacterales.f__Geobacteraceae.g__Geomonas.s__Geomonasoryzisoli			-
d__Bacteria.p__Actinomycetota.c__Actinomycetes.o__Kitasatosporales.f__Streptomycetaceae.g__Streptomyces.s__Streptomycessp_Tu6071			-
d__Bacteria.p__Mycoplasmatota.c__Mollicutes.o__Entomoplasmatales.f__Spiroplasmataceae.g__Spiroplasma.s__SpiroplasmaendosymbiontofPhyllotretacruciferae			-
d__Bacteria.p__Pseudomonadota.c__Gammaproteobacteria.o__Pseudomonadales.f__Pseudomonadaceae.g__Pseudomonas.s__Pseudomonassp_B21_059			-
d__Bacteria.p__Pseudomonadota.c__Betaproteobacteria.o__Burkholderiales.f__Comamonadaceae.g__Acidovorax.s__Acidovoraxsp_5MLIR			-
d__Bacteria.p__Pseudomonadota.c__Alphaproteobacteria.o__Caulobacterales.f__Caulobacteraceae.g__Brevundimonas.s__Brevundimonasnaejangsanensis			-
d__Bacteria.p__Pseudomonadota.c__Gammaproteobacteria.o__Pseudomonadales.f__Pseudomonadaceae.g__Pseudomonas.s__Pseudomonassp_B21_056			-
d__Bacteria.p__Pseudomonadota.c__Gammaproteobacteria.o__Pseudomonadales.f__Pseudomonadaceae.g__Pseudomonas.s__Pseudomonassp_B21_054			-
d__Bacteria.p__Pseudomonadota.c__Gammaproteobacteria.o__Pseudomonadales.f__Pseudomonadaceae.g__Pseudomonas.s__Pseudomonassp_B21_053			-
d__Bacteria.p__Pseudomonadota.c__Gammaproteobacteria.o__Pseudomonadales.f__Pseudomonadaceae.g__Pseudomonas.s__Pseudomonassp_B21_051			-
d__Bacteria.p__Chloroflexota.c__Ardenticatenia.g__CandidatusPromineifilum.s__CandidatusPromineofilumbreve			-
d__Bacteria.p__Bacillota.c__Bacilli.o__Bacillales.f__Bacillaceae.g__Psychrobacillus.s__Psychrobacillussp_INOP01			-
d__Bacteria.p__Pseudomonadota.c__Gammaproteobacteria.o__Enterobacterales.f__Enterobacteriaceae.g__CandidatusBlochmannia.s__BlochmanniaendosymbiontofCamponotus_Colobopsis_obliquus			-
d__Bacteria.p__Pseudomonadota.c__Gammaproteobacteria.o__Enterobacterales.f__Enterobacteriaceae.g__Klebsiella.s__Klebsiellavariicola			-
d__Bacteria.p__Pseudomonadota.c__Gammaproteobacteria.o__Thiotrichales.f__Piscirickettsiaceae.g__Thiomicrorhabdus.s__Thiomicrorhabdusindica			-
d__Bacteria.p__Bacillota.c__Bacilli.o__Bacillales.f__Bacillaceae.g__Metabacillus.s__Metabacillussp_cB07			-
d__Bacteria.p__Bacteroidota.c__Flavobacteriia.o__Flavobacteriales.f__Flavobacteriaceae.g__Polaribacter.s__Polaribactersp_KT25b			-
d__Bacteria.p__Pseudomonadota.c__Alphaproteobacteria.o__Rhodobacterales.f__Roseobacteraceae.g__Sulfitobacter.s__Sulfitobactersp_B30_2			-
d__Bacteria.p__Pseudomonadota.c__Gammaproteobacteria.o__Chromatiales.f__Ectothiorhodospiraceae.g__Spiribacter.s__Spiribactersalinus			-
d__Bacteria.p__Pseudomonadota.c__Gammaproteobacteria.o__Xanthomonadales.f__Xanthomonadaceae.g__Lysobacter.s__Lysobactersoli			-
d__Bacteria.p__Bacillota.c__Negativicutes.o__Veillonellales.f__Veillonellaceae.g__Veillonella.s__Veillonellasp_S12025_13			-
d__Bacteria.p__Pseudomonadota.c__Gammaproteobacteria.o__Legionellales.f__Legionellaceae.g__Tatlockia.s__Tatlockiamicdadei			-
d__Bacteria.p__Actinomycetota.c__Actinomycetes.o__Micrococcales.f__Micrococcaceae.g__Arthrobacter.s__Arthrobactersp_FW306_05_C			-
d__Bacteria.p__Pseudomonadota.c__Alphaproteobacteria.o__Rhodobacterales.f__Roseobacteraceae.g__Pseudosulfitobacter.s__Pseudosulfitobactersp_DSM107133			-
d__Bacteria.p__Actinomycetota.c__Actinomycetes.o__Kitasatosporales.f__Streptomycetaceae.g__Streptomyces.s__Streptomycescyaneogriseus			-
d__Bacteria.p__Pseudomonadota.c__Gammaproteobacteria.o__Pasteurellales.f__Pasteurellaceae.g__Haemophilus.s___Haemophilus_ducreyi			-
d__Bacteria.p__Actinomycetota.c__Actinomycetes.o__Kitasatosporales.f__Streptomycetaceae.g__Streptomyces.s__Streptomycesasoensis			-
d__Bacteria.p__Pseudomonadota.c__Alphaproteobacteria.o__Sphingomonadales.f__Sphingomonadaceae.g__Novosphingobium.s__Novosphingobiumaromaticivorans			-
d__Bacteria.p__Actinomycetota.c__Actinomycetes.o__Kitasatosporales.f__Streptomycetaceae.g__Kitasatospora.s__Kitasatosporasp_YST_16			-
d__Bacteria.p__Pseudomonadota.c__Gammaproteobacteria.o__Alteromonadales.f__Shewanellaceae.g__Shewanella.s__Shewanelladonghaensis			-
d__Bacteria.p__Pseudomonadota.c__Gammaproteobacteria.o__Alteromonadales.f__Alteromonadaceae.g__Lacimicrobium.s__Lacimicrobiumalkaliphilum			-
d__Bacteria.p__Bacillota.c__Bacilli.o__Bacillales.f__Bacillaceae.g__Bacillus.s__Bacillusamyloliquefaciens			-
d__Bacteria.p__Pseudomonadota.c__Betaproteobacteria.o__Neisseriales.f__Neisseriaceae.g__Neisseria.s__Neisseriasp_ZJ106			-
d__Bacteria.p__Pseudomonadota.c__Betaproteobacteria.o__Nitrosomonadales.f__Methylophilaceae.g__Methylophilus.s__Methylophilusmethylotrophus			-
d__Bacteria.p__Pseudomonadota.c__Alphaproteobacteria.o__Hyphomicrobiales.f__Nitrobacteraceae.g__Bradyrhizobium.s__Bradyrhizobiumsp_CCBAU51765			-
d__Bacteria.p__Cyanobacteriota.c__Cyanophyceae.o__Nostocales.f__Calotrichaceae.g__Calothrix.s__Calothrixsp_NIES_2100			-
d__Bacteria.p__Myxococcota.c__Myxococcia.o__Myxococcales.f__Myxococcaceae.g__Myxococcus.s__Myxococcussp_NMCA1			-
d__Bacteria.p__Pseudomonadota.c__Gammaproteobacteria.o__Xanthomonadales.f__Rhodanobacteraceae.g__Dyella.s__Dyellatelluris			-
d__Bacteria.p__Actinomycetota.c__Actinomycetes.o__Pseudonocardiales.f__Pseudonocardiaceae.g__Amycolatopsis.s__Amycolatopsisalbispora			-
d__Bacteria.p__Cyanobacteriota.c__Cyanophyceae.o__Synechococcales.f__Prochlorococcaceae.g__Cyanobium.s__Cyanobiumgracile			-
d__Bacteria.p__Pseudomonadota.c__Gammaproteobacteria.o__Moraxellales.f__Moraxellaceae.g__Acinetobacter.s__Acinetobactersp_TR3			-
d__Bacteria.p__Pseudomonadota.c__Betaproteobacteria.o__Burkholderiales.f__Burkholderiaceae.g__Polynucleobacter.s__Polynucleobactersp_JS_JIR_II_b4			-
d__Bacteria.p__Pseudomonadota.c__Gammaproteobacteria.o__Pseudomonadales.f__Pseudomonadaceae.g__Pseudomonas.s__Pseudomonassp_43A			-
d__Bacteria.p__Pseudomonadota.c__Betaproteobacteria.o__Neisseriales.f__Chromobacteriaceae.g__Aquitalea.s__Aquitaleamagnusonii			-
d__Bacteria.p__Actinomycetota.c__Actinomycetes.o__Mycobacteriales.f__Mycobacteriaceae.g__Mycolicibacterium.s__Mycolicibacteriummengxianglii			-
d__Bacteria.p__Bacillota.c__Bacilli.o__Bacillales.f__Paenibacillaceae.g__Brevibacillus.s__Brevibacillussp_WF146			-
d__Bacteria.p__Actinomycetota.c__Actinomycetes.o__Pseudonocardiales.f__Pseudonocardiaceae.g__Amycolatopsis.s__Amycolatopsissp_CA_230715			-
d__Bacteria.p__Actinomycetota.c__Actinomycetes.o__Kitasatosporales.f__Streptomycetaceae.g__Streptomyces.s__Streptomyceskanamyceticus			-
d__Bacteria.p__Actinomycetota.c__Actinomycetes.o__Mycobacteriales.f__Mycobacteriaceae.g__Mycolicibacterium.s__Mycolicibacteriumsepticum			-
d__Bacteria.p__Bacillota.c__Clostridia.o__Eubacteriales.f__Oscillospiraceae.g__Ruminiclostridium.s__Ruminiclostridiumherbifermentans			-
d__Bacteria.p__Pseudomonadota.c__Betaproteobacteria.o__Burkholderiales.f__Burkholderiaceae.g__Caballeronia.s__Caballeroniasp_SL2Y3			-
d__Bacteria.p__Aquificota.c__Aquificae.o__Aquificales.g__Thermosulfidibacter.s__Thermosulfidibactertakaii			-
d__Bacteria.p__Acidobacteriota.c__Terriglobia.o__Terriglobales.f__Acidobacteriaceae.g__Terriglobus.s__Terriglobusalbidus			-
d__Bacteria.p__Campylobacterota.c__Epsilonproteobacteria.o__Campylobacterales.f__Campylobacteraceae.g__Campylobacter.s__Campylobacterinsulaenigrae			-
d__Bacteria.p__Pseudomonadota.c__Gammaproteobacteria.o__Cellvibrionales.f__Cellvibrionaceae.g__Teredinibacter.s__Teredinibacterpurpureus			-
d__Bacteria.p__Pseudomonadota.c__Alphaproteobacteria.o__Hyphomicrobiales.g__Nordella.s__Nordellasp_HKS07			-
d__Bacteria.p__Pseudomonadota.c__Gammaproteobacteria.o__Moraxellales.f__Moraxellaceae.g__Acinetobacter.s__Acinetobactersepticus			-
d__Bacteria.p__Pseudomonadota.c__Betaproteobacteria.o__Neisseriales.f__Chromobacteriaceae.g__Iodobacter.s__Iodobacterfluviatilis			-
d__Bacteria.p__Bacillota.c__Bacilli.o__Bacillales.f__Bacillaceae.g__Bacillus.s__Bacillusluti			-
d__Bacteria.p__Pseudomonadota.c__Betaproteobacteria.o__Burkholderiales.f__Burkholderiaceae.g__Burkholderia.s__Burkholderiasp_FERMBP_3421			-
d__Bacteria.p__Pseudomonadota.c__Alphaproteobacteria.o__Hyphomicrobiales.f__Xanthobacteraceae.g__Pseudolabrys.s__Pseudolabrystaiwanensis			-
d__Bacteria.p__Actinomycetota.c__Actinomycetes.o__Kitasatosporales.f__Streptomycetaceae.g__Streptomyces.s__Streptomycessp_RLB3_17			-
d__Bacteria.p__Actinomycetota.c__Actinomycetes.o__Kitasatosporales.f__Streptomycetaceae.g__Streptomyces.s__Streptomycessp_LRE541			-
d__Bacteria.p__Actinomycetota.c__Actinomycetes.o__Micrococcales.f__Cellulomonadaceae.g__Cellulomonas.s__Cellulomonassp_S1_8			-
d__Bacteria.p__Pseudomonadota.c__Gammaproteobacteria.o__Pseudomonadales.f__Pseudomonadaceae.g__Pseudomonas.s__Pseudomonassp_R2_37_08W			-
d__Bacteria.p__Bacillota.c__Negativicutes.o__Selenomonadales.f__Selenomonadaceae.g__Selenomonas.s__Selenomonasruminantium			-
d__Bacteria.p__Pseudomonadota.c__Gammaproteobacteria.o__Xanthomonadales.f__Xanthomonadaceae.g__Xanthomonas.s__Xanthomonassp_AM6			0.00173993
d__Bacteria.p__Pseudomonadota.c__Alphaproteobacteria.o__Sphingomonadales.f__Erythrobacteraceae.g__Qipengyuania.s__Qipengyuaniaaurantiaca			-
d__Bacteria.p__Pseudomonadota.c__Betaproteobacteria.o__Burkholderiales.f__Alcaligenaceae.g__Pigmentiphaga.s__Pigmentiphagaaceris			-
d__Bacteria.p__Pseudomonadota.c__Betaproteobacteria.o__Burkholderiales.f__Oxalobacteraceae.g__Noviherbaspirillum.s__Noviherbaspirillumsp_UKPF54			-
d__Bacteria.p__Pseudomonadota.c__Betaproteobacteria.o__Nitrosomonadales.f__Sulfuricellaceae.g__Sulfuricella.s__Sulfuricelladenitrificans			-
d__Bacteria.p__Actinomycetota.c__Actinomycetes.o__Micrococcales.f__Micrococcaceae.g__Kocuria.s__Kocuriasp_KD4			-
d__Bacteria.p__Pseudomonadota.c__Alphaproteobacteria.o__Hyphomicrobiales.f__Phyllobacteriaceae.g__Aminobacter.s__Aminobactersp_MSH1			-
d__Bacteria.p__Actinomycetota.c__Actinomycetes.o__Kitasatosporales.f__Streptomycetaceae.g__Streptomyces.s__Streptomycessp_AMCC400023			-
d__Bacteria.p__Bacillota.c__Clostridia.o__Eubacteriales.f__Lachnospiraceae.g__Anaeromicropila.s__Anaeromicropilaherbilytica			-
d__Bacteria.p__Actinomycetota.c__Actinomycetes.o__Micrococcales.f__Promicromonosporaceae.g__Cellulosimicrobium.s__Cellulosimicrobiumsp_72_3			-
d__Bacteria.p__Pseudomonadota.c__Alphaproteobacteria.o__Hyphomicrobiales.f__Methylobacteriaceae.g__Methylobacterium.s__Methylobacteriumsp_WL1			-
d__Bacteria.p__Pseudomonadota.c__Betaproteobacteria.o__Nitrosomonadales.f__Sterolibacteriaceae.g__Denitratisoma.s__Denitratisomaoestradiolicum			-
d__Bacteria.p__Pseudomonadota.c__Gammaproteobacteria.o__Pseudomonadales.f__Pseudomonadaceae.g__Pseudomonas.s__Pseudomonasxanthosomae			-
d__Bacteria.p__Bacillota.c__Bacilli.o__Lactobacillales.f__Enterococcaceae.g__Vagococcus.s__Vagococcussp_CY52_2			-
d__Bacteria.p__Bacteroidota.c__Bacteroidia.o__Bacteroidales.f__Prevotellaceae.g__Prevotella.s__Prevotellamelaninogenica			-
d__Bacteria.p__Pseudomonadota.c__Alphaproteobacteria.o__Hyphomicrobiales.f__Rhizobiaceae.g__Rhizobium.s__Rhizobiumanhuiense			-
d__Bacteria.p__Pseudomonadota.c__Gammaproteobacteria.o__Enterobacterales.f__Yersiniaceae.g__Serratia.s__Serratiagrimesii			-
d__Bacteria.p__Bacillota.c__Bacilli.o__Lactobacillales.f__Lactobacillaceae.g__Lactobacillus.s__Lactobacillustaiwanensis			-
d__Bacteria.p__Actinomycetota.c__Actinomycetes.o__Kitasatosporales.f__Streptomycetaceae.g__Streptomyces.s__Streptomyceslusitanus			-
d__Bacteria.p__Pseudomonadota.c__Alphaproteobacteria.o__Sphingomonadales.f__Erythrobacteraceae.g__Tsuneonella.s__Tsuneonellaflava			-
d__Bacteria.p__Bacillota.c__Tissierellia.o__Tissierellales.f__Peptoniphilaceae.g__Parvimonas.s__Parvimonasmicra			-
d__Bacteria.p__Nitrospirota.c__Nitrospiria.o__Nitrospirales.f__Nitrospiraceae.g__Nitrospira.s__Nitrospiramoscoviensis			-
d__Bacteria.p__Pseudomonadota.c__Gammaproteobacteria.o__Oceanospirillales.f__Oceanospirillaceae.g__Thalassolituus.s__Thalassolituushydrocarbonoclasticus			-
d__Bacteria.p__Pseudomonadota.c__Alphaproteobacteria.o__Sphingomonadales.f__Sphingomonadaceae.g__Sphingopyxis.s__Sphingopyxislindanitolerans			-
d__Bacteria.p__Pseudomonadota.c__Gammaproteobacteria.o__Legionellales.f__Legionellaceae.g__Legionella.s__Legionellajordanis			-
d__Bacteria.p__Pseudomonadota.c__Gammaproteobacteria.o__Enterobacterales.f__Morganellaceae.g__Providencia.s__Providenciastuartii			-
d__Bacteria.p__Bacillota.c__Bacilli.o__Bacillales.f__Paenibacillaceae.g__Paenibacillus.s__Paenibacillussp_PAMC21692			-
d__Bacteria.p__Pseudomonadota.c__Gammaproteobacteria.o__Enterobacterales.f__Enterobacteriaceae.g__Enterobacter.s__Enterobactersp_SGAir0187			-
d__Bacteria.p__Bacteroidota.c__Flavobacteriia.o__Flavobacteriales.f__Flavobacteriaceae.g__Christiangramia.s__Christiangramiafulva			-
d__Bacteria.p__Bacteroidota.c__Flavobacteriia.o__Flavobacteriales.f__Weeksellaceae.g__Elizabethkingia.s__Elizabethkingiasp_JS20170427COW			-
d__Bacteria.p__Campylobacterota.c__Epsilonproteobacteria.o__Campylobacterales.f__Arcobacteraceae.g__Malaciobacter.s__Malaciobactermarinus			-
d__Bacteria.p__Pseudomonadota.c__Alphaproteobacteria.o__Hyphomicrobiales.f__Phyllobacteriaceae.g__Phyllobacterium.s__Phyllobacteriumsp_A185_2			-
d__Bacteria.p__Bacillota.c__Tissierellia.o__Tissierellales.f__Tissierellaceae.g__Tissierella.s__Tissierellasp_Yu_01			-
d__Bacteria.p__Pseudomonadota.c__Alphaproteobacteria.o__Rickettsiales.f__Anaplasmataceae.g__Wolbachia.s__Wolbachiaendosymbiont_groupA_ofGymnosomarotundatum			-
d__Bacteria.p__Pseudomonadota.c__Gammaproteobacteria.o__Thiotrichales.f__Piscirickettsiaceae.g__Methylophaga.s__Methylophaganitratireducenticrescens			-
d__Bacteria.p__Bacteroidota.c__Bacteroidia.o__Bacteroidales.f__Rikenellaceae.g__Alistipes.s__Alistipesshahii			-
d__Bacteria.p__Bacteroidota.c__Cytophagia.o__Cytophagales.f__Cytophagaceae.g__Spirosoma.s__Spirosomasp_KCTC72228			-
d__Bacteria.p__Pseudomonadota.c__Alphaproteobacteria.o__Hyphomicrobiales.f__Phyllobacteriaceae.g__Mesorhizobium.s__Mesorhizobiumsp_M7A_F_Ce_TU_012_03_2_1			-
d__Bacteria.p__Pseudomonadota.c__Gammaproteobacteria.o__Xanthomonadales.f__Xanthomonadaceae.g__Xanthomonas.s__Xanthomonasoryzae			-
d__Bacteria.p__Myxococcota.c__Myxococcia.o__Myxococcales.f__Myxococcaceae.g__Pyxidicoccus.s__Pyxidicoccussp_SCPEA002			-
d__Bacteria.p__Actinomycetota.c__Actinomycetes.o__Mycobacteriales.f__Gordoniaceae.g__Gordonia.s__Gordoniasp_SL306			-
d__Bacteria.p__Bacillota.c__Clostridia.o__Eubacteriales.f__Clostridiaceae.g__Clostridium.s__Clostridiumtyrobutyricum			-
d__Bacteria.p__Pseudomonadota.c__Alphaproteobacteria.o__Hyphomicrobiales.f__Phyllobacteriaceae.g__Mesorhizobium.s__Mesorhizobiumsp_M8A_F_Ca_ET_057_01_1_1			-
d__Bacteria.p__Actinomycetota.c__Actinomycetes.o__Micromonosporales.f__Micromonosporaceae.g__Micromonospora.s__Micromonosporamaris			-
d__Bacteria.p__Pseudomonadota.c__Alphaproteobacteria.o__Sphingomonadales.f__Sphingomonadaceae.g__Sphingopyxis.s__Sphingopyxisterrae			-
d__Bacteria.p__Bacteroidota.c__Flavobacteriia.o__Flavobacteriales.f__Weeksellaceae.g__Riemerella.s__Riemerellaanatipestifer			-
d__Bacteria.p__Pseudomonadota.c__Alphaproteobacteria.o__Hyphomicrobiales.f__Nitrobacteraceae.g__Bradyrhizobium.s__Bradyrhizobiumoligotrophicum			-
d__Bacteria.p__Pseudomonadota.c__Gammaproteobacteria.o__Cellvibrionales.f__Cellvibrionaceae.g__Cellvibrio.s__Cellvibriosp_PSBB023			-
d__Bacteria.p__Bacteroidota.c__Flavobacteriia.o__Flavobacteriales.f__Weeksellaceae.g__Epilithonimonas.s__Epilithonimonaszeae			-
d__Bacteria.p__Campylobacterota.c__Epsilonproteobacteria.o__Campylobacterales.f__Arcobacteraceae.g__Halarcobacter.s__Halarcobacteranaerophilus			-
d__Bacteria.p__Thermotogota.c__Thermotogae.o__Thermotogales.f__Fervidobacteriaceae.g__Thermosipho.s__Thermosiphoferrireducens			-
d__Bacteria.p__Bacillota.c__Clostridia.o__Eubacteriales.f__Clostridiaceae.g__Clostridium.s__Clostridiumestertheticum			-
d__Bacteria.p__Bacillota.c__Clostridia.o__Eubacteriales.f__Eubacteriaceae.g__Eubacterium.s__Eubacteriummaltosivorans			0.0295991
d__Bacteria.p__Bacteroidota.c__Flavobacteriia.o__Flavobacteriales.f__Flavobacteriaceae.g__Christiangramia.s__Christiangramiaforsetii			-
d__Bacteria.p__Pseudomonadota.c__Gammaproteobacteria.o__Vibrionales.f__Vibrionaceae.g__Vibrio.s__Vibrioplantisponsor			-
d__Bacteria.p__Mycoplasmatota.c__Mollicutes.o__Mycoplasmatales.f__Mycoplasmataceae.g__Mycoplasmopsis.s__Mycoplasmopsiscolumbina			-
d__Bacteria.p__Pseudomonadota.c__Gammaproteobacteria.o__Enterobacterales.f__Enterobacteriaceae.s__EnterobacteriaceaeendosymbiontofDonaciaprovostii			-
d__Bacteria.p__Pseudomonadota.c__Alphaproteobacteria.o__Sphingomonadales.f__Sphingomonadaceae.g__Novosphingobium.s__Novosphingobiumginsenosidimutans			-
d__Bacteria.p__Bacillota.c__Bacilli.o__Lactobacillales.f__Streptococcaceae.g__Lactococcus.s__Lactococcusallomyrinae			-
d__Bacteria.p__Actinomycetota.c__Actinomycetes.o__Mycobacteriales.f__Nocardiaceae.g__Rhodococcus.s__Rhodococcussp_WMMA185			-
d__Bacteria.p__Bacillota.c__Bacilli.o__Lactobacillales.f__Lactobacillaceae.g__Lactobacillus.s__Lactobacillushelsingborgensis			-
d__Bacteria.p__Bacillota.c__Bacilli.o__Lactobacillales.f__Carnobacteriaceae.g__Jeotgalibaca.s__Jeotgalibacaciconiae			-
d__Bacteria.p__Bacillota.c__Bacilli.o__Lactobacillales.f__Streptococcaceae.g__Streptococcus.s__Streptococcussp_HSISM1			-
d__Bacteria.p__Pseudomonadota.c__Gammaproteobacteria.o__Xanthomonadales.f__Xanthomonadaceae.g__Stenotrophomonas.s__Stenotrophomonassp_PAMC25021			-
d__Bacteria.p__Pseudomonadota.c__Gammaproteobacteria.o__Pseudomonadales.f__Pseudomonadaceae.g__Pseudomonas.s__Pseudomonasmosselii			-
d__Bacteria.p__Deferribacterota.c__Deferribacteres.o__Deferribacterales.f__Calditerrivibrionaceae.g__Calditerrivibrio.s__Calditerrivibrionitroreducens			-
d__Bacteria.p__Bacillota.c__Clostridia.o__Eubacteriales.f__Eubacteriaceae.g__Eubacterium.s__Eubacteriumcallanderi			-
d__Bacteria.p__Pseudomonadota.c__Betaproteobacteria.o__Burkholderiales.f__Burkholderiaceae.g__Burkholderia.s__Burkholderiadiffusa			-
d__Bacteria.p__Pseudomonadota.c__Alphaproteobacteria.o__Rhodospirillales.f__Acetobacteraceae.g__Acetobacter.s__Acetobacteroryzoeni			-
d__Bacteria.p__Bacteroidota.c__Bacteroidia.o__Bacteroidales.f__Bacteroidaceae.g__Bacteroides.s__Bacteroidescaecimuris			-
d__Bacteria.p__Pseudomonadota.c__Alphaproteobacteria.o__Rickettsiales.f__CandidatusMidichloriaceae.g__CandidatusFokinia.s__CandidatusFokiniasolitaria			-
d__Bacteria.p__Actinomycetota.c__Actinomycetes.o__Micrococcales.f__Micrococcaceae.g__Glutamicibacter.s__Glutamicibactermishrai			-
d__Bacteria.p__Bacillota.c__Bacilli.o__Bacillales.f__Bacillaceae.g__Lysinibacillus.s__Lysinibacillusfusiformis			-
d__Bacteria.p__Actinomycetota.c__Actinomycetes.o__Kitasatosporales.f__Streptomycetaceae.g__Streptomyces.s__Streptomycesdecoyicus			-
d__Bacteria.p__Pseudomonadota.c__Betaproteobacteria.o__Burkholderiales.f__Oxalobacteraceae.g__Janthinobacterium.s__Janthinobacteriumsp_B9_8			-
d__Bacteria.p__Bacillota.c__Negativicutes.o__Selenomonadales.f__Sporomusaceae.g__Pelosinus.s__Pelosinussp_UFO1			-
d__Bacteria.p__Bacillota.c__Bacilli.o__Bacillales.f__Bacillaceae.g__Rossellomorea.s__Rossellomoreavietnamensis			-
d__Bacteria.p__Bacillota.c__Bacilli.o__Bacillales.f__Bacillaceae.g__Bacillus.s__Bacillussp_MBGLi79			-
d__Bacteria.p__Campylobacterota.c__Epsilonproteobacteria.o__Campylobacterales.f__Helicobacteraceae.g__Helicobacter.s__Helicobactersuis			-
d__Bacteria.p__Mycoplasmatota.c__Mollicutes.o__Acholeplasmatales.f__Acholeplasmataceae.g__CandidatusPhytoplasma.s__CandidatusPhytoplasmaaustraliense			-
d__Bacteria.p__Verrucomicrobiota.c__Opitutae.o__Opitutales.f__Opitutaceae.g__Horticoccus.s__Horticoccusluteus			-
d__Bacteria.p__Pseudomonadota.c__Alphaproteobacteria.o__Rhodobacterales.f__Roseobacteraceae.g__Leisingera.s__Leisingeracaerulea			-
d__Bacteria.p__Bacillota.c__Bacilli.o__Bacillales.f__Bacillaceae.g__Radiobacillus.s__Radiobacillusdeserti			-
d__Bacteria.p__Actinomycetota.c__Actinomycetes.o__Mycobacteriales.f__Gordoniaceae.g__Gordonia.s__Gordoniasihwensis			-
d__Bacteria.p__Bacillota.c__Bacilli.o__Lactobacillales.f__Enterococcaceae.g__Enterococcus.s__Enterococcusavium			-
d__Bacteria.p__Bacteroidota.c__Bacteroidia.o__Bacteroidales.f__Prevotellaceae.g__Prevotella.s__Prevotellasp_E15_22			-
d__Bacteria.p__Actinomycetota.c__Actinomycetes.o__Micrococcales.f__Micrococcaceae.g__Arthrobacter.s__Arthrobactersp_PAMC25564			-
d__Bacteria.p__Bacteroidota.c__Flavobacteriia.o__Flavobacteriales.f__Flavobacteriaceae.g__Euzebyella.s__Euzebyellamarina			-
d__Bacteria.p__Pseudomonadota.c__Gammaproteobacteria.o__Enterobacterales.f__Enterobacteriaceae.g__Kosakonia.s__Kosakoniasp_MUSA4			-
d__Bacteria.p__Pseudomonadota.c__Alphaproteobacteria.o__Hyphomicrobiales.f__Xanthobacteraceae.g__Starkeya.s__Starkeyanovella			-
d__Bacteria.p__Campylobacterota.c__Desulfurellia.o__Desulfurellales.f__Desulfurellaceae.g__Hippea.s__Hippeamaritima			-
d__Bacteria.p__Pseudomonadota.c__Gammaproteobacteria.o__Vibrionales.f__Vibrionaceae.g__Vibrio.s__Vibriosp_STUT_A16			-
d__Bacteria.p__Pseudomonadota.c__Alphaproteobacteria.o__Sphingomonadales.f__Sphingomonadaceae.g__Sphingomonas.s__Sphingomonassp_S1_29			-
d__Bacteria.p__Bacteroidota.c__Flavobacteriia.o__Flavobacteriales.f__Flavobacteriaceae.g__Pukyongia.s__Pukyongiasalina			-
d__Bacteria.p__Pseudomonadota.c__Alphaproteobacteria.o__Hyphomicrobiales.f__Nitrobacteraceae.g__Bradyrhizobium.s__Bradyrhizobiumsp_40			-
d__Bacteria.p__Pseudomonadota.c__Gammaproteobacteria.o__Pseudomonadales.f__Pseudomonadaceae.g__Pseudomonas.s__Pseudomonassp_SWI6			-
d__Bacteria.p__Pseudomonadota.c__Gammaproteobacteria.o__Pseudomonadales.f__Pseudomonadaceae.g__Pseudomonas.s__Pseudomonassp_SWI7			-
d__Bacteria.p__Actinomycetota.c__Actinomycetes.o__Pseudonocardiales.f__Pseudonocardiaceae.g__Saccharothrix.s__Saccharothrixsyringae			-
d__Bacteria.p__Thermodesulfobacteriota.c__Desulfovibrionia.o__Desulfovibrionales.f__Desulfovibrionaceae.g__Pseudodesulfovibrio.s__Pseudodesulfovibriosp_zrk46			-
d__Bacteria.p__Actinomycetota.c__Actinomycetes.o__Micrococcales.f__Microbacteriaceae.g__Curtobacterium.s__Curtobacteriumsp_TXMA1			-
d__Bacteria.p__Campylobacterota.c__Epsilonproteobacteria.o__Nautiliales.f__Nautiliaceae.g__Nautilia.s__Nautiliaprofundicola			-
d__Bacteria.p__Actinomycetota.c__Actinomycetes.o__Kitasatosporales.f__Streptomycetaceae.g__Streptomyces.s__Streptomycesxanthophaeus			-
d__Bacteria.p__Pseudomonadota.c__Betaproteobacteria.o__Ferrovales.f__Ferrovaceae.g__Ferrovum.s__Ferrovummyxofaciens			-
d__Bacteria.p__Pseudomonadota.c__Gammaproteobacteria.o__Enterobacterales.f__Enterobacteriaceae.g__Cronobacter.s__Cronobacterdublinensis			-
d__Bacteria.p__Pseudomonadota.c__Gammaproteobacteria.o__Acidiferrobacterales.f__Acidiferrobacteraceae.g__Sulfuricaulis.s__Sulfuricaulislimicola			-
d__Bacteria.p__Spirochaetota.c__Spirochaetia.o__Leptospirales.f__Leptospiraceae.g__Leptospira.s__Leptospirabiflexa			-
d__Bacteria.p__Bacillota.c__Clostridia.o__Eubacteriales.f__Lachnospiraceae.g__Lacrimispora.s__Lacrimisporaxylanolytica			-
d__Bacteria.p__Bacteroidota.c__Bacteroidia.o__Bacteroidales.f__Rikenellaceae.g__Alistipes.s__Alistipesihumii			-
d__Bacteria.p__Pseudomonadota.c__Gammaproteobacteria.o__Pseudomonadales.f__Pseudomonadaceae.g__Pseudomonas.s__Pseudomonassp_HD6515			-
d__Bacteria.p__Pseudomonadota.c__Gammaproteobacteria.o__Thiotrichales.f__Francisellaceae.g__Francisella.s__Francisellafrigiditurris			-
d__Bacteria.p__Pseudomonadota.c__Alphaproteobacteria.o__Rhodospirillales.f__Acetobacteraceae.g__Acetobacter.s__Acetobacteraceti			-
d__Bacteria.p__Pseudomonadota.c__Gammaproteobacteria.o__Pseudomonadales.f__Pseudomonadaceae.g__Pseudomonas.s__Pseudomonassp_B21_023			-
d__Bacteria.p__Bacillota.c__Bacilli.o__Bacillales.f__Sporolactobacillaceae.g__Sporolactobacillus.s__Sporolactobacillusterrae			-
d__Bacteria.p__Pseudomonadota.c__Gammaproteobacteria.o__Moraxellales.f__Moraxellaceae.g__Psychrobacter.s__Psychrobactersp_G			-
d__Bacteria.p__Pseudomonadota.c__Gammaproteobacteria.o__Pseudomonadales.f__Pseudomonadaceae.g__Pseudomonas.s__Pseudomonassp_KNUC1026			-
d__Bacteria.p__Pseudomonadota.c__Gammaproteobacteria.o__Enterobacterales.f__Pectobacteriaceae.g__Pectobacterium.s__Pectobacteriumcacticida			-
d__Bacteria.p__Pseudomonadota.c__Alphaproteobacteria.o__Caulobacterales.f__Caulobacteraceae.g__Brevundimonas.s__Brevundimonassp_NIBR10			-
d__Bacteria.p__Pseudomonadota.c__Alphaproteobacteria.o__Caulobacterales.f__Caulobacteraceae.g__Brevundimonas.s__Brevundimonassp_NIBR11			0.0303024
d__Bacteria.p__Pseudomonadota.c__Gammaproteobacteria.o__Pseudomonadales.f__Pseudomonadaceae.g__Pseudomonas.s__Pseudomonassp_NyZ480			-
d__Bacteria.p__Pseudomonadota.c__Alphaproteobacteria.o__Pelagibacterales.f__Pelagibacteraceae.g__CandidatusPelagibacter.s__CandidatusPelagibacterubique			-
d__Bacteria.p__Pseudomonadota.c__Gammaproteobacteria.o__Pseudomonadales.f__Pseudomonadaceae.g__Pseudomonas.s__Pseudomonassp_So3_2b			-
d__Bacteria.p__Actinomycetota.c__Actinomycetes.o__Micrococcales.f__Micrococcaceae.g__Glutamicibacter.s__Glutamicibactersp_JL_03c			-
d__Bacteria.p__Pseudomonadota.c__Gammaproteobacteria.o__Enterobacterales.f__Pectobacteriaceae.g__Pectobacterium.s__Pectobacteriumparvum			-
d__Bacteria.p__Pseudomonadota.c__Alphaproteobacteria.o__Rickettsiales.f__Rickettsiaceae.g__Rickettsia.s__Rickettsiarhipicephali			-
d__Bacteria.p__Pseudomonadota.c__Gammaproteobacteria.o__Oceanospirillales.f__Oceanospirillaceae.g__Marinomonas.s__Marinomonasmediterranea			-
d__Bacteria.p__Campylobacterota.c__Epsilonproteobacteria.o__Campylobacterales.f__Thiovulaceae.g__Sulfurimonas.s__CandidatusSulfurimonasbaltica			-
d__Bacteria.p__Bacillota.c__Bacilli.o__Lactobacillales.f__Streptococcaceae.g__Streptococcus.s__Streptococcuspseudopneumoniae			-
d__Bacteria.p__Deinococcota.c__Deinococci.o__Trueperales.f__Trueperaceae.g__Truepera.s__Trueperaradiovictrix			-
d__Bacteria.p__Bacillota.c__Bacilli.o__Lactobacillales.f__Lactobacillaceae.g__Lacticaseibacillus.s__Lacticaseibacillusparacasei			-
d__Bacteria.p__Pseudomonadota.c__Alphaproteobacteria.o__Rhodobacterales.f__Roseobacteraceae.g__Ketogulonicigenium.s__Ketogulonicigeniumrobustum			-
d__Bacteria.p__Bacillota.c__Bacilli.o__Bacillales.f__Paenibacillaceae.g__Paenibacillus.s__Paenibacillusdurus			-
d__Bacteria.p__Bacillota.c__Clostridia.o__Eubacteriales.f__Clostridiaceae.g__Clostridium.s__Clostridiumcarboxidivorans			-
d__Bacteria.p__Pseudomonadota.c__Gammaproteobacteria.o__Oceanospirillales.f__Halomonadaceae.g__Halomonas.s__Halomonassp_1513			-
d__Bacteria.c__Deltaproteobacteria.o__Bradymonadales.f__Bradymonadaceae.g__Persicimonas.s__Persicimonascaeni			-
d__Bacteria.p__Actinomycetota.c__Actinomycetes.o__Micrococcales.f__Beutenbergiaceae.g__Beutenbergia.s__Beutenbergiacavernae			-
d__Bacteria.p__Bacillota.c__Bacilli.o__Bacillales.f__Bacillaceae.g__Bacillus.s__Bacillussafensis			-
d__Bacteria.p__Pseudomonadota.c__Alphaproteobacteria.o__Hyphomicrobiales.f__Phyllobacteriaceae.g__Phyllobacterium.s__Phyllobacteriumsp_T1018			-
d__Bacteria.p__Bacillota.c__Bacilli.o__Bacillales.f__Paenibacillaceae.g__Paenibacillus.s__Paenibacillussp_Y412MC10			-
d__Bacteria.p__Bacillota.c__Bacilli.o__Lactobacillales.f__Streptococcaceae.g__Streptococcus.s__Streptococcusdysgalactiae			-
d__Bacteria.p__Bacteroidota.c__Flavobacteriia.o__Flavobacteriales.f__Flavobacteriaceae.g__Formosa.s__Formosasp_L2A11			-
d__Bacteria.p__Pseudomonadota.c__Gammaproteobacteria.o__Vibrionales.f__Vibrionaceae.g__Vibrio.s__Vibriosp_ED002			-
d__Bacteria.p__Mycoplasmatota.c__Mollicutes.o__Mycoplasmatales.f__Mycoplasmataceae.g__Ureaplasma.s__Ureaplasmaurealyticum			-
d__Bacteria.p__Pseudomonadota.c__Gammaproteobacteria.o__Vibrionales.f__Vibrionaceae.g__Vibrio.s__Vibriosp_ED004			-
d__Bacteria.p__Thermotogota.c__Thermotogae.o__Thermotogales.f__Thermotogaceae.g__Pseudothermotoga.s__Pseudothermotogaelfii			-
d__Bacteria.p__Spirochaetota.c__Spirochaetia.o__Spirochaetales.f__Treponemataceae.g__Treponema.s__Treponemasp_OMZ305			-
d__Bacteria.p__Pseudomonadota.c__Alphaproteobacteria.o__Sphingomonadales.f__Sphingomonadaceae.g__Sphingomonas.s__Sphingomonasnaphthae			-
d__Bacteria.p__Pseudomonadota.c__Alphaproteobacteria.o__Sphingomonadales.f__Sphingomonadaceae.g__Novosphingobium.s__Novosphingobiumpentaromativorans			-
d__Bacteria.p__Pseudomonadota.c__Gammaproteobacteria.o__Pseudomonadales.f__Pseudomonadaceae.g__Pseudomonas.s__Pseudomonasphytophila			-
d__Bacteria.p__Pseudomonadota.c__Gammaproteobacteria.o__Enterobacterales.f__Yersiniaceae.g__Serratia.s__Serratiasp_JSRIV006			-
d__Bacteria.p__Pseudomonadota.c__Gammaproteobacteria.o__Enterobacterales.f__Yersiniaceae.g__Serratia.s__Serratiasp_JSRIV002			-
d__Bacteria.p__Pseudomonadota.c__Alphaproteobacteria.o__Sphingomonadales.f__Sphingomonadaceae.g__Sphingomonas.s__Sphingomonassp_LK11			-
d__Bacteria.p__Pseudomonadota.c__Alphaproteobacteria.o__Hyphomicrobiales.f__Nitrobacteraceae.g__Rhodopseudomonas.s__Rhodopseudomonassp_P2A_2r			-
d__Bacteria.p__Pseudomonadota.c__Gammaproteobacteria.o__Cellvibrionales.f__Microbulbiferaceae.g__Microbulbifer.s__Microbulbifersp_YPW1			-
d__Bacteria.p__Pseudomonadota.c__Gammaproteobacteria.o__Pseudomonadales.f__Pseudomonadaceae.g__Pseudomonas.s__Pseudomonassp_SL4_2022_			-
d__Bacteria.p__Actinomycetota.c__Actinomycetes.o__Pseudonocardiales.f__Pseudonocardiaceae.g__Pseudonocardia.s__Pseudonocardiaabyssalis			-
d__Bacteria.p__Bdellovibrionota.c__Bdellovibrionia.o__Bdellovibrionales.f__Pseudobdellovibrionaceae.g__Micavibrio.s__Micavibrioaeruginosavorus			-
d__Bacteria.p__Actinomycetota.c__Actinomycetes.o__Micrococcales.f__Intrasporangiaceae.g__Intrasporangium.s__Intrasporangiumcalvum			-
d__Bacteria.p__Pseudomonadota.c__Gammaproteobacteria.o__Vibrionales.f__Vibrionaceae.g__Vibrio.s__Vibrionavarrensis			-
d__Bacteria.p__Pseudomonadota.c__Alphaproteobacteria.o__Rhodospirillales.f__Acetobacteraceae.g__Granulibacter.s__Granulibacterbethesdensis			-
d__Bacteria.p__Bacillota.c__Bacilli.o__Lactobacillales.f__Lactobacillaceae.g__Companilactobacillus.s__Companilactobacillusparalimentarius			-
d__Bacteria.p__Pseudomonadota.c__Alphaproteobacteria.o__Rhodospirillales.f__Azospirillaceae.g__Azospirillum.s__Azospirillumargentinense			-
d__Bacteria.p__Bacillota.c__Erysipelotrichia.o__Erysipelotrichales.f__Erysipelotrichaceae.g__Erysipelothrix.s__Erysipelothrixlarvae			-
d__Bacteria.p__Bacillota.c__Bacilli.o__Bacillales.f__Planococcaceae.g__Planococcus.s__Planococcusrifietoensis			-
d__Bacteria.p__Pseudomonadota.c__Alphaproteobacteria.o__Hyphomicrobiales.f__Parvibaculaceae.g__Parvibaculum.s__Parvibaculumlavamentivorans			-
d__Bacteria.p__Pseudomonadota.c__Alphaproteobacteria.o__Sphingomonadales.f__Erythrobacteraceae.g__Aurantiacibacter.s__Aurantiacibactersp_MUD61			-
d__Bacteria.p__Pseudomonadota.c__Gammaproteobacteria.o__Enterobacterales.f__Yersiniaceae.g__Serratia.s__Serratianematodiphila			-
d__Bacteria.p__Pseudomonadota.c__Gammaproteobacteria.o__Vibrionales.f__Vibrionaceae.g__Vibrio.s__Vibriolentus			-
d__Bacteria.p__Actinomycetota.c__Actinomycetes.o__CandidatusNanopelagicales.f__CandidatusNanopelagicaceae.g__CandidatusNanopelagicus.s__CandidatusNanopelagicushibericus			-
d__Bacteria.p__Pseudomonadota.c__Alphaproteobacteria.o__Rhodobacterales.f__Paracoccaceae.g__Pontibrevibacter.s__Pontibrevibacternitratireducens			-
d__Bacteria.p__Pseudomonadota.c__Alphaproteobacteria.o__Sphingomonadales.f__Sphingomonadaceae.g__Novosphingobium.s__Novosphingobiumsp_KACC22771			-
d__Bacteria.p__Pseudomonadota.c__Gammaproteobacteria.o__Pseudomonadales.f__Pseudomonadaceae.g__Pseudomonas.s__Pseudomonasalcaliphila			-
d__Bacteria.p__Actinomycetota.c__Actinomycetes.o__Actinopolysporales.f__Actinopolysporaceae.g__Actinopolyspora.s__Actinopolysporaerythraea			-
d__Bacteria.p__Bacteroidota.c__Flavobacteriia.o__Flavobacteriales.f__Flavobacteriaceae.g__Salegentibacter.s__Salegentibactersalegens			-
d__Bacteria.p__Pseudomonadota.c__Gammaproteobacteria.o__Methylococcales.f__Methylococcaceae.g__Methylomonas.s__Methylomonassp_LW13			-
d__Bacteria.p__Pseudomonadota.c__Gammaproteobacteria.o__Oceanospirillales.f__Halomonadaceae.g__Halomonas.s__Halomonassp_JS92_SW72			-
d__Bacteria.p__Actinomycetota.c__Actinomycetes.o__Micrococcales.f__Microbacteriaceae.g__Microbacterium.s__Microbacteriumsp_Clip185			-
d__Bacteria.p__Pseudomonadota.c__Gammaproteobacteria.o__Thiotrichales.f__Piscirickettsiaceae.g__Methylophaga.s__Methylophagafrappieri			-
d__Bacteria.p__Mycoplasmatota.o__Mycoplasmoidales.f__Metamycoplasmataceae.g__Mycoplasmoides.s__Mycoplasmoidespneumoniae			-
d__Bacteria.p__Synergistota.c__Synergistia.o__Synergistales.f__Aminobacteriaceae.g__Aminobacterium.s__Aminobacteriumcolombiense			-
d__Bacteria.p__Bacillota.c__Bacilli.o__Bacillales.f__Planococcaceae.g__Planococcus.s__Planococcusplakortidis			-
d__Bacteria.p__Pseudomonadota.c__Betaproteobacteria.o__Burkholderiales.f__Burkholderiaceae.g__Paraburkholderia.s__Paraburkholderiaginsengisoli			-
d__Bacteria.p__Pseudomonadota.c__Gammaproteobacteria.o__Pseudomonadales.f__Pseudomonadaceae.g__Stutzerimonas.s__Stutzerimonasstutzeri			-
d__Bacteria.p__Actinomycetota.c__Actinomycetes.o__Propionibacteriales.f__Actinopolymorphaceae.g__Actinopolymorpha.s__Actinopolymorphasingaporensis			-
d__Bacteria.p__Bacillota.c__Bacilli.o__Bacillales.f__Bacillaceae.g__Bacillus.s__Bacillusdafuensis			-
d__Bacteria.p__Campylobacterota.c__Epsilonproteobacteria.o__Campylobacterales.f__Arcobacteraceae.g__Malaciobacter.s__Malaciobacterpacificus			-
d__Bacteria.p__Bacteroidota.c__Bacteroidia.o__Bacteroidales.f__Prevotellaceae.g__Prevotella.s__Prevotellascopos			-
d__Bacteria.p__Pseudomonadota.c__Alphaproteobacteria.o__Hyphomicrobiales.f__Phyllobacteriaceae.g__Aminobacter.s__Aminobactersp_MDW_2			-
d__Bacteria.p__Pseudomonadota.c__Alphaproteobacteria.o__Hyphomicrobiales.f__Bartonellaceae.g__Bartonella.s__Bartonellaaustralis			-
d__Bacteria.p__Actinomycetota.c__Actinomycetes.o__Mycobacteriales.f__Gordoniaceae.g__Skermania.s__Skermaniapiniformis			-
d__Bacteria.p__Pseudomonadota.c__Alphaproteobacteria.o__Hyphomicrobiales.f__Nitrobacteraceae.g__Bradyrhizobium.s__Bradyrhizobiumsp_BTAi1			-
d__Bacteria.p__Pseudomonadota.c__Betaproteobacteria.g__CandidatusKinetoplastibacterium.s__CandidatusKinetoplastibacteriumsorsogonicusi			-
d__Bacteria.p__Bacillota.c__Clostridia.o__Eubacteriales.f__Clostridiaceae.g__Clostridium.s__Clostridiumsp_CM027			-
d__Bacteria.p__Bacteroidota.c__Saprospiria.o__Saprospirales.f__Saprospiraceae.g__Saprospira.s__Saprospirasp_CCB_QB6			-
d__Bacteria.p__CandidatusCloacimonadota.c__CandidatusCloacimonadia.o__CandidatusCloacimonadales.f__CandidatusCloacimonadaceae.g__CandidatusCloacimonas.s__CandidatusCloacimonasacidaminovorans			-
d__Bacteria.p__Pseudomonadota.c__Gammaproteobacteria.s__Bathymodiolusthermophilusthioautotrophicgillsymbiont			-
d__Bacteria.p__Actinomycetota.c__Actinomycetes.o__Kitasatosporales.f__Streptomycetaceae.g__Streptomyces.s__Streptomycesrutgersensis			-
d__Bacteria.p__Bacillota.c__Bacilli.o__Bacillales.f__Paenibacillaceae.g__Paenibacillus.s__Paenibacilluslycopersici			-
d__Bacteria.p__Pseudomonadota.c__Gammaproteobacteria.o__Pseudomonadales.f__Pseudomonadaceae.g__Pseudomonas.s__Pseudomonassp_J380			-
d__Bacteria.p__Pseudomonadota.c__Alphaproteobacteria.o__Rhodospirillales.f__Acetobacteraceae.g__Novacetimonas.s__Novacetimonashansenii			-
d__Bacteria.p__Pseudomonadota.c__Gammaproteobacteria.o__Enterobacterales.f__Enterobacteriaceae.g__Citrobacter.s__Citrobactersp_RHBSTW_00021			-
d__Bacteria.p__Actinomycetota.c__Actinomycetes.o__Propionibacteriales.f__Propionibacteriaceae.g__Propionibacterium.s__Propionibacteriumaustraliense			-
d__Bacteria.p__Actinomycetota.c__Actinomycetes.o__Mycobacteriales.f__Mycobacteriaceae.g__Mycobacteroides.s__Mycobacteroideschelonae			-
d__Bacteria.p__Bacillota.c__Bacilli.o__Bacillales.f__Paenibacillaceae.g__Paenibacillus.s__Paenibacillussp_BR1_192			-
d__Bacteria.p__Bacillota.c__Clostridia.o__Eubacteriales.f__Heliobacteriaceae.g__Heliorestis.s__Heliorestisconvoluta			-
d__Bacteria.p__Bacteroidota.c__Flavobacteriia.o__Flavobacteriales.f__Flavobacteriaceae.g__Tamlana.s__Tamlanacarrageenivorans			-
d__Bacteria.p__Pseudomonadota.c__Gammaproteobacteria.o__Alteromonadales.f__Shewanellaceae.g__Shewanella.s__Shewanellamarisflavi			-
d__Bacteria.p__Pseudomonadota.c__Alphaproteobacteria.o__Hyphomicrobiales.f__Rhizobiaceae.g__Ensifer.s__Ensifersojae			-
d__Bacteria.p__Pseudomonadota.c__Alphaproteobacteria.o__Hyphomicrobiales.f__Rhizobiaceae.g__Agrobacterium.s__Agrobacteriumlarrymoorei			-
d__Bacteria.p__Bacteroidota.c__Flavobacteriia.o__Flavobacteriales.f__Flavobacteriaceae.g__Flavobacterium.s__Flavobacteriumcommune			-
d__Bacteria.p__Bdellovibrionota.c__Oligoflexia.o__Silvanigrellales.f__Silvanigrellaceae.g__Silvanigrella.s__Silvanigrellaaquatica			-
d__Bacteria.p__Bacillota.c__Tissierellia.o__Tissierellales.f__Peptoniphilaceae.g__Murdochiella.s__Murdochiellavaginalis			-
d__Bacteria.p__Bacteroidota.c__Cytophagia.o__Cytophagales.f__Spirosomaceae.g__Larkinella.s__Larkinellasp_IE_0392			-
d__Bacteria.p__Pseudomonadota.c__Gammaproteobacteria.o__Pseudomonadales.f__Pseudomonadaceae.g__Pseudomonas.s__Pseudomonasavellanae			-
d__Bacteria.p__Pseudomonadota.c__Betaproteobacteria.o__Burkholderiales.f__Burkholderiaceae.g__Burkholderia.s__Burkholderiasp_IDO3			-
d__Bacteria.p__Cyanobacteriota.c__Cyanophyceae.o__Oscillatoriales.f__Oscillatoriaceae.g__Moorena.s__Moorenaproducens			-
d__Bacteria.p__Planctomycetota.c__Planctomycetia.o__Pirellulales.f__Lacipirellulaceae.g__Adhaeretor.s__Adhaeretormobilis			-
d__Bacteria.p__Actinomycetota.c__Actinomycetes.o__Micromonosporales.f__Micromonosporaceae.g__Micromonospora.s__Micromonosporaechinaurantiaca			-
d__Bacteria.p__Bacteroidota.c__Flavobacteriia.o__Flavobacteriales.f__Crocinitomicaceae.g__Paracrocinitomix.s__Paracrocinitomixmangrovi			-
d__Bacteria.p__Bacillota.c__Bacilli.o__Lactobacillales.f__Lactobacillaceae.g__Lactobacillus.s__Lactobacillussp_PV034			-
d__Bacteria.p__Pseudomonadota.c__Alphaproteobacteria.o__Hyphomicrobiales.f__Rhizobiaceae.g__Rhizobium.s__Rhizobiumsp_BT_226			-
d__Bacteria.p__Actinomycetota.c__Actinomycetes.o__Micrococcales.f__Micrococcaceae.g__Arthrobacter.s__Arthrobactersp_24S4_2			-
d__Bacteria.p__Pseudomonadota.c__Alphaproteobacteria.o__Rickettsiales.f__Anaplasmataceae.g__CandidatusNeoehrlichia.s__Neoehrlichiamikurensis			-
d__Bacteria.p__Bacillota.c__Bacilli.o__Bacillales.g__Exiguobacterium.s__Exiguobacteriummexicanum			-
d__Bacteria.p__Pseudomonadota.c__Gammaproteobacteria.o__Alteromonadales.f__Shewanellaceae.g__Shewanella.s__Shewanellachilikensis			-
d__Bacteria.p__Pseudomonadota.c__Gammaproteobacteria.o__Pseudomonadales.f__Pseudomonadaceae.g__Pseudomonas.s__Pseudomonasbenzenivorans			-
d__Bacteria.p__Pseudomonadota.c__Gammaproteobacteria.o__Methylococcales.f__Methylococcaceae.g__Methylomonas.s__Methylomonasrapida			-
d__Bacteria.p__Pseudomonadota.c__Betaproteobacteria.o__Neisseriales.f__Chromobacteriaceae.g__Chromobacterium.s__Chromobacteriumsp_ATCC53434			-
d__Bacteria.p__Pseudomonadota.c__Gammaproteobacteria.o__Alteromonadales.f__Shewanellaceae.g__Shewanella.s__Shewanellayunxiaonensis			-
d__Bacteria.p__Pseudomonadota.c__Alphaproteobacteria.o__Rhodospirillales.f__Rhodospirillaceae.g__CandidatusEndolissoclinum.s__CandidatusEndolissoclinumfaulkneri			-
d__Bacteria.p__Fusobacteriota.c__Fusobacteriia.o__Fusobacteriales.f__Leptotrichiaceae.g__Streptobacillus.s__Streptobacillusmoniliformis			-
d__Bacteria.p__Pseudomonadota.c__Gammaproteobacteria.o__Vibrionales.f__Vibrionaceae.g__Vibrio.s__Vibrioparahaemolyticus			-
d__Bacteria.p__Pseudomonadota.c__Gammaproteobacteria.g__CandidatusPseudothioglobus.s__CandidatusPseudothioglobussingularis			-
d__Bacteria.p__Bacillota.c__Bacilli.o__Bacillales.f__Staphylococcaceae.g__Jeotgalicoccus.s__Jeotgalicoccussaudimassiliensis			-
d__Bacteria.p__Actinomycetota.c__Actinomycetes.o__Micrococcales.f__Micrococcaceae.g__Sinomonas.s__Sinomonasatrocyanea			-
d__Bacteria.p__Actinomycetota.c__Actinomycetes.o__Mycobacteriales.f__Corynebacteriaceae.g__Corynebacterium.s__Corynebacteriumsp_sy039			-
d__Bacteria.p__Mycoplasmatota.c__Mollicutes.o__Mycoplasmatales.f__Mycoplasmataceae.g__Mycoplasmopsis.s__Mycoplasmopsiscolumbinasalis			-
d__Bacteria.p__Bacteroidota.c__Sphingobacteriia.o__Sphingobacteriales.f__Sphingobacteriaceae.g__Sphingobacterium.s__Sphingobacteriumsp_SYP_B4668			-
d__Bacteria.p__Pseudomonadota.c__Gammaproteobacteria.o__Pseudomonadales.f__Pseudomonadaceae.g__Pseudomonas.s__Pseudomonassp_NIBR_H_19			-
d__Bacteria.p__Pseudomonadota.c__Alphaproteobacteria.o__Rhodospirillales.f__Elioraeaceae.g__Elioraea.s__Elioraeatepida			-
d__Bacteria.p__Actinomycetota.c__Actinomycetes.o__Kitasatosporales.f__Streptomycetaceae.g__Streptomyces.s__Streptomycesgriseoviridis			-
d__Bacteria.p__Actinomycetota.c__Actinomycetes.o__Micrococcales.f__Promicromonosporaceae.g__Xylanimonas.s__Xylanimonasprotaetiae			-
d__Bacteria.p__Cyanobacteriota.c__Cyanophyceae.o__Synechococcales.f__Synechococcaceae.g__Synechococcus.s__Synechococcussp_BIOS_U3_1			-
d__Bacteria.p__Pseudomonadota.c__Gammaproteobacteria.o__Alteromonadales.f__Shewanellaceae.g__Shewanella.s__Shewanellasp_FJAT_53532			-
d__Bacteria.p__Pseudomonadota.c__Betaproteobacteria.o__Neisseriales.f__Neisseriaceae.g__Neisseria.s__Neisseriacinerea			-
d__Bacteria.p__Pseudomonadota.c__Gammaproteobacteria.o__Cellvibrionales.f__Microbulbiferaceae.g__Microbulbifer.s__Microbulbiferhydrolyticus			-
d__Bacteria.p__Bacteroidota.c__Flavobacteriia.o__Flavobacteriales.f__Flavobacteriaceae.g__Flavobacterium.s__Flavobacteriumsp_CECT9288			-
d__Bacteria.p__Pseudomonadota.c__Gammaproteobacteria.o__Enterobacterales.f__Hafniaceae.g__Edwardsiella.s__Edwardsiellaictaluri			-
d__Bacteria.p__Pseudomonadota.c__Alphaproteobacteria.o__Hyphomicrobiales.f__Phyllobacteriaceae.g__Mesorhizobium.s__Mesorhizobiumsp_B2_8_5			-
d__Bacteria.p__Bacillota.c__Clostridia.o__Thermoanaerobacterales.f__Thermoanaerobacteraceae.g__Thermoanaerobacter.s__Thermoanaerobacterwiegelii			-
d__Bacteria.p__Pseudomonadota.c__Gammaproteobacteria.o__Alteromonadales.f__Shewanellaceae.g__Shewanella.s__Shewanellabaltica			-
d__Bacteria.p__Bacillota.c__Bacilli.o__Bacillales.f__Bacillaceae.g__Alkalihalobacillus.s__Alkalihalobacillusmiscanthi			-
d__Bacteria.p__Pseudomonadota.c__Alphaproteobacteria.o__Sphingomonadales.f__Sphingomonadaceae.g__Sphingomonas.s__SphingomonasginsengisoliAnetal_2013			-
d__Bacteria.p__Pseudomonadota.c__Gammaproteobacteria.o__Vibrionales.f__Vibrionaceae.g__Vibrio.s__Vibrioaquimaris			-
d__Bacteria.p__Pseudomonadota.c__Gammaproteobacteria.o__Alteromonadales.f__Shewanellaceae.g__Shewanella.s__Shewanellahalifaxensis			-
d__Bacteria.p__Actinomycetota.c__Actinomycetes.o__Kitasatosporales.f__Streptomycetaceae.g__Streptomyces.s__Streptomycessp_C8S0			-
d__Bacteria.p__Pseudomonadota.c__Gammaproteobacteria.o__Thiotrichales.f__Piscirickettsiaceae.g__Hydrogenovibrio.s__Hydrogenovibriomarinus			-
d__Bacteria.p__Mycoplasmatota.c__Mollicutes.o__Mycoplasmatales.f__Mycoplasmataceae.g__Mesomycoplasma.s__Mesomycoplasmaflocculare			-
d__Bacteria.p__Pseudomonadota.c__Alphaproteobacteria.o__Hyphomicrobiales.f__Rhizobiaceae.g__Rhizobium.s__Rhizobiumsp_C104			-
d__Bacteria.p__Bacillota.c__Bacilli.o__Bacillales.f__Paenibacillaceae.g__Paenibacillus.s__Paenibacillussp_KACC21273			-
d__Bacteria.p__Pseudomonadota.c__Gammaproteobacteria.o__Xanthomonadales.f__Xanthomonadaceae.g__Xanthomonas.s__Xanthomonasvesicatoria			-
d__Bacteria.p__Actinomycetota.c__Actinomycetes.o__Actinomycetales.f__Actinomycetaceae.g__Actinomyces.s__Actinomycessp_MAS_1			-
d__Bacteria.p__Thermodesulfobacteriota.c__Thermodesulfobacteria.o__Thermodesulfobacteriales.f__Thermodesulfobacteriaceae.g__Thermodesulfobacterium.s__Thermodesulfobacteriumgeofontis			-
d__Bacteria.p__Pseudomonadota.c__Betaproteobacteria.o__Burkholderiales.f__Oxalobacteraceae.g__Massilia.s__Massiliasp_erpn			0.0139308
d__Bacteria.p__Pseudomonadota.c__Gammaproteobacteria.o__Vibrionales.f__Vibrionaceae.g__Vibrio.s__Vibriocidicii			-
d__Bacteria.p__Actinomycetota.c__Actinomycetes.o__Pseudonocardiales.f__Pseudonocardiaceae.g__Pseudonocardia.s__Pseudonocardiaautotrophica			-
d__Bacteria.p__Bacillota.c__Bacilli.o__Lactobacillales.f__Lactobacillaceae.g__Leuconostoc.s__Leuconostoclactis			-
d__Bacteria.p__Pseudomonadota.c__Gammaproteobacteria.o__Alteromonadales.f__Shewanellaceae.g__Shewanella.s__Shewanellasp_FJAT_51754			-
d__Bacteria.p__Actinomycetota.c__Thermoleophilia.o__Solirubrobacterales.f__Conexibacteraceae.g__Conexibacter.s__Conexibactersp_DBS9H8			-
d__Bacteria.p__Pseudomonadota.c__Betaproteobacteria.o__Burkholderiales.f__Burkholderiaceae.g__Paraburkholderia.s__Paraburkholderiasp_SOS3			-
d__Bacteria.p__Actinomycetota.c__Actinomycetes.o__Pseudonocardiales.f__Pseudonocardiaceae.g__Pseudonocardia.s__Pseudonocardiasp_EC080610_09			-
d__Bacteria.p__Pseudomonadota.c__Gammaproteobacteria.o__Oceanospirillales.f__Oceanospirillaceae.g__Marinobacterium.s__Marinobacteriumsediminicola			-
d__Bacteria.p__Actinomycetota.c__Actinomycetes.o__Nakamurellales.f__Nakamurellaceae.g__Nakamurella.s__Nakamurellamultipartita			-
d__Bacteria.p__Pseudomonadota.c__Gammaproteobacteria.o__Enterobacterales.f__Enterobacteriaceae.g__Enterobacter.s__Enterobactercloacaecomplexsp_R_G8			-
d__Bacteria.p__Bacteroidota.c__Sphingobacteriia.o__Sphingobacteriales.f__Sphingobacteriaceae.g__Mucilaginibacter.s__Mucilaginibactergotjawali			-
d__Bacteria.p__Pseudomonadota.c__Gammaproteobacteria.o__Enterobacterales.f__Enterobacteriaceae.g__Cronobacter.s__Cronobactersp_JZ38			-
d__Bacteria.p__Caldisericota.c__Caldisericia.o__Caldisericales.f__Caldisericaceae.g__Caldisericum.s__Caldisericumexile			-
d__Bacteria.p__Cyanobacteriota.c__Cyanophyceae.o__Oscillatoriales.f__Gomontiellaceae.g__Crinalium.s__Crinaliumepipsammum			-
d__Bacteria.p__Bacillota.c__Bacilli.o__Lactobacillales.f__Lactobacillaceae.g__Weissella.s__Weissellahellenica			-
d__Bacteria.p__Actinomycetota.c__Actinomycetes.o__Mycobacteriales.f__Corynebacteriaceae.g__Corynebacterium.s__Corynebacteriumflavescens			-
d__Bacteria.p__Pseudomonadota.c__Gammaproteobacteria.o__Enterobacterales.f__Enterobacteriaceae.g__Klebsiella.s__Klebsiellasp_WP4_W18_ESBL_05			-
d__Bacteria.p__Thermodesulfobacteriota.c__Desulfuromonadia.o__Geobacterales.f__Geobacteraceae.g__Geotalea.s__Geotaleauraniireducens			-
d__Bacteria.p__Bacillota.c__Bacilli.o__Bacillales.f__Bacillaceae.g__Rossellomorea.s__Rossellomoreamarisflavi			-
d__Bacteria.p__Pseudomonadota.c__Gammaproteobacteria.o__Pasteurellales.f__Pasteurellaceae.g__Bibersteinia.s__Bibersteiniatrehalosi			0.00898216
d__Bacteria.p__Bacteroidota.c__Flavobacteriia.o__Flavobacteriales.f__Weeksellaceae.g__Chryseobacterium.s__Chryseobacteriumlactis			-
d__Bacteria.p__Bacillota.c__Bacilli.o__Bacillales.f__Staphylococcaceae.g__Jeotgalicoccus.s__Jeotgalicoccussp_ATCC8456			-
d__Bacteria.p__Pseudomonadota.c__Alphaproteobacteria.o__Hyphomicrobiales.f__Rhizobiaceae.g__Pseudorhizobium.s__Pseudorhizobiumbanfieldiae			-
d__Bacteria.p__Actinomycetota.c__Actinomycetes.o__Mycobacteriales.f__Corynebacteriaceae.g__Corynebacterium.s__Corynebacteriummarinum			-
d__Bacteria.p__Pseudomonadota.c__Alphaproteobacteria.o__Rhodospirillales.f__Rhodospirillaceae.g__Magnetospirillum.s__Magnetospirillumgryphiswaldense			-
d__Bacteria.p__Synergistota.c__Synergistia.o__Synergistales.f__Acetomicrobiaceae.g__Acetomicrobium.s__Acetomicrobiummobile			-
d__Bacteria.p__Pseudomonadota.c__Gammaproteobacteria.o__Enterobacterales.f__Enterobacteriaceae.g__Shigella.s__Shigellaboydii			-
d__Bacteria.p__Actinomycetota.c__Actinomycetes.o__Propionibacteriales.f__Propionibacteriaceae.g__Raineyella.s__Raineyellafluvialis			-
d__Bacteria.p__Actinomycetota.c__Actinomycetes.o__Micrococcales.f__Microbacteriaceae.g__Microbacterium.s__Microbacteriumpygmaeum			-
d__Bacteria.p__Actinomycetota.c__Actinomycetes.o__Micrococcales.f__Brevibacteriaceae.g__Brevibacterium.s__Brevibacteriumpigmentatum			-
d__Bacteria.p__Bacillota.c__Bacilli.o__Bacillales.f__Bacillaceae.g__Gracilibacillus.s__Gracilibacillussp_SSPM10_3			-
d__Bacteria.p__Mycoplasmatota.o__Mycoplasmoidales.f__Metamycoplasmataceae.g__Metamycoplasma.s__Metamycoplasmacanadense			-
d__Bacteria.p__Actinomycetota.c__Actinomycetes.o__Mycobacteriales.f__Corynebacteriaceae.g__Corynebacterium.s__Corynebacteriumxerosis			-
d__Bacteria.p__Bacillota.c__Bacilli.o__Lactobacillales.f__Lactobacillaceae.g__Lactobacillus.s__Lactobacillusjensenii			-
d__Bacteria.p__Pseudomonadota.c__Betaproteobacteria.o__Burkholderiales.f__Burkholderiaceae.g__Burkholderia.s__Burkholderiaseminalis			-
d__Bacteria.p__Pseudomonadota.c__Gammaproteobacteria.o__Alteromonadales.f__Shewanellaceae.g__Shewanella.s__Shewanellaoneidensis			-
d__Bacteria.p__Actinomycetota.c__Actinomycetes.o__Mycobacteriales.f__Corynebacteriaceae.g__Corynebacterium.s__Corynebacteriumpseudogenitalium			-
d__Bacteria.p__Thermodesulfobacteriota.c__Desulfobulbia.o__Desulfobulbales.f__Desulfocapsaceae.g__Desulfosediminicola.s__Desulfosediminicolaflagellatus			-
d__Bacteria.p__Thermodesulfobacteriota.c__Desulfovibrionia.o__Desulfovibrionales.f__Desulfovibrionaceae.g__Maridesulfovibrio.s__Maridesulfovibriosalexigens			-
d__Bacteria.p__Pseudomonadota.c__Betaproteobacteria.o__Burkholderiales.f__Comamonadaceae.g__Kinneretia.s__Kinneretiasp_XES5			-
d__Bacteria.p__Bacteroidota.c__Chitinophagia.o__Chitinophagales.f__Chitinophagaceae.g__Flavisolibacter.s__Flavisolibacterginsenosidimutans			-
d__Bacteria.p__Pseudomonadota.c__Gammaproteobacteria.o__Enterobacterales.f__Enterobacteriaceae.g__Citrobacter.s__Citrobactersp_Colony322			-
d__Bacteria.p__Pseudomonadota.c__Alphaproteobacteria.o__Rhodobacterales.f__Roseobacteraceae.g__Celeribacter.s__Celeribacterindicus			-
d__Bacteria.p__Pseudomonadota.c__Gammaproteobacteria.o__Pseudomonadales.f__Pseudomonadaceae.g__Pseudomonas.s__Pseudomonascannabina			-
d__Bacteria.p__Actinomycetota.c__Actinomycetes.o__Propionibacteriales.f__Propionibacteriaceae.g__Propioniciclava.s__Propioniciclavasp_MC1595			-
d__Bacteria.p__Bacillota.c__Clostridia.o__Eubacteriales.f__Lachnospiraceae.g__Lachnoclostridium.s__Lachnoclostridiumsp_YL32			-
d__Bacteria.p__Pseudomonadota.c__Gammaproteobacteria.o__Pseudomonadales.f__Pseudomonadaceae.g__Pseudomonas.s__Pseudomonaspohangensis			-
d__Bacteria.p__Pseudomonadota.c__Gammaproteobacteria.o__Pseudomonadales.f__Pseudomonadaceae.g__Pseudomonas.s__Pseudomonassp_DR5_09			-
d__Bacteria.p__Chlorobiota.c__Chlorobiia.o__Chlorobiales.f__Chlorobiaceae.g__Chlorobaculum.s__Chlorobaculumlimnaeum			-
d__Bacteria.p__Bacillota.c__Bacilli.o__Bacillales.f__Staphylococcaceae.g__Staphylococcus.s__Staphylococcussp_IVB6240			-
d__Bacteria.p__Pseudomonadota.c__Gammaproteobacteria.o__Pseudomonadales.f__Pseudomonadaceae.g__Pseudomonas.s__Pseudomonasresinovorans			-
d__Bacteria.p__Pseudomonadota.c__Alphaproteobacteria.o__Sphingomonadales.f__Sphingomonadaceae.g__Sphingomonas.s__Sphingomonassp_ZFBP2030			-
d__Bacteria.p__Pseudomonadota.c__Betaproteobacteria.o__Burkholderiales.f__Burkholderiaceae.g__Ralstonia.s__Ralstoniasyzygii			-
d__Bacteria.p__Actinomycetota.c__Actinomycetes.o__Micrococcales.f__Microbacteriaceae.g__Agromyces.s__Agromycessp_H17E_10			-
d__Bacteria.p__Bacteroidota.c__Flavobacteriia.o__Flavobacteriales.f__Flavobacteriaceae.g__Flavobacterium.s__Flavobacteriumsp_IMCC36791			-
d__Bacteria.p__Chlorobiota.c__Chlorobiia.o__Chlorobiales.f__Chlorobiaceae.g__Prosthecochloris.s__Prosthecochlorissp_CIB2401			-
d__Bacteria.p__Bacteroidota.c__Flavobacteriia.o__Flavobacteriales.f__Flavobacteriaceae.g__Flavobacterium.s__Flavobacteriumsp_IMCC36793			-
d__Bacteria.p__Bacteroidota.c__Flavobacteriia.o__Flavobacteriales.f__Flavobacteriaceae.g__Flavobacterium.s__Flavobacteriumsp_IMCC36792			-
d__Bacteria.p__Deinococcota.c__Deinococci.o__Deinococcales.f__Deinococcaceae.g__Deinococcus.s__Deinococcussoli_exChaetal_2016_			-
d__Bacteria.p__Actinomycetota.c__Actinomycetes.o__Micrococcales.f__Microbacteriaceae.g__Aquiluna.s__Aquilunaborgnonia			-
d__Bacteria.p__Pseudomonadota.c__Betaproteobacteria.o__Nitrosomonadales.f__Usitatibacteraceae.g__Usitatibacter.s__Usitatibacterrugosus			-
d__Bacteria.p__Thermodesulfobacteriota.c__Desulfovibrionia.o__Desulfovibrionales.f__Desulfovibrionaceae.g__Salidesulfovibrio.s__Salidesulfovibrioonnuriiensis			-
d__Bacteria.p__Pseudomonadota.c__Gammaproteobacteria.o__Alteromonadales.f__Shewanellaceae.g__Shewanella.s__Shewanellasediminis			-
d__Bacteria.p__Actinomycetota.c__Actinomycetes.o__Kitasatosporales.f__Streptomycetaceae.g__Streptomyces.s__Streptomycessp_SYP_A7193			-
d__Bacteria.p__Bacteroidota.c__Cytophagia.o__Cytophagales.f__Hymenobacteraceae.g__Hymenobacter.s__Hymenobactersp_5420S_77			-
d__Bacteria.p__Bacteroidota.c__Bacteroidia.o__Bacteroidales.f__Odoribacteraceae.g__Butyricimonas.s__Butyricimonasfaecalis			-
d__Bacteria.p__Pseudomonadota.c__Alphaproteobacteria.o__Rhodobacterales.f__Roseobacteraceae.g__Sulfitobacter.s__Sulfitobacterindolifex			-
d__Bacteria.p__Deinococcota.c__Deinococci.o__Thermales.f__Thermaceae.g__Thermus.s__Thermuscaldilimi			-
d__Bacteria.p__Bacteroidota.c__Flavobacteriia.o__Flavobacteriales.f__Flavobacteriaceae.g__Polaribacter.s__Polaribacterhaliotis			-
d__Bacteria.p__Bdellovibrionota.c__Bacteriovoracia.o__Bacteriovoracales.f__Halobacteriovoraceae.g__Halobacteriovorax.s__Halobacteriovoraxsp_BALOs_7			-
d__Bacteria.p__Pseudomonadota.c__Alphaproteobacteria.o__Rhodobacterales.f__Roseobacteraceae.g__Sulfitobacter.s__Sulfitobacterfaviae			-
d__Bacteria.p__Bacillota.c__Bacilli.o__Bacillales.f__Paenibacillaceae.g__Paenibacillus.s__Paenibacillusphyscomitrellae			-
d__Bacteria.p__Cyanobacteriota.c__Cyanophyceae.o__Synechococcales.f__Synechococcaceae.g__Synechococcus.s__Synechococcussp_MVIR_18_1			-
d__Bacteria.p__Pseudomonadota.c__Gammaproteobacteria.o__Pseudomonadales.f__Pseudomonadaceae.g__Pseudomonas.s__Pseudomonassp_NS1_2017_			-
d__Bacteria.p__Pseudomonadota.c__Gammaproteobacteria.o__Pseudomonadales.f__Pseudomonadaceae.g__Pseudomonas.s__Pseudomonasmucidolens			-
d__Bacteria.p__Actinomycetota.c__Actinomycetes.o__Actinomycetales.f__Actinomycetaceae.g__Actinomyces.s__Actinomyceslilanjuaniae			-
d__Bacteria.p__Actinomycetota.c__Actinomycetes.o__Pseudonocardiales.f__Pseudonocardiaceae.g__Actinokineospora.s__Actinokineosporasp_UTMC2448			-
d__Bacteria.p__Pseudomonadota.c__Alphaproteobacteria.o__Hyphomicrobiales.f__Nitrobacteraceae.g__Variibacter.s__Variibactergotjawalensis			-
d__Bacteria.p__Actinomycetota.c__Actinomycetes.o__Micrococcales.f__Promicromonosporaceae.g__Xylanimonas.s__Xylanimonasallomyrinae			-
d__Bacteria.p__Mycoplasmatota.c__Mollicutes.o__Mycoplasmatales.f__Mycoplasmataceae.g__Mycoplasmopsis.s__Mycoplasmopsispulmonis			-
d__Bacteria.p__Pseudomonadota.c__Gammaproteobacteria.o__Enterobacterales.f__Erwiniaceae.g__Pantoea.s__Pantoeasp_SO10			-
d__Bacteria.p__Bacillota.c__Bacilli.o__Lactobacillales.f__Lactobacillaceae.g__Limosilactobacillus.s__Limosilactobacilluspontis			-
d__Bacteria.p__Actinomycetota.c__Actinomycetes.o__Micrococcales.f__Micrococcaceae.g__Arthrobacter.s__Arthrobacteragilis			-
d__Bacteria.p__Bacillota.c__Bacilli.o__Lactobacillales.f__Streptococcaceae.g__Streptococcus.s__Streptococcussp_zg_86			-
d__Bacteria.p__Pseudomonadota.c__Gammaproteobacteria.o__Pseudomonadales.f__Pseudomonadaceae.g__Pseudomonas.s__Pseudomonassp_CYM_20_01			-
d__Bacteria.p__Pseudomonadota.c__Gammaproteobacteria.o__Enterobacterales.f__Erwiniaceae.g__Erwinia.s__Erwiniasp_QL_Z3			-
d__Bacteria.p__Acidobacteriota.c__Terriglobia.o__Terriglobales.f__Acidobacteriaceae.g__CandidatusKoribacter.s__CandidatusKoribacterversatilis			-
d__Bacteria.p__Bacillota.c__Bacilli.o__Bacillales.f__Bacillaceae.g__Anoxybacillus.s__Anoxybacilluscaldiproteolyticus			-
d__Bacteria.p__Bacillota.c__Bacilli.o__Bacillales.f__Paenibacillaceae.g__Paenibacillus.s__Paenibacillusgraminis			-
d__Bacteria.p__Pseudomonadota.c__Betaproteobacteria.o__Rhodocyclales.f__Zoogloeaceae.g__Thauera.s__Thauerasp_K11			-
d__Bacteria.p__Pseudomonadota.c__Betaproteobacteria.o__Burkholderiales.f__Oxalobacteraceae.g__Massilia.s__Massiliasp_DM_R_R2A_13			-
d__Bacteria.p__Bacillota.c__Bacilli.o__Bacillales.f__Staphylococcaceae.g__Staphylococcus.s__Staphylococcusarlettae			-
d__Bacteria.p__Actinomycetota.c__Actinomycetes.o__Kitasatosporales.f__Streptomycetaceae.g__Streptomyces.s__Streptomycessp_RPA4_2			-
d__Bacteria.p__Actinomycetota.c__Actinomycetes.o__Micromonosporales.f__Micromonosporaceae.g__Phytohabitans.s__Phytohabitansflavus			-
d__Bacteria.p__Bacteroidota.c__Flavobacteriia.o__Flavobacteriales.f__Blattabacteriaceae.g__Blattabacterium.s__Blattabacteriumcuenoti			-
d__Bacteria.p__Pseudomonadota.c__Alphaproteobacteria.o__Hyphomicrobiales.f__Rhizobiaceae.g__Pararhizobium.s__Pararhizobiumsp_BT_229			-
d__Bacteria.p__Actinomycetota.c__Actinomycetes.o__Propionibacteriales.f__Propionibacteriaceae.g__Cutibacterium.s__Cutibacteriumavidum			-
d__Bacteria.p__Bacteroidota.c__Flavobacteriia.o__Flavobacteriales.f__Weeksellaceae.g__Chryseobacterium.s__Chryseobacteriumbernardetii			-
d__Bacteria.p__Pseudomonadota.c__Alphaproteobacteria.o__Hyphomicrobiales.f__Devosiaceae.g__Devosia.s__Devosiasp_SD17_2			-
d__Bacteria.p__Bacteroidota.c__Bacteroidia.o__Bacteroidales.f__Prevotellaceae.g__Prevotella.s__Prevotellanigrescens			-
d__Bacteria.p__Pseudomonadota.c__Gammaproteobacteria.o__Xanthomonadales.f__Xanthomonadaceae.g__Luteimonas.s__Luteimonasgranuli			-
d__Bacteria.p__Pseudomonadota.c__Alphaproteobacteria.o__Hyphomicrobiales.f__Hyphomicrobiaceae.g__Hyphomicrobium.s__Hyphomicrobiumnitrativorans			-
d__Bacteria.p__Bacteroidota.c__Sphingobacteriia.o__Sphingobacteriales.f__Sphingobacteriaceae.g__Pedobacter.s__Pedobacterheparinus			-
d__Bacteria.p__Pseudomonadota.c__Gammaproteobacteria.o__Pseudomonadales.f__Marinobacteraceae.g__Marinobacter.s__Marinobactersimilis			-
d__Bacteria.p__Actinomycetota.c__Actinomycetes.o__Mycobacteriales.f__Corynebacteriaceae.g__Corynebacterium.s__Corynebacteriumtimonense			-
d__Bacteria.p__Bacteroidota.c__Flavobacteriia.o__Flavobacteriales.f__Flavobacteriaceae.g__Aquimarina.s__Aquimarinasp_Aq107			-
d__Bacteria.p__Bacillota.c__Bacilli.o__Bacillales.f__Staphylococcaceae.g__Mammaliicoccus.s__Mammaliicoccusstepanovicii			-
d__Bacteria.p__Pseudomonadota.c__Betaproteobacteria.o__Neisseriales.f__Neisseriaceae.g__Neisseria.s__Neisseriasp_KEM232			-
d__Bacteria.p__Actinomycetota.c__Actinomycetes.o__Micrococcales.f__Micrococcaceae.g__Arthrobacter.s__Arthrobactersp_CJ23			-
d__Bacteria.p__Pseudomonadota.c__Gammaproteobacteria.o__Vibrionales.f__Vibrionaceae.g__Vibrio.s__Vibriofurnissii			-
d__Bacteria.p__Pseudomonadota.c__Alphaproteobacteria.o__Rhodobacterales.f__Roseobacteraceae.g__Ruegeria.s__Ruegeriasp_SCSIO43209			-
d__Bacteria.p__Actinomycetota.c__Coriobacteriia.o__Coriobacteriales.f__Coriobacteriaceae.g__Collinsella.s__Collinsellasp_zg1085			-
d__Bacteria.p__Actinomycetota.c__Actinomycetes.o__Micrococcales.f__Brevibacteriaceae.g__Brevibacterium.s__Brevibacteriumlimosum			-
d__Bacteria.p__Bacillota.c__Bacilli.o__Bacillales.f__Paenibacillaceae.g__Paenibacillus.s__Paenibacillusbeijingensis			-
d__Bacteria.p__Pseudomonadota.c__Gammaproteobacteria.o__Enterobacterales.f__Enterobacteriaceae.g__Klebsiella.s__Klebsiellaquasivariicola			-
d__Bacteria.p__Bacteroidota.c__Chitinophagia.o__Chitinophagales.f__Chitinophagaceae.g__Panacibacter.s__Panacibacterginsenosidivorans			-
d__Bacteria.p__Pseudomonadota.c__Alphaproteobacteria.o__Hyphomicrobiales.f__Nitrobacteraceae.g__Bradyrhizobium.s__Bradyrhizobiumamphicarpaeae			-
d__Bacteria.p__Bacillota.c__Bacilli.o__Lactobacillales.f__Streptococcaceae.g__Streptococcus.s__Streptococcuspantholopis			-
d__Bacteria.p__Pseudomonadota.c__Betaproteobacteria.o__Neisseriales.f__Neisseriaceae.g__Neisseria.s__Neisseriasicca			-
d__Bacteria.p__Actinomycetota.c__Actinomycetes.o__Kitasatosporales.f__Streptomycetaceae.g__Streptomyces.s__Streptomycessp_S465			-
d__Bacteria.p__Pseudomonadota.c__Betaproteobacteria.o__Burkholderiales.f__Alcaligenaceae.g__Pusillimonas.s__Pusillimonassp_T7_7			-
d__Bacteria.p__Planctomycetota.c__Planctomycetia.o__Pirellulales.f__Pirellulaceae.g__Lignipirellula.s__Lignipirellulacremea			-
d__Bacteria.p__Pseudomonadota.c__Gammaproteobacteria.o__Enterobacterales.f__Erwiniaceae.g__Erwinia.s__CandidatusErwiniaharadaeae			-
d__Bacteria.p__Actinomycetota.c__Actinomycetes.o__Mycobacteriales.f__Lawsonellaceae.g__Lawsonella.s__Lawsonellaclevelandensis			-
d__Bacteria.p__Pseudomonadota.c__Alphaproteobacteria.o__Sphingomonadales.f__Sphingomonadaceae.g__Sphingomonas.s__Sphingomonaspaucimobilis			-
d__Bacteria.p__Pseudomonadota.c__Gammaproteobacteria.o__Pseudomonadales.f__Pseudomonadaceae.g__Pseudomonas.s__Pseudomonassp_ADPe			-
d__Bacteria.p__Pseudomonadota.c__Gammaproteobacteria.o__Methylococcales.f__Methylococcaceae.g__Methylococcus.s__Methylococcussp_Mc7			-
d__Bacteria.p__Campylobacterota.c__Epsilonproteobacteria.o__Campylobacterales.f__Sulfurospirillaceae.g__Sulfurospirillum.s__Sulfurospirillumdeleyianum			-
d__Bacteria.p__Actinomycetota.c__Actinomycetes.o__Micrococcales.f__Microbacteriaceae.g__Agromyces.s__Agromycesaureus			-
d__Bacteria.p__Actinomycetota.c__Actinomycetes.o__Mycobacteriales.f__Gordoniaceae.g__Gordonia.s__Gordoniazhaorongruii			-
d__Bacteria.p__Pseudomonadota.c__Gammaproteobacteria.o__Enterobacterales.f__Pectobacteriaceae.g__Pectobacterium.s__Pectobacteriumsp_A5351			-
d__Bacteria.p__Bacteroidota.c__Bacteroidia.o__Bacteroidales.f__Prevotellaceae.g__Prevotella.s__Prevotellacorporis			-
d__Bacteria.p__Pseudomonadota.c__Gammaproteobacteria.o__Pseudomonadales.f__Pseudomonadaceae.g__Pseudomonas.s__Pseudomonassp_R3_18_08			-
d__Bacteria.p__Bacillota.c__Bacilli.o__Lactobacillales.f__Lactobacillaceae.g__Latilactobacillus.s__Latilactobacillussakei			-
d__Bacteria.p__Bacteroidota.c__Flavobacteriia.o__Flavobacteriales.f__Flavobacteriaceae.g__Tenacibaculum.s__Tenacibaculumtodarodis			-
d__Bacteria.p__Bacillota.c__Bacilli.o__Lactobacillales.f__Streptococcaceae.g__Streptococcus.s__Streptococcuslutetiensis			-
d__Bacteria.p__Pseudomonadota.c__Gammaproteobacteria.o__Pseudomonadales.f__Pseudomonadaceae.g__Pseudomonas.s__Pseudomonassp_PSE14			0.0172636
d__Bacteria.p__Bacillota.c__Clostridia.o__Eubacteriales.f__Clostridiaceae.g__Sarcina.s__Sarcinasp_JB2			-
d__Bacteria.p__Pseudomonadota.c__Gammaproteobacteria.o__Legionellales.f__Legionellaceae.g__Legionella.s__Legionellaspiritensis			-
d__Bacteria.p__Actinomycetota.c__Actinomycetes.o__Kitasatosporales.f__Streptomycetaceae.g__Streptomyces.s__Streptomycesxanthii			-
d__Bacteria.p__Pseudomonadota.c__Gammaproteobacteria.o__Aeromonadales.f__Aeromonadaceae.g__Dongshaea.s__Dongshaeamarina			-
d__Bacteria.p__Pseudomonadota.c__Gammaproteobacteria.o__Xanthomonadales.f__Xanthomonadaceae.g__Luteimonas.s__Luteimonassp_MC1750			-
d__Bacteria.p__Mycoplasmatota.c__Mollicutes.o__Mycoplasmatales.f__Mycoplasmataceae.g__Mycoplasma.s__Mycoplasmasp_Ms02			-
d__Bacteria.p__Mycoplasmatota.c__Mollicutes.o__Mycoplasmatales.f__Mycoplasmataceae.g__Mycoplasma.s__Mycoplasmahaemocanis			-
d__Bacteria.p__Actinomycetota.c__Actinomycetes.o__Micrococcales.f__Ornithinimicrobiaceae.g__Ornithinimicrobium.s__Ornithinimicrobiumsp_HY006			-
d__Bacteria.p__Actinomycetota.c__Actinomycetes.o__Kitasatosporales.f__Streptomycetaceae.g__Streptomyces.s__Streptomycessp_HUAS13_4			-
d__Bacteria.p__Chlorobiota.c__Chlorobiia.o__Chlorobiales.f__Chlorobiaceae.g__Chlorobium.s__Chlorobiumphaeovibrioides			-
d__Bacteria.p__Bacteroidota.c__Flavobacteriia.o__Flavobacteriales.f__Flavobacteriaceae.g__Nonlabens.s__Nonlabenssp_SY33080			-
d__Bacteria.p__Actinomycetota.c__Actinomycetes.o__Kitasatosporales.f__Streptomycetaceae.g__Streptomyces.s__Streptomycessp_LBUM1475			-
d__Bacteria.p__Bacillota.c__Clostridia.o__Eubacteriales.f__Peptococcaceae.g__Desulforamulus.s__Desulforamulusruminis			-
d__Bacteria.p__Actinomycetota.c__Actinomycetes.o__Mycobacteriales.f__Mycobacteriaceae.g__Mycolicibacillus.s__Mycolicibacilluskoreensis			-
d__Bacteria.p__Pseudomonadota.c__Gammaproteobacteria.o__Pseudomonadales.f__Pseudomonadaceae.g__Pseudomonas.s__Pseudomonassediminis			-
d__Bacteria.p__Cyanobacteriota.c__Cyanophyceae.o__Nostocales.f__Calotrichaceae.g__Calothrix.s__Calothrixsp_PCC7507			-
d__Bacteria.p__Bacillota.c__Bacilli.o__Bacillales.f__Bacillaceae.g__Cytobacillus.s__Cytobacillussolani			-
d__Bacteria.p__Cyanobacteriota.c__Cyanophyceae.o__Synechococcales.f__Synechococcaceae.g__Synechococcus.s__Synechococcussp_WH8020			-
d__Bacteria.p__Pseudomonadota.c__Alphaproteobacteria.o__Hyphomicrobiales.f__Brucellaceae.g__Brucella.s__Brucellasp_09RB8471			-
d__Bacteria.p__Bacillota.c__Bacilli.o__Bacillales.f__Bacillaceae.g__Geobacillus.s__Geobacillussp_GHH01			-
d__Bacteria.p__Pseudomonadota.c__Alphaproteobacteria.o__Hyphomicrobiales.f__Bartonellaceae.g__Bartonella.s__Bartonellaharrusi			-
d__Bacteria.p__Actinomycetota.c__Actinomycetes.o__Kitasatosporales.f__Streptomycetaceae.g__Streptomyces.s__Streptomycessp_GF20			-
d__Bacteria.p__Pseudomonadota.c__Gammaproteobacteria.o__Vibrionales.f__Vibrionaceae.g__Vibrio.s__Vibriogangliei			-
d__Bacteria.p__Cyanobacteriota.c__Cyanophyceae.o__Synechococcales.f__Synechococcaceae.g__Synechococcus.s__Synechococcussp_CBW1108			-
d__Bacteria.p__Pseudomonadota.c__Alphaproteobacteria.o__Rhodospirillales.f__Acetobacteraceae.g__Gluconobacter.s__Gluconobacteroxydans			-
d__Bacteria.p__Spirochaetota.c__Spirochaetia.o__Spirochaetales.f__Spirochaetaceae.g__Salinispira.s__Salinispirapacifica			-
d__Bacteria.p__Pseudomonadota.c__Gammaproteobacteria.o__Enterobacterales.f__Yersiniaceae.g__Rouxiella.s__Rouxiellabadensis			-
d__Bacteria.p__Bacteroidota.c__Bacteroidia.o__Bacteroidales.f__Prevotellaceae.g__Prevotella.s__Prevotellaoris			-
d__Bacteria.p__Pseudomonadota.c__Betaproteobacteria.o__Burkholderiales.f__Oxalobacteraceae.g__Janthinobacterium.s__Janthinobacteriumsp_PAMC25594			-
d__Bacteria.p__Pseudomonadota.c__Betaproteobacteria.o__Burkholderiales.f__Alcaligenaceae.g__Achromobacter.s__Achromobactersp_77			-
d__Bacteria.p__Pseudomonadota.c__Betaproteobacteria.o__Nitrosomonadales.f__Methylophilaceae.g__CandidatusMethylopumilus.s__CandidatusMethylopumilusuniversalis			-
d__Bacteria.p__Pseudomonadota.c__Betaproteobacteria.o__Neisseriales.f__Chromobacteriaceae.g__Chitiniphilus.s__Chitiniphilussp_CD1			-
d__Bacteria.p__Actinomycetota.c__Actinomycetes.o__Kitasatosporales.f__Streptomycetaceae.g__Streptomyces.s__Streptomyceschromofuscus			-
d__Bacteria.p__Bacillota.c__Bacilli.o__Bacillales.f__Bacillaceae.g__Geobacillus.s__Geobacillussp_JS12			-
d__Bacteria.p__Pseudomonadota.c__Alphaproteobacteria.o__Caulobacterales.f__Caulobacteraceae.g__Brevundimonas.s__Brevundimonassp_M20			-
d__Bacteria.p__Pseudomonadota.c__Gammaproteobacteria.o__Xanthomonadales.f__Xanthomonadaceae.g__Lysobacter.s__Lysobactersp_HDW10			-
d__Bacteria.p__Spirochaetota.c__Spirochaetia.o__Spirochaetales.f__Sphaerochaetaceae.g__Sphaerochaeta.s__Sphaerochaetaassociata			-
d__Bacteria.p__Pseudomonadota.c__Gammaproteobacteria.o__Enterobacterales.f__Yersiniaceae.g__Yersinia.s__Yersiniakristensenii			-
d__Bacteria.p__Bacillota.c__Clostridia.o__Eubacteriales.f__Lachnospiraceae.g__Lachnoclostridium.s__Lachnoclostridiumphocaeense			0.0293804
d__Bacteria.p__Bacillota.c__Bacilli.o__Bacillales.f__Staphylococcaceae.g__Staphylococcus.s__Staphylococcusauricularis			-
d__Bacteria.p__Pseudomonadota.c__Betaproteobacteria.o__Neisseriales.f__Neisseriaceae.g__Neisseria.s__Neisseriadentiae			-
d__Bacteria.p__Bacillota.c__Bacilli.o__Bacillales.f__Staphylococcaceae.g__Staphylococcus.s__Staphylococcushyicus			-
d__Bacteria.p__Bacillota.c__Bacilli.o__Bacillales.f__Paenibacillaceae.g__Paenibacillus.s__Paenibacillussp_FSLR5_0912			-
d__Bacteria.p__Pseudomonadota.c__Gammaproteobacteria.o__Pseudomonadales.f__Pseudomonadaceae.g__Pseudomonas.s__Pseudomonasveronii			-
d__Bacteria.p__Actinomycetota.c__Actinomycetes.o__Pseudonocardiales.f__Pseudonocardiaceae.g__Amycolatopsis.s__Amycolatopsisaidingensis			-
d__Bacteria.p__Pseudomonadota.c__Gammaproteobacteria.o__Enterobacterales.f__Morganellaceae.g__Arsenophonus.s__Arsenophonusnasoniae			-
d__Bacteria.p__Spirochaetota.c__Spirochaetia.o__Spirochaetales.f__Sphaerochaetaceae.g__Sphaerochaeta.s__Sphaerochaetacoccoides			-
d__Bacteria.p__Pseudomonadota.c__Gammaproteobacteria.o__Xanthomonadales.f__Xanthomonadaceae.g__Luteimonas.s__Luteimonassp_MC1825			-
d__Bacteria.p__Actinomycetota.c__Actinomycetes.o__Kitasatosporales.f__Streptomycetaceae.g__Streptomyces.s__Streptomycesexfoliatus			-
d__Bacteria.p__Bacteroidota.c__Flavobacteriia.o__Flavobacteriales.f__Flavobacteriaceae.g__Polaribacter.s__Polaribactersejongensis			-
d__Bacteria.p__Pseudomonadota.c__Alphaproteobacteria.o__Hyphomicrobiales.f__Xanthobacteraceae.g__Ancylobacter.s__Ancylobacterpolymorphus			-
d__Bacteria.p__Pseudomonadota.c__Gammaproteobacteria.o__Alteromonadales.f__Shewanellaceae.g__Shewanella.s__Shewanellasp_FJAT_53555			-
d__Bacteria.p__Bacillota.c__Negativicutes.o__Acidaminococcales.f__Acidaminococcaceae.g__Phascolarctobacterium.s__Phascolarctobacteriumsp_Marseille_Q4147			-
d__Bacteria.p__Chlamydiota.c__Chlamydiia.o__Parachlamydiales.f__Rhabdochlamydiaceae.g__CandidatusRhabdochlamydia.s__CandidatusRhabdochlamydiaporcellionis			-
d__Bacteria.p__Campylobacterota.c__Epsilonproteobacteria.o__Campylobacterales.f__Campylobacteraceae.g__Campylobacter.s__Campylobacternovaezeelandiae			-
d__Bacteria.p__Pseudomonadota.c__Betaproteobacteria.o__Burkholderiales.f__Burkholderiaceae.g__Polynucleobacter.s__Polynucleobactersp_MG_5_Ahmo_C2			-
d__Bacteria.p__Pseudomonadota.c__Gammaproteobacteria.o__Orbales.f__Orbaceae.g__Zophobihabitans.s__Zophobihabitansentericus			-
d__Bacteria.p__Pseudomonadota.c__Gammaproteobacteria.o__Oceanospirillales.f__Halomonadaceae.g__Cobetia.s__Cobetiasp_L2A1			-
d__Bacteria.p__Actinomycetota.c__Actinomycetes.o__Kitasatosporales.f__Streptomycetaceae.g__Streptomyces.s__Streptomycespristinaespiralis			-
d__Bacteria.p__Pseudomonadota.c__Gammaproteobacteria.o__Vibrionales.f__Vibrionaceae.g__Vibrio.s__Vibriosp_B1REV9			-
d__Bacteria.p__Pseudomonadota.c__Gammaproteobacteria.o__Pseudomonadales.f__Pseudomonadaceae.g__Halopseudomonas.s__Halopseudomonassalegens			-
d__Bacteria.p__Bacillota.c__Bacilli.o__Lactobacillales.f__Enterococcaceae.g__Enterococcus.s__Enterococcuscecorum			-
d__Bacteria.p__Pseudomonadota.c__Gammaproteobacteria.o__Xanthomonadales.f__Xanthomonadaceae.g__Xanthomonas.s__Xanthomonashydrangeae			-
d__Bacteria.p__Pseudomonadota.c__Gammaproteobacteria.o__Moraxellales.f__Moraxellaceae.g__Psychrobacter.s__Psychrobacterarcticus			-
d__Bacteria.p__Pseudomonadota.c__Alphaproteobacteria.o__Sphingomonadales.f__Sphingomonadaceae.g__Sphingomonas.s__Sphingomonastaxi			-
d__Bacteria.p__Actinomycetota.c__Actinomycetes.o__Kitasatosporales.f__Streptomycetaceae.g__Streptomyces.s__Streptomycesvenezuelae			-
d__Bacteria.p__Fusobacteriota.c__Fusobacteriia.o__Fusobacteriales.f__Fusobacteriaceae.g__Fusobacterium.s__Fusobacteriumnecrophorum			-
d__Bacteria.p__Bacteroidota.c__Bacteroidia.o__Bacteroidales.f__Prevotellaceae.g__Prevotella.s__Prevotelladentalis			-
d__Bacteria.p__Pseudomonadota.c__Gammaproteobacteria.o__Enterobacterales.f__Yersiniaceae.g__Serratia.s__Serratiafonticola			-
d__Bacteria.p__Campylobacterota.c__Epsilonproteobacteria.o__Campylobacterales.f__Campylobacteraceae.g__Campylobacter.s__Campylobactersp_VBCF_01NA2			-
d__Bacteria.p__Pseudomonadota.c__Alphaproteobacteria.o__Hyphomicrobiales.f__Phyllobacteriaceae.g__Phyllobacterium.s__Phyllobacteriumsp_T1293			-
d__Bacteria.p__Pseudomonadota.c__Gammaproteobacteria.o__Alteromonadales.f__Pseudoalteromonadaceae.g__Pseudoalteromonas.s__Pseudoalteromonassp_1_2015MBL_MicDiv			-
d__Bacteria.p__Actinomycetota.c__Actinomycetes.o__Mycobacteriales.f__Mycobacteriaceae.g__Mycolicibacterium.s__Mycolicibacteriumfortuitum			-
d__Bacteria.p__Bacteroidota.c__Flavobacteriia.o__Flavobacteriales.f__Flavobacteriaceae.g__Myroides.s__Myroidesphaeus			-
d__Bacteria.p__Pseudomonadota.c__Alphaproteobacteria.o__Sphingomonadales.f__Sphingomonadaceae.g__Novosphingobium.s__Novosphingobiumkaempferiae			-
d__Bacteria.p__Pseudomonadota.c__Gammaproteobacteria.o__Cellvibrionales.f__Microbulbiferaceae.g__Microbulbifer.s__Microbulbiferaggregans			-
d__Bacteria.p__Actinomycetota.c__Actinomycetes.o__Micrococcales.f__Microbacteriaceae.g__Agromyces.s__Agromycesflavus			-
d__Bacteria.p__Pseudomonadota.c__Gammaproteobacteria.o__Enterobacterales.f__Morganellaceae.g__Photorhabdus.s__Photorhabdusasymbiotica			-
d__Bacteria.p__Actinomycetota.c__Actinomycetes.o__CandidatusNanopelagicales.f__CandidatusNanopelagicaceae.g__CandidatusNanopelagicus.s__CandidatusNanopelagicuslimnes			-
d__Bacteria.p__Spirochaetota.c__Spirochaetia.o__Spirochaetales.f__Borreliaceae.g__Borrelia.s__Borreliasp_A_FGy1			-
d__Bacteria.p__Bacillota.c__Bacilli.o__Lactobacillales.f__Enterococcaceae.g__Enterococcus.s__Enterococcussp_FDAARGOS_553			-
d__Bacteria.p__Pseudomonadota.c__Alphaproteobacteria.o__Rickettsiales.f__Rickettsiaceae.g__Rickettsia.s__RickettsiaendosymbiontofCeutorhynchusassimilis			-
d__Bacteria.p__Pseudomonadota.c__Alphaproteobacteria.o__Rhodospirillales.f__Acetobacteraceae.g__Gluconacetobacter.s__Gluconacetobacterdiazotrophicus			-
d__Bacteria.p__Pseudomonadota.c__Betaproteobacteria.o__Burkholderiales.f__Burkholderiaceae.g__Burkholderia.s__Burkholderiasp_Bp7605			-
d__Bacteria.p__Campylobacterota.c__Epsilonproteobacteria.o__Campylobacterales.f__Helicobacteraceae.g__Helicobacter.s__Helicobacterhepaticus			0.0483228
d__Bacteria.p__Actinomycetota.c__Actinomycetes.o__Mycobacteriales.f__Mycobacteriaceae.g__Mycobacterium.s__Mycobacteriumgordonae			-
d__Bacteria.p__Pseudomonadota.c__Betaproteobacteria.o__Neisseriales.f__Neisseriaceae.g__Neisseria.s__Neisseriaanimalis			-
d__Bacteria.p__Cyanobacteriota.c__Cyanophyceae.o__Pseudanabaenales.f__Thermosynechococcaceae.g__Thermosynechococcus.s__Thermosynechococcussp_HN_54			-
d__Bacteria.p__Actinomycetota.c__Actinomycetes.o__Micrococcales.f__Micrococcaceae.g__Pseudarthrobacter.s__Pseudarthrobactersp_MM222			-
d__Bacteria.p__Pseudomonadota.c__Gammaproteobacteria.o__Enterobacterales.f__Enterobacteriaceae.g__Citrobacter.s__Citrobacteryoungae			-
d__Bacteria.p__Bacillota.c__Bacilli.o__Lactobacillales.f__Lactobacillaceae.g__Ligilactobacillus.s__Ligilactobacillussaerimneri			0.00350442
d__Bacteria.p__Pseudomonadota.c__Alphaproteobacteria.o__Sphingomonadales.f__Sphingomonadaceae.g__Sphingomonas.s__Sphingomonassp_S2_65			-
d__Bacteria.p__Pseudomonadota.c__Gammaproteobacteria.o__Pseudomonadales.f__Pseudomonadaceae.g__Pseudomonas.s__Pseudomonassp_ATCC13867			-
d__Bacteria.p__Actinomycetota.c__Actinomycetes.o__Micrococcales.f__Microbacteriaceae.g__Rathayibacter.s__Rathayibactersp_VKMAc_2759			-
d__Bacteria.p__Actinomycetota.c__Actinomycetes.o__Micrococcales.f__Sanguibacteraceae.g__Sanguibacter.s__Sanguibactersp_HDW7			-
d__Bacteria.p__Pseudomonadota.c__Gammaproteobacteria.o__Pseudomonadales.f__Pseudomonadaceae.g__Pseudomonas.s__Pseudomonassp_SK3_2021_			-
d__Bacteria.p__Pseudomonadota.c__Gammaproteobacteria.o__Pseudomonadales.f__Pseudomonadaceae.g__Pseudomonas.s__Pseudomonassp_B11D7D			-
d__Bacteria.p__Actinomycetota.c__Actinomycetes.o__Mycobacteriales.f__Mycobacteriaceae.g__Mycolicibacterium.s__Mycolicibacteriummonacense			-
d__Bacteria.p__Bacillota.c__Bacilli.o__Lactobacillales.f__Lactobacillaceae.g__Lentilactobacillus.s__Lentilactobacilluslaojiaonis			-
d__Bacteria.p__Pseudomonadota.c__Alphaproteobacteria.o__Hyphomicrobiales.f__Rhizobiaceae.g__Rhizobium.s__Rhizobiumacidisoli			-
d__Bacteria.p__Fusobacteriota.c__Fusobacteriia.o__Fusobacteriales.f__Fusobacteriaceae.g__Fusobacterium.s__Fusobacteriumgonidiaformans			-
d__Bacteria.p__Bacillota.c__Clostridia.o__Eubacteriales.f__Clostridiaceae.g__Clostridium.s__Clostridiumsp_SY8519			-
d__Bacteria.p__Pseudomonadota.c__Gammaproteobacteria.o__Pseudomonadales.f__Pseudomonadaceae.g__Pseudomonas.s__Pseudomonassp_LG1D9			-
d__Bacteria.p__Bacillota.c__Bacilli.o__Lactobacillales.f__Aerococcaceae.g__Aerococcus.s__Aerococcusurinaeequi			-
d__Bacteria.p__Bacteroidota.c__Bacteroidia.o__Bacteroidales.f__Muribaculaceae.g__Muribaculum.s__Muribaculumintestinale			-
d__Bacteria.p__Bacillota.c__Erysipelotrichia.o__Erysipelotrichales.f__Erysipelotrichaceae.g__Faecalibaculum.s__Faecalibaculumrodentium			-
d__Bacteria.p__Actinomycetota.c__Actinomycetes.o__Kitasatosporales.f__Streptomycetaceae.g__Streptomyces.s__Streptomycessp_SAT1			-
d__Bacteria.p__Actinomycetota.c__Actinomycetes.o__Micrococcales.f__Micrococcaceae.g__Micrococcus.s__Micrococcussp_KD337_16			-
d__Bacteria.p__Pseudomonadota.c__Gammaproteobacteria.o__Enterobacterales.f__Enterobacteriaceae.g__Enterobacter.s__Enterobactersp_Crenshaw			-
d__Bacteria.p__Pseudomonadota.c__Gammaproteobacteria.o__Methylococcales.f__Methylococcaceae.g__Methylomonas.s__Methylomonasrhizoryzae			-
d__Bacteria.p__Bacillota.c__Bacilli.o__Bacillales.f__Alicyclobacillaceae.g__Alicyclobacillus.s__Alicyclobacillusacidoterrestris			-
d__Bacteria.p__Bacteroidota.c__Flavobacteriia.o__Flavobacteriales.f__Flavobacteriaceae.g__Aquimarina.s__Aquimarinasp_TRL1			-
d__Bacteria.p__Bacillota.c__Bacilli.o__Bacillales.f__Bacillaceae.g__Bacillus.s__Bacillusgobiensis			-
d__Bacteria.p__Campylobacterota.c__Epsilonproteobacteria.o__Campylobacterales.f__Thiovulaceae.g__Sulfurimonas.s__Sulfurimonasmarina			-
d__Bacteria.p__Bacillota.c__Bacilli.o__Bacillales.f__Paenibacillaceae.g__Paenibacillus.s__Paenibacillussp_HWE_109			-
d__Bacteria.p__Thermodesulfobacteriota.c__Desulfovibrionia.o__Desulfovibrionales.f__Desulfovibrionaceae.g__Desulfovibrio.s__Desulfovibriosubterraneus			-
d__Bacteria.p__Bacillota.c__Bacilli.o__Bacillales.f__Listeriaceae.g__Listeria.s__Listeriawelshimeri			-
d__Bacteria.p__Bacillota.c__Bacilli.o__Bacillales.f__Staphylococcaceae.g__Staphylococcus.s__Staphylococcussp_NRL22194			-
d__Bacteria.p__Actinomycetota.c__Actinomycetes.o__Micrococcales.f__Microbacteriaceae.g__Microbacterium.s__Microbacteriumsp_cx_55			-
d__Bacteria.p__Spirochaetota.c__Spirochaetia.o__Spirochaetales.f__Treponemataceae.g__Treponema.s__Treponemadenticola			-
d__Bacteria.p__Actinomycetota.c__Actinomycetes.o__Micrococcales.f__Dermatophilaceae.g__Austwickia.s__Austwickiachelonae			-
d__Bacteria.p__Pseudomonadota.c__Gammaproteobacteria.o__Methylococcales.f__Methylococcaceae.g__Methylococcus.s__Methylococcuscapsulatus			-
d__Bacteria.p__Actinomycetota.c__Actinomycetes.o__Pseudonocardiales.f__Pseudonocardiaceae.g__Pseudonocardia.s__Pseudonocardiapetroleophila			-
d__Bacteria.p__Deinococcota.c__Deinococci.o__Thermales.f__Thermaceae.g__Thermus.s__Thermusthermophilus			-
d__Bacteria.p__Pseudomonadota.c__Alphaproteobacteria.o__Hyphomicrobiales.f__Bartonellaceae.g__Bartonella.s__Bartonellasp_HY761			-
d__Bacteria.p__Bacteroidota.c__Flavobacteriia.o__Flavobacteriales.f__Flavobacteriaceae.g__Siansivirga.s__Siansivirgazeaxanthinifaciens			-
d__Bacteria.p__Cyanobacteriota.c__Cyanophyceae.o__Synechococcales.f__Synechococcaceae.g__Synechococcus.s__Synechococcussp_A18_25c			-
d__Bacteria.p__Pseudomonadota.c__Alphaproteobacteria.o__Rhodobacterales.f__Roseobacteraceae.g__Ruegeria.s__Ruegeriasp_B32			-
d__Bacteria.p__Bacillota.c__Bacilli.o__Lactobacillales.f__Streptococcaceae.g__Streptococcus.s__Streptococcuscristatus			-
d__Bacteria.p__Bacteroidota.c__Flavobacteriia.o__Flavobacteriales.f__Flavobacteriaceae.g__Flavobacterium.s__Flavobacteriumlitorale			-
d__Bacteria.p__Actinomycetota.c__Actinomycetes.o__Mycobacteriales.f__Nocardiaceae.g__Rhodococcus.s__Rhodococcussp_WAY2			-
d__Bacteria.p__Fusobacteriota.c__Fusobacteriia.o__Fusobacteriales.f__Fusobacteriaceae.g__Fusobacterium.s__Fusobacteriumanimalis			-
d__Bacteria.p__Spirochaetota.c__Spirochaetia.o__Spirochaetales.f__Borreliaceae.g__Borreliella.s__Borreliellagarinii			-
d__Bacteria.p__Actinomycetota.c__Actinomycetes.o__Micrococcales.f__Microbacteriaceae.g__Microbacterium.s__Microbacteriumcaowuchunii			-
d__Bacteria.p__Myxococcota.c__Myxococcia.o__Myxococcales.f__Anaeromyxobacteraceae.g__Anaeromyxobacter.s__Anaeromyxobacterdehalogenans			-
d__Bacteria.p__Bacteroidota.c__Flavobacteriia.o__Flavobacteriales.f__Flavobacteriaceae.g__Polaribacter.s__Polaribactersp_Q13			-
d__Bacteria.p__Pseudomonadota.c__Betaproteobacteria.o__Burkholderiales.f__Burkholderiaceae.g__Cupriavidus.s__Cupriaviduscampinensis			-
d__Bacteria.p__Actinomycetota.c__Actinomycetes.o__Micrococcales.f__Microbacteriaceae.g__Microbacterium.s__Microbacteriumsp_PM5			-
d__Bacteria.p__Pseudomonadota.c__Betaproteobacteria.o__Burkholderiales.f__Burkholderiaceae.g__Polynucleobacter.s__Polynucleobactersp_AM_7D1			-
d__Bacteria.p__Pseudomonadota.c__Gammaproteobacteria.o__Legionellales.f__Legionellaceae.g__Legionella.s__Legionellawaltersii			-
d__Bacteria.p__Pseudomonadota.c__Gammaproteobacteria.o__Alteromonadales.f__Shewanellaceae.g__Shewanella.s__Shewanellaavicenniae			-
d__Bacteria.p__Pseudomonadota.c__Alphaproteobacteria.o__Hyphomicrobiales.f__Rhizobiaceae.g__Rhizobium.s__Rhizobiumoryzihabitans			-
d__Bacteria.p__Pseudomonadota.c__Gammaproteobacteria.o__Moraxellales.f__Moraxellaceae.g__Acinetobacter.s__Acinetobactersp_SH20PTE14			-
d__Bacteria.p__Pseudomonadota.c__Gammaproteobacteria.o__Moraxellales.f__Moraxellaceae.g__Acinetobacter.s__Acinetobactersp_YH12068_T			-
d__Bacteria.p__Bacillota.c__Bacilli.o__Lactobacillales.f__Streptococcaceae.g__Streptococcus.s__Streptococcusequinus			-
d__Bacteria.p__Bacillota.c__Clostridia.o__Eubacteriales.f__Clostridiaceae.g__Clostridium.s__Clostridiumintestinale			-
d__Bacteria.p__Actinomycetota.c__Actinomycetes.o__Propionibacteriales.f__Nocardioidaceae.g__Nocardioides.s__Nocardioidespantholopis			0.0404819
d__Bacteria.p__Thermodesulfobacteriota.c__Desulfuromonadia.o__Desulfuromonadales.f__Desulfuromonadaceae.g__Desulfuromonas.s__Desulfuromonassp_AOP6			-
d__Bacteria.p__Bacillota.c__Bacilli.o__Lactobacillales.f__Streptococcaceae.g__Streptococcus.s__Streptococcussp_oraltaxon061			-
d__Bacteria.p__Bacillota.c__Bacilli.o__Lactobacillales.f__Streptococcaceae.g__Streptococcus.s__Streptococcussp_oraltaxon064			-
d__Bacteria.p__Bacteroidota.c__Chitinophagia.o__Chitinophagales.f__Chitinophagaceae.g__Flavihumibacter.s__Flavihumibacterrivuli			-
d__Bacteria.p__Pseudomonadota.c__Gammaproteobacteria.o__Pseudomonadales.f__Pseudomonadaceae.g__Pseudomonas.s__Pseudomonassyringaegroupgenomosp_7			-
d__Bacteria.p__Actinomycetota.c__Actinomycetes.o__Streptosporangiales.f__Thermomonosporaceae.g__Actinomadura.s__Actinomadurasp_NAK00032			-
d__Bacteria.p__Pseudomonadota.c__Gammaproteobacteria.o__Vibrionales.f__Vibrionaceae.g__Vibrio.s__Vibriosp_dhg			-
d__Bacteria.p__Actinomycetota.c__Actinomycetes.o__Mycobacteriales.f__Corynebacteriaceae.g__Corynebacterium.s__Corynebacteriumdoosanense			-
d__Bacteria.p__Mycoplasmatota.c__Mollicutes.o__Mycoplasmatales.f__Mycoplasmataceae.g__Mycoplasmopsis.s__Mycoplasmopsisgallopavonis			-
d__Bacteria.p__Actinomycetota.c__Actinomycetes.o__Micrococcales.f__Micrococcaceae.g__Kocuria.s__Kocuriasp_TGY1127_2			-
d__Bacteria.p__Actinomycetota.c__Actinomycetes.o__Micrococcales.f__Ornithinimicrobiaceae.g__Serinicoccus.s__Serinicoccusmarinus			-
d__Bacteria.p__Bacillota.c__Bacilli.o__Bacillales.f__Bacillaceae.g__Lentibacillus.s__Lentibacillussp_ZS110521			-
d__Bacteria.p__Bacillota.c__Bacilli.o__Lactobacillales.f__Streptococcaceae.g__Streptococcus.s__Streptococcusruminicola			-
d__Bacteria.p__Bacteroidota.c__Flavobacteriia.o__Flavobacteriales.f__Flavobacteriaceae.g__Flavobacterium.s__Flavobacteriumsp_N1846			-
d__Bacteria.p__Pseudomonadota.c__Gammaproteobacteria.o__Vibrionales.f__Vibrionaceae.g__Vibrio.s__Vibriocrassostreae			-
d__Bacteria.p__Myxococcota.o__Polyangiales.f__Polyangiaceae.g__Polyangium.s__Polyangiumaurulentum			-
d__Bacteria.p__Bacillota.c__Clostridia.o__Eubacteriales.f__Lachnospiraceae.g__Qiania.s__Qianiadongpingensis			-
d__Bacteria.p__Planctomycetota.c__Planctomycetia.o__Planctomycetales.f__Planctomycetaceae.g__Calycomorphotria.s__Calycomorphotriahydatis			-
d__Bacteria.p__Pseudomonadota.c__Gammaproteobacteria.o__Cellvibrionales.f__Cellvibrionaceae.g__Cellvibrio.s__Cellvibriosp_KY_YJ_3			-
d__Bacteria.p__Pseudomonadota.c__Gammaproteobacteria.o__Pseudomonadales.f__Pseudomonadaceae.g__Pseudomonas.s__Pseudomonaslijiangensis			0.0184361
d__Bacteria.p__Pseudomonadota.c__Gammaproteobacteria.o__Alteromonadales.f__Pseudoalteromonadaceae.g__Pseudoalteromonas.s__Pseudoalteromonassp_A41_2			-
d__Bacteria.p__Pseudomonadota.c__Gammaproteobacteria.g__Sedimenticola.s__Sedimenticolathiotaurini			-
d__Bacteria.p__Thermotogota.c__Thermotogae.o__Kosmotogales.f__Kosmotogaceae.g__Kosmotoga.s__Kosmotogapacifica			-
d__Bacteria.p__Pseudomonadota.c__Alphaproteobacteria.o__Sphingomonadales.f__Sphingomonadaceae.g__Sphingomonas.s__Sphingomonassp_PAMC26645			-
d__Bacteria.p__Actinomycetota.c__Actinomycetes.o__Micrococcales.f__Microbacteriaceae.g__Leucobacter.s__Leucobactersp_NB10			-
d__Bacteria.p__Pseudomonadota.c__Alphaproteobacteria.o__Hyphomicrobiales.f__Devosiaceae.g__Devosia.s__Devosiasp_A16			-
d__Bacteria.p__Pseudomonadota.c__Betaproteobacteria.o__Nitrosomonadales.f__Sulfuricellaceae.g__Sulfuriferula.s__Sulfuriferulasp_AH1			-
d__Bacteria.p__Mycoplasmatota.c__Mollicutes.o__Entomoplasmatales.f__Spiroplasmataceae.g__Spiroplasma.s__Spiroplasmatabanidicola			-
d__Bacteria.p__Cyanobacteriota.c__Cyanophyceae.o__Chroococcales.f__Aphanothecaceae.g__CandidatusAtelocyanobacterium.s__CandidatusAtelocyanobacteriumthalassa			-
d__Bacteria.p__Myxococcota.c__Myxococcia.o__Myxococcales.f__Anaeromyxobacteraceae.g__Anaeromyxobacter.s__Anaeromyxobactersp_K			-
d__Bacteria.p__Bacteroidota.c__Sphingobacteriia.o__Sphingobacteriales.f__Sphingobacteriaceae.g__Mucilaginibacter.s__Mucilaginibactersp_21P			-
d__Bacteria.p__Bacillota.c__Bacilli.o__Bacillales.f__Planococcaceae.g__Planococcus.s__Planococcusfaecalis			0.0483228
d__Bacteria.p__Pseudomonadota.c__Alphaproteobacteria.o__Hyphomicrobiales.f__Brucellaceae.g__Brucella.s__Brucellasuis			-
d__Bacteria.p__Bacteroidota.c__Cytophagia.o__Cytophagales.f__Cyclobacteriaceae.g__Algoriphagus.s__Algoriphagussp_Y33			-
d__Bacteria.p__Pseudomonadota.c__Gammaproteobacteria.o__Cellvibrionales.f__Microbulbiferaceae.g__Microbulbifer.s__Microbulbifersp_SH_1			-
d__Bacteria.p__Actinomycetota.c__Actinomycetes.o__Propionibacteriales.f__Nocardioidaceae.g__Nocardioides.s__Nocardioideshouyundeii			-
d__Bacteria.p__Actinomycetota.c__Actinomycetes.o__Mycobacteriales.f__Corynebacteriaceae.g__Corynebacterium.s__Corynebacteriumdiphtheriae			-
d__Bacteria.p__Spirochaetota.c__Spirochaetia.o__Brachyspirales.f__Brachyspiraceae.g__Brachyspira.s__Brachyspirahampsonii			-
d__Bacteria.p__Bdellovibrionota.c__Bdellovibrionia.o__Bdellovibrionales.f__Pseudobdellovibrionaceae.g__Bdellovibrio.s__Bdellovibrioreynosensis			-
d__Bacteria.p__Pseudomonadota.c__Gammaproteobacteria.o__Oceanospirillales.f__Halomonadaceae.g__Cobetia.s__Cobetiamarina			-
d__Bacteria.p__Pseudomonadota.c__Alphaproteobacteria.o__Rickettsiales.f__Anaplasmataceae.g__Ehrlichia.s__Ehrlichiasp_HF			-
d__Bacteria.p__Pseudomonadota.c__Gammaproteobacteria.o__Pseudomonadales.f__Pseudomonadaceae.g__Pseudomonas.s__Pseudomonassp_DNDY_54			-
d__Bacteria.p__Bacteroidota.c__Bacteroidia.o__Bacteroidales.f__Porphyromonadaceae.g__Porphyromonas.s__Porphyromonasendodontalis			-
d__Bacteria.p__Planctomycetota.c__Planctomycetia.o__Pirellulales.f__Pirellulaceae.g__Stieleria.s__Stielerianeptunia			-
d__Bacteria.p__Actinomycetota.c__Actinomycetes.o__Micromonosporales.f__Micromonosporaceae.g__Micromonospora.s__Micromonosporacarbonacea			-
d__Bacteria.p__Bacteroidota.c__Cytophagia.o__Cytophagales.f__Spirosomaceae.g__Larkinella.s__Larkinellainsperata			-
d__Bacteria.p__Actinomycetota.c__Actinomycetes.o__Micrococcales.f__Cellulomonadaceae.g__Cellulomonas.s__Cellulomonassp_PSBB021			-
d__Bacteria.p__Bacteroidota.c__Flavobacteriia.o__Flavobacteriales.f__Weeksellaceae.g__Chryseobacterium.s__Chryseobacteriumoryzae			-
d__Bacteria.p__Pseudomonadota.c__Betaproteobacteria.o__Burkholderiales.f__Burkholderiaceae.g__Cupriavidus.s__Cupriavidussp_ISTL7			-
d__Bacteria.p__Actinomycetota.c__Actinomycetes.o__Micrococcales.f__Intrasporangiaceae.g__Janibacter.s__Janibactersp_DB_40			-
d__Bacteria.p__Actinomycetota.c__Actinomycetes.o__Micrococcales.f__Microbacteriaceae.g__Microbacterium.s__Microbacteriumresistens			-
d__Bacteria.p__Actinomycetota.c__Actinomycetes.o__Kitasatosporales.f__Streptomycetaceae.g__Streptomyces.s__Streptomycesglobisporus			-
d__Bacteria.p__Actinomycetota.c__Actinomycetes.o__Micromonosporales.f__Micromonosporaceae.g__Dactylosporangium.s__Dactylosporangiumroseum			-
d__Bacteria.p__Pseudomonadota.c__Betaproteobacteria.o__Nitrosomonadales.f__Gallionellaceae.g__Ferrigenium.s__Ferrigeniumkumadai			-
d__Bacteria.p__Actinomycetota.c__Actinomycetes.o__Mycobacteriales.f__Nocardiaceae.g__Rhodococcus.s__Rhodococcussp_2G			-
d__Bacteria.p__Actinomycetota.c__Actinomycetes.o__Micrococcales.f__Bogoriellaceae.g__Georgenia.s__Georgeniayuyongxinii			-
d__Bacteria.p__Actinomycetota.c__Actinomycetes.o__Propionibacteriales.f__Propionibacteriaceae.g__Tessaracoccus.s__Tessaracoccustimonensis			-
d__Bacteria.p__Cyanobacteriota.c__Cyanophyceae.o__Synechococcales.f__Synechococcaceae.g__Synechococcus.s__Synechococcuselongatus			-
d__Bacteria.p__Pseudomonadota.c__Gammaproteobacteria.o__Enterobacterales.f__Yersiniaceae.g__Yersinia.s__Yersiniamassiliensis			-
d__Bacteria.p__Bacteroidota.c__Flavobacteriia.o__Flavobacteriales.f__Flavobacteriaceae.g__Myroides.s__Myroidesodoratimimus			-
d__Bacteria.p__Actinomycetota.c__Actinomycetes.o__Kitasatosporales.f__Streptomycetaceae.g__Streptomyces.s__Streptomycesgriseochromogenes			-
d__Bacteria.p__Bacillota.c__Bacilli.o__Bacillales.f__Bacillaceae.g__Virgibacillus.s__Virgibacillushalodenitrificans			0.0484135
d__Bacteria.p__Pseudomonadota.c__Alphaproteobacteria.o__Hyphomicrobiales.f__Rhizobiaceae.g__Rhizobium.s__Rhizobiumlentis			-
d__Bacteria.p__Pseudomonadota.c__Alphaproteobacteria.o__Rhodobacterales.f__Roseobacteraceae.g__Roseovarius.s__Roseovariusfaecimaris			-
d__Bacteria.p__Pseudomonadota.c__Gammaproteobacteria.o__Enterobacterales.f__Enterobacteriaceae.g__Leclercia.s__Leclerciasp_W17			-
d__Bacteria.p__Bacteroidota.c__Cytophagia.o__Cytophagales.f__Hymenobacteraceae.g__Hymenobacter.s__Hymenobactersp_5317J_9			-
d__Bacteria.p__Actinomycetota.c__Actinomycetes.o__Micrococcales.f__Microbacteriaceae.g__Salinibacterium.s__Salinibacteriumsp_dk2585			-
d__Bacteria.p__Pseudomonadota.c__Gammaproteobacteria.o__Enterobacterales.f__Enterobacteriaceae.g__Enterobacter.s__Enterobactersp_SES19			-
d__Bacteria.p__Bacillota.c__Erysipelotrichia.o__Erysipelotrichales.f__Erysipelotrichaceae.g__Bulleidia.s__Bulleidiasp_zg_1006			-
d__Bacteria.p__Pseudomonadota.c__Betaproteobacteria.o__Burkholderiales.f__Alcaligenaceae.g__Bordetella.s__Bordetellasp_H567			-
d__Bacteria.p__Bacteroidota.c__Bacteroidia.o__Bacteroidales.f__Rikenellaceae.g__Alistipes.s__Alistipesdispar			-
d__Bacteria.p__Fusobacteriota.c__Fusobacteriia.o__Fusobacteriales.f__Fusobacteriaceae.g__Fusobacterium.s__Fusobacteriumulcerans			-
d__Bacteria.p__Bacillota.c__Bacilli.o__Bacillales.f__Staphylococcaceae.g__Staphylococcus.s__Staphylococcuswarneri			-
d__Bacteria.p__Bacteroidota.c__Flavobacteriia.o__Flavobacteriales.f__Flavobacteriaceae.g__Muricauda.s__Muricaudaruestringensis			-
d__Bacteria.p__Pseudomonadota.c__Gammaproteobacteria.o__Pseudomonadales.f__Pseudomonadaceae.g__Pseudomonas.s__Pseudomonassp_RtIB026			-
d__Bacteria.p__Bacillota.c__Bacilli.o__Bacillales.f__Planococcaceae.g__Planococcus.s__Planococcushalocryophilus			-
d__Bacteria.p__Pseudomonadota.c__Gammaproteobacteria.o__Pasteurellales.f__Pasteurellaceae.g__Aggregatibacter.s__Aggregatibactersp_2125159857			-
d__Bacteria.p__Planctomycetota.c__Planctomycetia.o__Planctomycetales.f__Planctomycetaceae.g__Gimesia.s__Gimesiamaris			-
d__Bacteria.p__Pseudomonadota.c__Alphaproteobacteria.o__Hyphomicrobiales.f__Rhizobiaceae.g__Agrobacterium.s__Agrobacteriumsp_T29			-
d__Bacteria.p__Actinomycetota.c__Actinomycetes.o__Mycobacteriales.f__Gordoniaceae.g__Gordonia.s__Gordoniaamicalis			-
d__Bacteria.p__Bacillota.c__Bacilli.o__Lactobacillales.f__Carnobacteriaceae.g__Carnobacterium.s__Carnobacteriummaltaromaticum			-
d__Bacteria.p__Planctomycetota.c__Planctomycetia.o__Gemmatales.f__Gemmataceae.g__Gemmata.s__Gemmatamassiliana			-
d__Bacteria.p__Pseudomonadota.c__Gammaproteobacteria.o__Xanthomonadales.f__Rhodanobacteraceae.g__Luteibacter.s__Luteibacterpinisoli			-
d__Bacteria.p__Pseudomonadota.c__Gammaproteobacteria.o__Enterobacterales.f__Enterobacteriaceae.g__Enterobacter.s__Enterobactercloacaecomplexsp_ECL352			-
d__Bacteria.p__Pseudomonadota.c__Gammaproteobacteria.o__Enterobacterales.f__Enterobacteriaceae.g__Enterobacter.s__Enterobactercloacaecomplexsp_ECL68			-
d__Bacteria.p__Pseudomonadota.c__Alphaproteobacteria.o__Hyphomicrobiales.f__Brucellaceae.g__Brucella.s__Brucellasp_458			-
d__Bacteria.p__Pseudomonadota.c__Alphaproteobacteria.o__Hyphomicrobiales.f__Devosiaceae.g__Devosia.s__Devosiarhizoryzae			-
d__Bacteria.p__Actinomycetota.c__Actinomycetes.o__Micrococcales.f__Micrococcaceae.g__Glutamicibacter.s__Glutamicibactercreatinolyticus			-
d__Bacteria.p__Myxococcota.c__Myxococcia.o__Myxococcales.f__Archangiaceae.g__Archangium.s__Archangiumgephyra			-
d__Bacteria.p__Pseudomonadota.c__Gammaproteobacteria.o__Pseudomonadales.f__Pseudomonadaceae.g__Pseudomonas.s__Pseudomonassp_FDAARGOS_380			-
d__Bacteria.p__Actinomycetota.c__Actinomycetes.o__Mycobacteriales.f__Mycobacteriaceae.g__Mycolicibacterium.s__Mycolicibacteriumsp_YH_1			-
d__Bacteria.p__Bacteroidota.c__Flavobacteriia.o__Flavobacteriales.f__Flavobacteriaceae.g__Abyssalbus.s__Abyssalbusytuae			-
d__Bacteria.p__Pseudomonadota.c__Alphaproteobacteria.o__Hyphomicrobiales.f__Bartonellaceae.g__Bartonella.s__Bartonellaclarridgeiae			-
d__Bacteria.p__Actinomycetota.c__Actinomycetes.o__Pseudonocardiales.f__Pseudonocardiaceae.g__Prauserella.s__Prauserellamarina			-
d__Bacteria.p__Pseudomonadota.c__Alphaproteobacteria.o__Rickettsiales.f__Rickettsiaceae.g__Rickettsia.s__Rickettsiamassiliae			-
d__Bacteria.p__Actinomycetota.c__Actinomycetes.o__Micrococcales.f__Micrococcaceae.g__Arthrobacter.s__Arthrobactersp_NicSoilB8			-
d__Bacteria.p__Actinomycetota.c__Actinomycetes.o__Propionibacteriales.f__Nocardioidaceae.g__Nocardioides.s__Nocardioidesyefusunii			-
d__Bacteria.p__Actinomycetota.c__Actinomycetes.o__Micrococcales.f__Micrococcaceae.g__Arthrobacter.s__Arthrobactersp_NicSoilB4			-
d__Bacteria.p__Chloroflexota.c__Dehalococcoidia.g__Dehalogenimonas.s__Dehalogenimonasformicexedens			-
d__Bacteria.p__Pseudomonadota.c__Betaproteobacteria.o__Nitrosomonadales.f__Methylophilaceae.g__Methylovorus.s__Methylovorusglucosotrophus			-
d__Bacteria.p__Mycoplasmatota.c__Mollicutes.o__Mycoplasmatales.f__Mycoplasmataceae.g__Mycoplasma.s__Mycoplasmasp_SG1			-
d__Bacteria.p__Pseudomonadota.c__Gammaproteobacteria.o__Legionellales.f__Legionellaceae.g__Legionella.s__Legionellageestiana			-
d__Bacteria.p__Pseudomonadota.c__Alphaproteobacteria.o__Hyphomicrobiales.f__Rhizobiaceae.g__Rhizobium.s__Rhizobiumsp_325_1			-
d__Bacteria.p__Actinomycetota.c__Actinomycetes.o__Micrococcales.f__Microbacteriaceae.g__Subtercola.s__Subtercolasp_PAMC28395			-
d__Bacteria.p__Acidobacteriota.c__Terriglobia.o__Terriglobales.f__Acidobacteriaceae.g__Alloacidobacterium.s__Alloacidobacteriumdinghuense			-
d__Bacteria.p__Pseudomonadota.c__Gammaproteobacteria.o__Pseudomonadales.f__Pseudomonadaceae.g__Pseudomonas.s__Pseudomonassp_T8			-
d__Bacteria.p__Bacteroidota.c__Flavobacteriia.o__Flavobacteriales.f__Flavobacteriaceae.g__Zobellia.s__Zobelliagalactanivorans			-
d__Bacteria.p__Pseudomonadota.c__Betaproteobacteria.o__Burkholderiales.f__Comamonadaceae.g__Hydrogenophaga.s__Hydrogenophagasp_PBL_H3			0.0348635
d__Bacteria.p__Pseudomonadota.c__Gammaproteobacteria.o__Moraxellales.f__Moraxellaceae.g__Psychrobacter.s__Psychrobactersp_DAB_AL43B			-
d__Bacteria.p__Actinomycetota.c__Actinomycetes.o__Kitasatosporales.f__Streptomycetaceae.g__Streptomyces.s__Streptomycestuirus			-
d__Bacteria.p__Bacillota.c__Bacilli.o__Bacillales.f__Bacillaceae.g__Alkalihalobacillus.s__Alkalihalobacillussp_DSM23008			-
d__Bacteria.p__Pseudomonadota.c__Alphaproteobacteria.o__Hyphomicrobiales.f__Phyllobacteriaceae.g__Phyllobacterium.s__Phyllobacteriumsp_628			-
d__Bacteria.p__Pseudomonadota.c__Alphaproteobacteria.o__Hyphomicrobiales.f__Parvibaculaceae.g__Kaustia.s__Kaustiamangrovi			-
d__Bacteria.p__Actinomycetota.c__Actinomycetes.o__Mycobacteriales.f__Tsukamurellaceae.g__Tsukamurella.s__Tsukamurellatyrosinosolvens			-
d__Bacteria.p__Pseudomonadota.c__Gammaproteobacteria.o__Oceanospirillales.f__Halomonadaceae.g__Pistricoccus.s__Pistricoccusaurantiacus			-
d__Bacteria.p__Pseudomonadota.c__Alphaproteobacteria.o__Hyphomicrobiales.f__Nitrobacteraceae.g__Bradyrhizobium.s__Bradyrhizobiumsp_41S5			-
d__Bacteria.p__Actinomycetota.c__Actinomycetes.o__Micrococcales.f__Brevibacteriaceae.g__Brevibacterium.s__Brevibacteriumzhoupengii			-
d__Bacteria.p__Pseudomonadota.c__Gammaproteobacteria.o__Enterobacterales.f__Enterobacteriaceae.s__EnterobacteriaceaeendosymbiontofDonaciasparganii			-
d__Bacteria.p__Pseudomonadota.c__Gammaproteobacteria.o__Pseudomonadales.f__Pseudomonadaceae.g__Pseudomonas.s__Pseudomonasrhizophila			-
d__Bacteria.p__Campylobacterota.c__Epsilonproteobacteria.o__Nautiliales.f__Nitratiruptoraceae.g__Nitratiruptor.s__Nitratiruptorsp_SB155_2			-
d__Bacteria.p__Pseudomonadota.c__Gammaproteobacteria.o__Oceanospirillales.f__Oceanospirillaceae.g__Marinomonas.s__Marinomonasposidonica			-
d__Bacteria.p__Actinomycetota.c__Actinomycetes.o__Mycobacteriales.f__Mycobacteriaceae.g__Mycolicibacterium.s__Mycolicibacteriumdoricum			-
d__Bacteria.p__Pseudomonadota.c__Betaproteobacteria.o__Burkholderiales.f__Comamonadaceae.g__Melaminivora.s__Melaminivorasuipulveris			-
d__Bacteria.p__Pseudomonadota.c__Betaproteobacteria.o__Burkholderiales.f__Burkholderiaceae.g__Polynucleobacter.s__Polynucleobactersp_MWH_Spelu_300_X4			-
d__Bacteria.p__Pseudomonadota.c__Betaproteobacteria.o__Burkholderiales.f__Comamonadaceae.g__Diaphorobacter.s__Diaphorobacteraerolatus			-
d__Bacteria.p__Mycoplasmatota.c__Mollicutes.o__Mycoplasmatales.f__Mycoplasmataceae.g__Mesomycoplasma.s__Mesomycoplasmahyopneumoniae			-
d__Bacteria.p__Bacillota.c__Bacilli.o__Bacillales.f__Alicyclobacillaceae.g__Alicyclobacillus.s__Alicyclobacillussp_SO9			-
d__Bacteria.p__Pseudomonadota.c__Alphaproteobacteria.o__Rhodobacterales.f__Roseobacteraceae.g__Sulfitobacter.s__Sulfitobactersp_W002			-
d__Bacteria.p__Cyanobacteriota.c__Cyanophyceae.o__Nostocales.f__Aphanizomenonaceae.g__Sphaerospermopsis.s__Sphaerospermopsistorques_reginae			-
d__Bacteria.p__Campylobacterota.c__Epsilonproteobacteria.o__Campylobacterales.f__Arcobacteraceae.g__Aliarcobacter.s___Arcobacter_porcinus			-
d__Bacteria.p__Pseudomonadota.c__Gammaproteobacteria.o__Alteromonadales.f__Ferrimonadaceae.g__Ferrimonas.s__Ferrimonasbalearica			-
d__Bacteria.p__Pseudomonadota.c__Gammaproteobacteria.o__Enterobacterales.f__Bruguierivoracaceae.g__Sodalis.s__Sodalisligni			-
d__Bacteria.p__Pseudomonadota.c__Gammaproteobacteria.o__Xanthomonadales.f__Xanthomonadaceae.g__Lysobacter.s__Lysobactercapsici			-
d__Bacteria.p__Bacillota.c__Clostridia.o__Eubacteriales.f__Oscillospiraceae.g__Mageeibacillus.s__Mageeibacillusindolicus			-
d__Bacteria.p__Pseudomonadota.c__Alphaproteobacteria.o__Sphingomonadales.f__Sphingomonadaceae.g__Sphingomonas.s__Sphingomonaschangnyeongensis			-
d__Bacteria.p__Pseudomonadota.c__Gammaproteobacteria.o__Pseudomonadales.f__Marinobacteraceae.g__Marinobacter.s__Marinobactersp_LQ44			-
d__Bacteria.p__Actinomycetota.c__Actinomycetes.o__Mycobacteriales.f__Gordoniaceae.g__Gordonia.s__Gordoniasp_WA4_43			-
d__Bacteria.p__Myxococcota.c__Myxococcia.o__Myxococcales.f__Myxococcaceae.g__Myxococcus.s__Myxococcusstipitatus			-
d__Bacteria.p__Actinomycetota.c__Actinomycetes.o__Micrococcales.f__Microbacteriaceae.g__Curtobacterium.s__Curtobacteriumsp_YC1			-
d__Bacteria.p__Pseudomonadota.c__Gammaproteobacteria.o__Vibrionales.f__Vibrionaceae.g__Grimontia.s__Grimontiahollisae			-
d__Bacteria.p__Bacteroidota.c__Bacteroidia.o__Bacteroidales.f__Dysgonomonadaceae.g__Proteiniphilum.s__Proteiniphilumsaccharofermentans			-
d__Bacteria.p__Pseudomonadota.c__Gammaproteobacteria.o__Pasteurellales.f__Pasteurellaceae.g__Glaesserella.s__Glaesserellasp_15_184			-
d__Bacteria.p__Pseudomonadota.c__Betaproteobacteria.o__Burkholderiales.f__Comamonadaceae.g__Comamonas.s__Comamonassp_C11			-
d__Bacteria.p__Pseudomonadota.c__Alphaproteobacteria.o__Sphingomonadales.f__Sphingomonadaceae.g__Sphingomicrobium.s__Sphingomicrobiumaestuariivivum			-
d__Bacteria.p__Pseudomonadota.c__Gammaproteobacteria.o__Thiotrichales.f__Thiotrichaceae.g__Thiothrix.s__Thiothrixunzii			-
d__Bacteria.p__Pseudomonadota.c__Gammaproteobacteria.o__Vibrionales.f__Vibrionaceae.g__Vibrio.s__Vibrioatlanticus			-
d__Bacteria.p__Bacteroidota.c__Flavobacteriia.o__Flavobacteriales.f__Flavobacteriaceae.g__Arenibacter.s__Arenibacteralgicola			-
d__Bacteria.p__Pseudomonadota.c__Alphaproteobacteria.o__Sphingomonadales.f__Sphingomonadaceae.g__Sphingopyxis.s__Sphingopyxissp_FD7			-
d__Bacteria.p__Pseudomonadota.c__Gammaproteobacteria.o__Enterobacterales.f__Pectobacteriaceae.g__Pectobacterium.s__Pectobacteriumparmentieri			-
d__Bacteria.p__Actinomycetota.c__Actinomycetes.o__Micrococcales.f__Microbacteriaceae.g__Clavibacter.s__Clavibactersp_A6099			-
d__Bacteria.p__Pseudomonadota.c__Alphaproteobacteria.o__Hyphomicrobiales.f__Nitrobacteraceae.g__Bradyrhizobium.s__Bradyrhizobiumarachidis			-
d__Bacteria.p__Bacillota.c__Bacilli.o__Bacillales.f__Bacillaceae.g__Weizmannia.s__Weizmanniacoagulans			-
[truncated: 7,437 more rows]

## Sheet: TB Vs Control
Supplementary Table 2 |Lung Microbiota Changes in NTM/TB and Control Groups (Lefse)
[truncated: 8,374 more rows]
