# Supplementary material for: Non-tuberculous mycobacteria enhance the tryptophan-kynurenine pathway to induce immunosuppression and facilitate pulmonary colonization
Source: Front Cell Infect Microbiol. 2024 Oct 21;14:1455605. doi: 10.3389/fcimb.2024.1455605 (PMC11532197; doi:10.3389/fcimb.2024.1455605)
Supplement: Supplementary file 2 [file Table2.xlsx]

## Sheet: OOB
Supplementary Table 3 |Lung Microbiota Changes in NTM/TB and Control Groups (RF)
out-of-bag (OBB) estimate of the error rate
group	ntree	Error
OOB	1	0.486486
OOB	2	0.508475
OOB	3	0.464789
OOB	4	0.43038
OOB	5	0.464286
OOB	6	0.41573
OOB	7	0.488889
OOB	8	0.434783
OOB	9	0.387097
OOB	10	0.387097
OOB	11	0.425532
OOB	12	0.431579
OOB	13	0.375
OOB	14	0.385417
OOB	15	0.395833
OOB	16	0.354167
OOB	17	0.34375
OOB	18	0.291667
OOB	19	0.322917
OOB	20	0.3125
OOB	21	0.333333
OOB	22	0.302083
OOB	23	0.322917
OOB	24	0.3125
OOB	25	0.322917
OOB	26	0.333333
OOB	27	0.322917
OOB	28	0.34375
OOB	29	0.333333
OOB	30	0.3125
OOB	31	0.302083
OOB	32	0.302083
OOB	33	0.3125
OOB	34	0.3125
OOB	35	0.3125
OOB	36	0.3125
OOB	37	0.291667
OOB	38	0.322917
OOB	39	0.270833
OOB	40	0.3125
OOB	41	0.302083
OOB	42	0.302083
OOB	43	0.3125
OOB	44	0.291667
OOB	45	0.3125
OOB	46	0.333333
OOB	47	0.333333
OOB	48	0.333333
OOB	49	0.322917
OOB	50	0.302083
OOB	51	0.28125
OOB	52	0.3125
OOB	53	0.333333
OOB	54	0.291667
OOB	55	0.28125
OOB	56	0.302083
OOB	57	0.291667
OOB	58	0.3125
OOB	59	0.333333
OOB	60	0.3125
OOB	61	0.322917
OOB	62	0.34375
OOB	63	0.333333
OOB	64	0.333333
OOB	65	0.302083
OOB	66	0.3125
OOB	67	0.302083
OOB	68	0.333333
OOB	69	0.333333
OOB	70	0.322917
OOB	71	0.322917
OOB	72	0.322917
OOB	73	0.333333
OOB	74	0.322917
OOB	75	0.322917
OOB	76	0.333333
OOB	77	0.3125
OOB	78	0.333333
OOB	79	0.322917
OOB	80	0.322917
OOB	81	0.302083
OOB	82	0.302083
OOB	83	0.3125
OOB	84	0.322917
OOB	85	0.302083
OOB	86	0.28125
OOB	87	0.260417
OOB	88	0.291667
OOB	89	0.28125
OOB	90	0.302083
OOB	91	0.260417
OOB	92	0.28125
OOB	93	0.260417
OOB	94	0.28125
OOB	95	0.291667
OOB	96	0.28125
OOB	97	0.270833
OOB	98	0.28125
OOB	99	0.28125
OOB	100	0.270833
OOB	101	0.260417
OOB	102	0.260417
OOB	103	0.270833
OOB	104	0.28125
OOB	105	0.270833
OOB	106	0.291667
OOB	107	0.260417
OOB	108	0.28125
OOB	109	0.28125
OOB	110	0.28125
OOB	111	0.28125
OOB	112	0.28125
OOB	113	0.270833
OOB	114	0.260417
OOB	115	0.260417
OOB	116	0.28125
OOB	117	0.28125
OOB	118	0.270833
OOB	119	0.28125
OOB	120	0.28125
OOB	121	0.270833
OOB	122	0.270833
OOB	123	0.270833
OOB	124	0.270833
OOB	125	0.270833
OOB	126	0.270833
OOB	127	0.270833
OOB	128	0.270833
OOB	129	0.28125
OOB	130	0.270833
OOB	131	0.270833
OOB	132	0.270833
OOB	133	0.28125
OOB	134	0.28125
OOB	135	0.28125
OOB	136	0.28125
OOB	137	0.28125
OOB	138	0.28125
OOB	139	0.28125
OOB	140	0.28125
OOB	141	0.28125
OOB	142	0.28125
OOB	143	0.291667
OOB	144	0.28125
OOB	145	0.291667
OOB	146	0.291667
OOB	147	0.28125
OOB	148	0.28125
OOB	149	0.302083
OOB	150	0.291667
OOB	151	0.302083
OOB	152	0.28125
OOB	153	0.270833
OOB	154	0.291667
OOB	155	0.28125
OOB	156	0.28125
OOB	157	0.28125
OOB	158	0.28125
OOB	159	0.28125
OOB	160	0.28125
OOB	161	0.270833
OOB	162	0.260417
OOB	163	0.260417
OOB	164	0.260417
OOB	165	0.260417
OOB	166	0.260417
OOB	167	0.270833
OOB	168	0.260417
OOB	169	0.260417
OOB	170	0.260417
OOB	171	0.260417
OOB	172	0.260417
OOB	173	0.25
OOB	174	0.260417
OOB	175	0.260417
OOB	176	0.260417
OOB	177	0.25
OOB	178	0.260417
OOB	179	0.25
OOB	180	0.239583
OOB	181	0.260417
OOB	182	0.25
OOB	183	0.25
OOB	184	0.25
OOB	185	0.25
OOB	186	0.25
OOB	187	0.25
OOB	188	0.25
OOB	189	0.25
OOB	190	0.25
OOB	191	0.25
OOB	192	0.25
OOB	193	0.260417
OOB	194	0.25
OOB	195	0.25
OOB	196	0.25
OOB	197	0.25
OOB	198	0.25
OOB	199	0.25
OOB	200	0.25
OOB	201	0.260417
OOB	202	0.270833
OOB	203	0.260417
OOB	204	0.260417
OOB	205	0.270833
OOB	206	0.270833
OOB	207	0.270833
OOB	208	0.270833
OOB	209	0.28125
OOB	210	0.270833
OOB	211	0.270833
OOB	212	0.28125
OOB	213	0.28125
OOB	214	0.28125
OOB	215	0.270833
OOB	216	0.270833
OOB	217	0.270833
OOB	218	0.270833
OOB	219	0.270833
OOB	220	0.270833
OOB	221	0.270833
OOB	222	0.28125
OOB	223	0.270833
OOB	224	0.28125
OOB	225	0.270833
OOB	226	0.28125
OOB	227	0.28125
OOB	228	0.270833
OOB	229	0.270833
OOB	230	0.270833
OOB	231	0.270833
OOB	232	0.260417
OOB	233	0.270833
OOB	234	0.28125
OOB	235	0.270833
OOB	236	0.270833
OOB	237	0.28125
OOB	238	0.28125
OOB	239	0.270833
OOB	240	0.28125
OOB	241	0.260417
OOB	242	0.28125
OOB	243	0.270833
OOB	244	0.270833
OOB	245	0.270833
OOB	246	0.270833
OOB	247	0.270833
OOB	248	0.270833
OOB	249	0.28125
OOB	250	0.270833
OOB	251	0.270833
OOB	252	0.270833
OOB	253	0.260417
OOB	254	0.270833
OOB	255	0.270833
OOB	256	0.270833
OOB	257	0.270833
OOB	258	0.270833
OOB	259	0.270833
OOB	260	0.270833
OOB	261	0.270833
OOB	262	0.260417
OOB	263	0.260417
OOB	264	0.25
OOB	265	0.270833
OOB	266	0.270833
OOB	267	0.260417
OOB	268	0.270833
OOB	269	0.270833
OOB	270	0.302083
OOB	271	0.28125
OOB	272	0.291667
OOB	273	0.270833
OOB	274	0.270833
OOB	275	0.270833
OOB	276	0.270833
OOB	277	0.260417
OOB	278	0.260417
OOB	279	0.260417
OOB	280	0.260417
OOB	281	0.260417
OOB	282	0.260417
OOB	283	0.260417
OOB	284	0.260417
OOB	285	0.260417
OOB	286	0.260417
OOB	287	0.260417
OOB	288	0.260417
OOB	289	0.260417
OOB	290	0.260417
OOB	291	0.260417
OOB	292	0.270833
OOB	293	0.270833
OOB	294	0.270833
OOB	295	0.270833
OOB	296	0.291667
OOB	297	0.28125
OOB	298	0.28125
OOB	299	0.28125
OOB	300	0.270833
OOB	301	0.28125
OOB	302	0.28125
OOB	303	0.28125
OOB	304	0.270833
OOB	305	0.291667
OOB	306	0.291667
OOB	307	0.291667
OOB	308	0.291667
OOB	309	0.291667
OOB	310	0.302083
OOB	311	0.28125
OOB	312	0.302083
OOB	313	0.302083
OOB	314	0.302083
OOB	315	0.302083
OOB	316	0.3125
OOB	317	0.3125
OOB	318	0.291667
OOB	319	0.302083
OOB	320	0.302083
OOB	321	0.291667
OOB	322	0.3125
OOB	323	0.302083
OOB	324	0.291667
OOB	325	0.291667
OOB	326	0.291667
OOB	327	0.291667
OOB	328	0.291667
OOB	329	0.302083
OOB	330	0.291667
OOB	331	0.291667
OOB	332	0.28125
OOB	333	0.270833
OOB	334	0.28125
OOB	335	0.270833
OOB	336	0.291667
OOB	337	0.291667
OOB	338	0.28125
OOB	339	0.28125
OOB	340	0.28125
OOB	341	0.291667
OOB	342	0.28125
OOB	343	0.28125
OOB	344	0.291667
OOB	345	0.291667
OOB	346	0.302083
OOB	347	0.291667
OOB	348	0.291667
OOB	349	0.291667
OOB	350	0.302083
OOB	351	0.302083
OOB	352	0.302083
OOB	353	0.302083
OOB	354	0.302083
OOB	355	0.302083
OOB	356	0.302083
OOB	357	0.302083
OOB	358	0.302083
OOB	359	0.302083
OOB	360	0.291667
OOB	361	0.302083
OOB	362	0.302083
OOB	363	0.302083
OOB	364	0.322917
OOB	365	0.3125
OOB	366	0.3125
OOB	367	0.3125
OOB	368	0.3125
OOB	369	0.3125
OOB	370	0.3125
OOB	371	0.3125
OOB	372	0.3125
OOB	373	0.3125
OOB	374	0.302083
OOB	375	0.3125
OOB	376	0.3125
OOB	377	0.3125
OOB	378	0.3125
OOB	379	0.322917
OOB	380	0.322917
OOB	381	0.322917
OOB	382	0.322917
OOB	383	0.322917
OOB	384	0.322917
OOB	385	0.3125
OOB	386	0.322917
OOB	387	0.322917
OOB	388	0.322917
OOB	389	0.322917
OOB	390	0.322917
OOB	391	0.322917
OOB	392	0.322917
OOB	393	0.322917
OOB	394	0.322917
OOB	395	0.302083
OOB	396	0.3125
OOB	397	0.3125
OOB	398	0.322917
OOB	399	0.302083
OOB	400	0.3125
OOB	401	0.302083
OOB	402	0.3125
OOB	403	0.302083
OOB	404	0.3125
OOB	405	0.322917
OOB	406	0.322917
OOB	407	0.3125
OOB	408	0.3125
OOB	409	0.322917
OOB	410	0.322917
OOB	411	0.322917
OOB	412	0.3125
OOB	413	0.3125
OOB	414	0.302083
OOB	415	0.291667
OOB	416	0.291667
OOB	417	0.3125
OOB	418	0.302083
OOB	419	0.3125
OOB	420	0.302083
OOB	421	0.291667
OOB	422	0.28125
OOB	423	0.291667
OOB	424	0.291667
OOB	425	0.3125
OOB	426	0.302083
OOB	427	0.270833
OOB	428	0.302083
OOB	429	0.291667
OOB	430	0.28125
OOB	431	0.291667
OOB	432	0.291667
OOB	433	0.291667
OOB	434	0.291667
OOB	435	0.302083
OOB	436	0.302083
OOB	437	0.302083
OOB	438	0.3125
OOB	439	0.3125
OOB	440	0.3125
OOB	441	0.3125
OOB	442	0.302083
OOB	443	0.302083
OOB	444	0.302083
OOB	445	0.302083
OOB	446	0.302083
OOB	447	0.291667
OOB	448	0.291667
OOB	449	0.291667
OOB	450	0.302083
OOB	451	0.3125
OOB	452	0.302083
OOB	453	0.3125
OOB	454	0.3125
OOB	455	0.28125
OOB	456	0.302083
OOB	457	0.302083
OOB	458	0.28125
OOB	459	0.291667
OOB	460	0.291667
OOB	461	0.302083
OOB	462	0.302083
OOB	463	0.291667
OOB	464	0.291667
OOB	465	0.291667
OOB	466	0.302083
OOB	467	0.302083
OOB	468	0.302083
OOB	469	0.291667
OOB	470	0.302083
OOB	471	0.302083
OOB	472	0.302083
OOB	473	0.291667
OOB	474	0.302083
OOB	475	0.3125
OOB	476	0.302083
OOB	477	0.302083
OOB	478	0.291667
OOB	479	0.302083
OOB	480	0.270833
OOB	481	0.270833
OOB	482	0.270833
OOB	483	0.270833
OOB	484	0.270833
OOB	485	0.28125
OOB	486	0.28125
OOB	487	0.270833
OOB	488	0.270833
OOB	489	0.270833
OOB	490	0.270833
OOB	491	0.28125
OOB	492	0.291667
OOB	493	0.28125
OOB	494	0.28125
OOB	495	0.291667
OOB	496	0.291667
OOB	497	0.291667
OOB	498	0.291667
OOB	499	0.291667
OOB	500	0.291667
OOB	501	0.28125
OOB	502	0.28125
OOB	503	0.28125
OOB	504	0.28125
OOB	505	0.291667
OOB	506	0.28125
OOB	507	0.28125
OOB	508	0.291667
OOB	509	0.291667
OOB	510	0.291667
OOB	511	0.291667
OOB	512	0.28125
OOB	513	0.28125
OOB	514	0.28125
OOB	515	0.291667
OOB	516	0.291667
OOB	517	0.302083
OOB	518	0.302083
OOB	519	0.28125
OOB	520	0.28125
OOB	521	0.291667
OOB	522	0.28125
OOB	523	0.28125
OOB	524	0.270833
OOB	525	0.291667
OOB	526	0.28125
OOB	527	0.28125
OOB	528	0.270833
OOB	529	0.270833
OOB	530	0.28125
OOB	531	0.28125
OOB	532	0.28125
OOB	533	0.28125
OOB	534	0.291667
OOB	535	0.291667
OOB	536	0.291667
OOB	537	0.270833
OOB	538	0.270833
OOB	539	0.270833
OOB	540	0.28125
OOB	541	0.270833
OOB	542	0.270833
OOB	543	0.270833
OOB	544	0.270833
OOB	545	0.28125
OOB	546	0.28125
OOB	547	0.28125
OOB	548	0.28125
OOB	549	0.28125
OOB	550	0.28125
OOB	551	0.28125
OOB	552	0.28125
OOB	553	0.28125
OOB	554	0.270833
OOB	555	0.291667
OOB	556	0.28125
OOB	557	0.28125
OOB	558	0.28125
OOB	559	0.270833
OOB	560	0.270833
OOB	561	0.270833
OOB	562	0.270833
OOB	563	0.270833
OOB	564	0.260417
OOB	565	0.260417
OOB	566	0.260417
OOB	567	0.28125
OOB	568	0.291667
OOB	569	0.28125
OOB	570	0.28125
OOB	571	0.270833
OOB	572	0.270833
OOB	573	0.28125
OOB	574	0.260417
OOB	575	0.260417
OOB	576	0.260417
OOB	577	0.270833
OOB	578	0.270833
OOB	579	0.260417
OOB	580	0.260417
OOB	581	0.260417
OOB	582	0.260417
OOB	583	0.260417
OOB	584	0.260417
OOB	585	0.25
OOB	586	0.25
OOB	587	0.260417
OOB	588	0.260417
OOB	589	0.260417
OOB	590	0.25
OOB	591	0.25
OOB	592	0.260417
OOB	593	0.270833
OOB	594	0.270833
OOB	595	0.25
OOB	596	0.270833
OOB	597	0.270833
OOB	598	0.260417
OOB	599	0.260417
OOB	600	0.260417
OOB	601	0.260417
OOB	602	0.25
OOB	603	0.260417
OOB	604	0.25
OOB	605	0.25
OOB	606	0.25
OOB	607	0.260417
OOB	608	0.260417
OOB	609	0.260417
OOB	610	0.260417
OOB	611	0.260417
OOB	612	0.260417
OOB	613	0.25
OOB	614	0.25
OOB	615	0.260417
OOB	616	0.25
OOB	617	0.25
OOB	618	0.25
OOB	619	0.25
OOB	620	0.25
OOB	621	0.25
OOB	622	0.25
OOB	623	0.25
OOB	624	0.25
OOB	625	0.25
OOB	626	0.25
OOB	627	0.25
OOB	628	0.25
OOB	629	0.25
OOB	630	0.260417
OOB	631	0.25
OOB	632	0.25
OOB	633	0.25
OOB	634	0.25
OOB	635	0.25
OOB	636	0.25
OOB	637	0.25
OOB	638	0.25
OOB	639	0.25
OOB	640	0.25
OOB	641	0.25
OOB	642	0.25
OOB	643	0.260417
OOB	644	0.260417
OOB	645	0.260417
OOB	646	0.260417
OOB	647	0.260417
OOB	648	0.260417
OOB	649	0.260417
OOB	650	0.260417
OOB	651	0.260417
OOB	652	0.260417
OOB	653	0.260417
OOB	654	0.260417
OOB	655	0.260417
OOB	656	0.260417
OOB	657	0.270833
OOB	658	0.270833
OOB	659	0.270833
OOB	660	0.270833
OOB	661	0.270833
OOB	662	0.270833
OOB	663	0.260417
OOB	664	0.260417
OOB	665	0.260417
OOB	666	0.260417
OOB	667	0.260417
OOB	668	0.260417
OOB	669	0.260417
OOB	670	0.260417
OOB	671	0.260417
OOB	672	0.260417
OOB	673	0.260417
OOB	674	0.270833
OOB	675	0.270833
OOB	676	0.270833
OOB	677	0.270833
OOB	678	0.270833
OOB	679	0.270833
OOB	680	0.270833
OOB	681	0.270833
OOB	682	0.270833
OOB	683	0.270833
OOB	684	0.270833
OOB	685	0.270833
OOB	686	0.270833
OOB	687	0.270833
OOB	688	0.270833
OOB	689	0.270833
OOB	690	0.270833
OOB	691	0.270833
OOB	692	0.260417
OOB	693	0.270833
OOB	694	0.270833
OOB	695	0.270833
OOB	696	0.270833
OOB	697	0.270833
OOB	698	0.270833
OOB	699	0.270833
OOB	700	0.270833
OOB	701	0.260417
OOB	702	0.270833
OOB	703	0.260417
OOB	704	0.270833
OOB	705	0.260417
OOB	706	0.260417
OOB	707	0.270833
OOB	708	0.270833
OOB	709	0.260417
OOB	710	0.270833
OOB	711	0.270833
OOB	712	0.270833
OOB	713	0.270833
OOB	714	0.270833
OOB	715	0.28125
OOB	716	0.28125
OOB	717	0.270833
OOB	718	0.270833
OOB	719	0.270833
OOB	720	0.270833
OOB	721	0.270833
OOB	722	0.260417
OOB	723	0.270833
OOB	724	0.270833
OOB	725	0.270833
OOB	726	0.270833
OOB	727	0.270833
OOB	728	0.270833
OOB	729	0.28125
OOB	730	0.270833
OOB	731	0.28125
OOB	732	0.28125
OOB	733	0.270833
OOB	734	0.28125
OOB	735	0.270833
OOB	736	0.270833
OOB	737	0.270833
OOB	738	0.270833
OOB	739	0.270833
OOB	740	0.270833
OOB	741	0.260417
OOB	742	0.270833
OOB	743	0.260417
OOB	744	0.260417
OOB	745	0.25
OOB	746	0.270833
OOB	747	0.260417
OOB	748	0.260417
OOB	749	0.260417
OOB	750	0.260417
OOB	751	0.260417
OOB	752	0.260417
OOB	753	0.270833
OOB	754	0.270833
OOB	755	0.270833
OOB	756	0.270833
OOB	757	0.270833
OOB	758	0.270833
OOB	759	0.270833
OOB	760	0.260417
OOB	761	0.260417
OOB	762	0.270833
OOB	763	0.270833
OOB	764	0.270833
OOB	765	0.270833
OOB	766	0.270833
OOB	767	0.270833
OOB	768	0.270833
OOB	769	0.270833
OOB	770	0.270833
OOB	771	0.270833
OOB	772	0.270833
OOB	773	0.270833
OOB	774	0.270833
OOB	775	0.270833
OOB	776	0.270833
OOB	777	0.270833
OOB	778	0.270833
OOB	779	0.270833
OOB	780	0.270833
OOB	781	0.270833
OOB	782	0.270833
OOB	783	0.270833
OOB	784	0.260417
OOB	785	0.270833
OOB	786	0.260417
OOB	787	0.270833
OOB	788	0.260417
OOB	789	0.270833
OOB	790	0.260417
OOB	791	0.270833
OOB	792	0.270833
OOB	793	0.260417
OOB	794	0.270833
OOB	795	0.260417
OOB	796	0.25
OOB	797	0.260417
OOB	798	0.260417
OOB	799	0.260417
OOB	800	0.260417
OOB	801	0.270833
OOB	802	0.270833
OOB	803	0.260417
OOB	804	0.270833
OOB	805	0.270833
OOB	806	0.260417
OOB	807	0.260417
OOB	808	0.260417
OOB	809	0.260417
OOB	810	0.260417
OOB	811	0.260417
OOB	812	0.25
OOB	813	0.25
OOB	814	0.25
OOB	815	0.260417
OOB	816	0.25
OOB	817	0.25
OOB	818	0.25
OOB	819	0.25
OOB	820	0.25
OOB	821	0.25
OOB	822	0.25
OOB	823	0.25
OOB	824	0.25
OOB	825	0.25
OOB	826	0.25
OOB	827	0.25
OOB	828	0.260417
OOB	829	0.260417
OOB	830	0.25
OOB	831	0.260417
OOB	832	0.25
OOB	833	0.25
OOB	834	0.25
OOB	835	0.25
OOB	836	0.25
OOB	837	0.260417
OOB	838	0.260417
OOB	839	0.260417
OOB	840	0.260417
OOB	841	0.260417
OOB	842	0.270833
OOB	843	0.260417
OOB	844	0.260417
OOB	845	0.270833
OOB	846	0.260417
OOB	847	0.260417
OOB	848	0.260417
OOB	849	0.260417
OOB	850	0.260417
OOB	851	0.260417
OOB	852	0.260417
OOB	853	0.260417
OOB	854	0.260417
OOB	855	0.260417
OOB	856	0.260417
OOB	857	0.260417
OOB	858	0.260417
OOB	859	0.260417
OOB	860	0.260417
OOB	861	0.260417
OOB	862	0.260417
OOB	863	0.260417
OOB	864	0.260417
OOB	865	0.260417
OOB	866	0.260417
OOB	867	0.260417
OOB	868	0.260417
OOB	869	0.260417
OOB	870	0.260417
OOB	871	0.260417
OOB	872	0.260417
OOB	873	0.260417
OOB	874	0.260417
OOB	875	0.260417
OOB	876	0.260417
OOB	877	0.260417
OOB	878	0.260417
OOB	879	0.260417
OOB	880	0.260417
OOB	881	0.260417
OOB	882	0.260417
OOB	883	0.260417
OOB	884	0.260417
OOB	885	0.260417
OOB	886	0.260417
OOB	887	0.260417
OOB	888	0.260417
OOB	889	0.260417
OOB	890	0.260417
OOB	891	0.260417
OOB	892	0.260417
OOB	893	0.260417
OOB	894	0.260417
OOB	895	0.260417
OOB	896	0.260417
OOB	897	0.260417
OOB	898	0.260417
OOB	899	0.25
OOB	900	0.25
OOB	901	0.25
OOB	902	0.25
OOB	903	0.25
OOB	904	0.25
OOB	905	0.25
OOB	906	0.25
OOB	907	0.25
OOB	908	0.25
OOB	909	0.25
OOB	910	0.25
OOB	911	0.25
OOB	912	0.25
OOB	913	0.260417
OOB	914	0.260417
OOB	915	0.25
OOB	916	0.260417
OOB	917	0.25
OOB	918	0.25
OOB	919	0.25
OOB	920	0.25
OOB	921	0.25
OOB	922	0.25
OOB	923	0.25
OOB	924	0.25
OOB	925	0.25
OOB	926	0.260417
OOB	927	0.260417
OOB	928	0.260417
OOB	929	0.260417
OOB	930	0.260417
OOB	931	0.260417
OOB	932	0.260417
OOB	933	0.260417
OOB	934	0.260417
OOB	935	0.260417
OOB	936	0.260417
OOB	937	0.260417
OOB	938	0.260417
OOB	939	0.260417
OOB	940	0.270833
OOB	941	0.260417
OOB	942	0.260417
OOB	943	0.260417
OOB	944	0.260417
OOB	945	0.260417
OOB	946	0.25
OOB	947	0.260417
OOB	948	0.260417
OOB	949	0.260417
OOB	950	0.260417
OOB	951	0.25
OOB	952	0.25
OOB	953	0.25
OOB	954	0.260417
OOB	955	0.260417
OOB	956	0.260417
OOB	957	0.25
OOB	958	0.25
OOB	959	0.25
OOB	960	0.25
OOB	961	0.270833
OOB	962	0.260417
OOB	963	0.260417
OOB	964	0.25
OOB	965	0.25
OOB	966	0.25
OOB	967	0.260417
OOB	968	0.25
OOB	969	0.260417
OOB	970	0.260417
OOB	971	0.260417
OOB	972	0.260417
OOB	973	0.260417
OOB	974	0.260417
OOB	975	0.260417
OOB	976	0.260417
OOB	977	0.260417
OOB	978	0.260417
OOB	979	0.260417
OOB	980	0.260417
OOB	981	0.260417
OOB	982	0.260417
OOB	983	0.260417
OOB	984	0.260417
OOB	985	0.260417
OOB	986	0.260417
OOB	987	0.260417
OOB	988	0.260417
OOB	989	0.260417
OOB	990	0.260417
OOB	991	0.260417
OOB	992	0.260417
OOB	993	0.260417
OOB	994	0.260417
OOB	995	0.260417
OOB	996	0.260417
OOB	997	0.260417
OOB	998	0.260417
OOB	999	0.260417
OOB	1000	0.260417
OOB	1001	0.260417
OOB	1002	0.260417
OOB	1003	0.260417
OOB	1004	0.260417
OOB	1005	0.260417
OOB	1006	0.260417
OOB	1007	0.260417
OOB	1008	0.260417
OOB	1009	0.260417
OOB	1010	0.260417
OOB	1011	0.260417
OOB	1012	0.260417
OOB	1013	0.260417
OOB	1014	0.260417
OOB	1015	0.260417
OOB	1016	0.260417
OOB	1017	0.260417
OOB	1018	0.260417
OOB	1019	0.260417
OOB	1020	0.260417
OOB	1021	0.260417
OOB	1022	0.260417
OOB	1023	0.260417
OOB	1024	0.260417
OOB	1025	0.260417
OOB	1026	0.260417
OOB	1027	0.260417
OOB	1028	0.260417
OOB	1029	0.260417
OOB	1030	0.260417
OOB	1031	0.260417
OOB	1032	0.260417
OOB	1033	0.260417
OOB	1034	0.260417
OOB	1035	0.260417
OOB	1036	0.260417
OOB	1037	0.260417
OOB	1038	0.260417
OOB	1039	0.260417
OOB	1040	0.260417
OOB	1041	0.260417
OOB	1042	0.260417
OOB	1043	0.260417
OOB	1044	0.260417
OOB	1045	0.260417
OOB	1046	0.260417
OOB	1047	0.260417
OOB	1048	0.260417
OOB	1049	0.260417
OOB	1050	0.260417
OOB	1051	0.260417
OOB	1052	0.260417
OOB	1053	0.260417
OOB	1054	0.260417
OOB	1055	0.260417
OOB	1056	0.260417
OOB	1057	0.260417
OOB	1058	0.260417
OOB	1059	0.260417
OOB	1060	0.260417
OOB	1061	0.260417
OOB	1062	0.260417
OOB	1063	0.260417
OOB	1064	0.260417
OOB	1065	0.25
OOB	1066	0.25
OOB	1067	0.25
OOB	1068	0.260417
OOB	1069	0.25
OOB	1070	0.25
OOB	1071	0.260417
OOB	1072	0.260417
OOB	1073	0.260417
OOB	1074	0.260417
OOB	1075	0.260417
OOB	1076	0.260417
OOB	1077	0.260417
OOB	1078	0.260417
OOB	1079	0.260417
OOB	1080	0.260417
OOB	1081	0.260417
OOB	1082	0.260417
OOB	1083	0.260417
OOB	1084	0.260417
OOB	1085	0.260417
OOB	1086	0.260417
OOB	1087	0.260417
OOB	1088	0.260417
OOB	1089	0.260417
OOB	1090	0.260417
OOB	1091	0.260417
OOB	1092	0.260417
OOB	1093	0.260417
OOB	1094	0.260417
OOB	1095	0.260417
OOB	1096	0.260417
OOB	1097	0.270833
OOB	1098	0.270833
OOB	1099	0.270833
OOB	1100	0.270833
OOB	1101	0.270833
OOB	1102	0.270833
OOB	1103	0.270833
OOB	1104	0.270833
OOB	1105	0.270833
OOB	1106	0.270833
OOB	1107	0.270833
OOB	1108	0.270833
OOB	1109	0.270833
OOB	1110	0.270833
OOB	1111	0.270833
OOB	1112	0.270833
OOB	1113	0.270833
OOB	1114	0.270833
OOB	1115	0.270833
OOB	1116	0.270833
OOB	1117	0.270833
OOB	1118	0.270833
OOB	1119	0.270833
OOB	1120	0.270833
OOB	1121	0.270833
OOB	1122	0.270833
OOB	1123	0.270833
OOB	1124	0.270833
OOB	1125	0.270833
OOB	1126	0.270833
OOB	1127	0.270833
OOB	1128	0.270833
OOB	1129	0.270833
OOB	1130	0.270833
OOB	1131	0.270833
OOB	1132	0.270833
OOB	1133	0.270833
OOB	1134	0.270833
OOB	1135	0.270833
OOB	1136	0.270833
OOB	1137	0.270833
OOB	1138	0.270833
OOB	1139	0.270833
OOB	1140	0.270833
OOB	1141	0.270833
OOB	1142	0.270833
OOB	1143	0.270833
OOB	1144	0.270833
OOB	1145	0.270833
OOB	1146	0.270833
OOB	1147	0.270833
OOB	1148	0.270833
OOB	1149	0.270833
OOB	1150	0.270833
OOB	1151	0.270833
OOB	1152	0.270833
OOB	1153	0.270833
OOB	1154	0.270833
OOB	1155	0.260417
OOB	1156	0.270833
OOB	1157	0.270833
OOB	1158	0.270833
OOB	1159	0.270833
OOB	1160	0.270833
OOB	1161	0.270833
OOB	1162	0.270833
OOB	1163	0.270833
OOB	1164	0.270833
OOB	1165	0.270833
OOB	1166	0.270833
OOB	1167	0.270833
OOB	1168	0.270833
OOB	1169	0.270833
OOB	1170	0.270833
OOB	1171	0.270833
OOB	1172	0.270833
OOB	1173	0.270833
OOB	1174	0.270833
OOB	1175	0.270833
OOB	1176	0.270833
OOB	1177	0.270833
OOB	1178	0.270833
OOB	1179	0.270833
OOB	1180	0.270833
OOB	1181	0.270833
OOB	1182	0.270833
OOB	1183	0.270833
OOB	1184	0.270833
OOB	1185	0.270833
OOB	1186	0.270833
OOB	1187	0.270833
OOB	1188	0.270833
OOB	1189	0.270833
OOB	1190	0.270833
OOB	1191	0.270833
OOB	1192	0.270833
OOB	1193	0.270833
OOB	1194	0.270833
OOB	1195	0.270833
OOB	1196	0.270833
OOB	1197	0.270833
OOB	1198	0.260417
OOB	1199	0.270833
OOB	1200	0.270833
OOB	1201	0.270833
OOB	1202	0.270833
OOB	1203	0.270833
OOB	1204	0.270833
OOB	1205	0.260417
OOB	1206	0.270833
OOB	1207	0.270833
OOB	1208	0.270833
OOB	1209	0.270833
OOB	1210	0.260417
OOB	1211	0.270833
OOB	1212	0.260417
OOB	1213	0.270833
OOB	1214	0.270833
OOB	1215	0.270833
OOB	1216	0.270833
OOB	1217	0.270833
OOB	1218	0.260417
OOB	1219	0.260417
OOB	1220	0.260417
OOB	1221	0.260417
OOB	1222	0.260417
OOB	1223	0.260417
OOB	1224	0.260417
OOB	1225	0.260417
OOB	1226	0.260417
OOB	1227	0.260417
OOB	1228	0.260417
OOB	1229	0.260417
OOB	1230	0.260417
OOB	1231	0.260417
OOB	1232	0.260417
OOB	1233	0.260417
OOB	1234	0.260417
OOB	1235	0.260417
OOB	1236	0.260417
OOB	1237	0.260417
OOB	1238	0.260417
OOB	1239	0.260417
OOB	1240	0.260417
OOB	1241	0.260417
OOB	1242	0.260417
OOB	1243	0.260417
OOB	1244	0.260417
OOB	1245	0.260417
OOB	1246	0.260417
OOB	1247	0.260417
OOB	1248	0.260417
OOB	1249	0.260417
OOB	1250	0.260417
OOB	1251	0.260417
OOB	1252	0.260417
OOB	1253	0.260417
OOB	1254	0.260417
OOB	1255	0.260417
OOB	1256	0.260417
OOB	1257	0.260417
OOB	1258	0.260417
OOB	1259	0.260417
OOB	1260	0.260417
OOB	1261	0.260417
OOB	1262	0.260417
OOB	1263	0.260417
OOB	1264	0.260417
OOB	1265	0.260417
OOB	1266	0.260417
OOB	1267	0.260417
OOB	1268	0.260417
OOB	1269	0.260417
OOB	1270	0.260417
OOB	1271	0.260417
OOB	1272	0.260417
OOB	1273	0.270833
OOB	1274	0.270833
OOB	1275	0.260417
OOB	1276	0.260417
OOB	1277	0.260417
OOB	1278	0.260417
OOB	1279	0.260417
OOB	1280	0.260417
OOB	1281	0.260417
OOB	1282	0.260417
OOB	1283	0.260417
OOB	1284	0.260417
OOB	1285	0.260417
OOB	1286	0.260417
OOB	1287	0.260417
OOB	1288	0.260417
OOB	1289	0.260417
OOB	1290	0.260417
OOB	1291	0.260417
OOB	1292	0.260417
OOB	1293	0.260417
OOB	1294	0.260417
OOB	1295	0.260417
OOB	1296	0.260417
OOB	1297	0.260417
OOB	1298	0.260417
OOB	1299	0.260417
OOB	1300	0.260417
OOB	1301	0.260417
OOB	1302	0.260417
OOB	1303	0.260417
OOB	1304	0.260417
OOB	1305	0.260417
OOB	1306	0.260417
OOB	1307	0.260417
OOB	1308	0.260417
OOB	1309	0.260417
OOB	1310	0.260417
OOB	1311	0.260417
OOB	1312	0.260417
OOB	1313	0.260417
OOB	1314	0.270833
OOB	1315	0.260417
OOB	1316	0.270833
OOB	1317	0.260417
OOB	1318	0.270833
OOB	1319	0.270833
OOB	1320	0.270833
OOB	1321	0.270833
OOB	1322	0.270833
OOB	1323	0.270833
OOB	1324	0.270833
OOB	1325	0.270833
OOB	1326	0.270833
OOB	1327	0.270833
OOB	1328	0.270833
OOB	1329	0.270833
OOB	1330	0.270833
OOB	1331	0.270833
OOB	1332	0.260417
OOB	1333	0.260417
OOB	1334	0.260417
OOB	1335	0.260417
OOB	1336	0.260417
OOB	1337	0.260417
OOB	1338	0.260417
OOB	1339	0.260417
OOB	1340	0.260417
OOB	1341	0.260417
OOB	1342	0.260417
OOB	1343	0.260417
OOB	1344	0.260417
OOB	1345	0.260417
OOB	1346	0.260417
OOB	1347	0.260417
OOB	1348	0.260417
OOB	1349	0.260417
OOB	1350	0.260417
OOB	1351	0.260417
OOB	1352	0.260417
OOB	1353	0.260417
OOB	1354	0.260417
OOB	1355	0.260417
OOB	1356	0.260417
OOB	1357	0.260417
OOB	1358	0.260417
OOB	1359	0.260417
OOB	1360	0.260417
OOB	1361	0.260417
OOB	1362	0.260417
OOB	1363	0.260417
OOB	1364	0.260417
OOB	1365	0.260417
OOB	1366	0.260417
OOB	1367	0.260417
OOB	1368	0.260417
OOB	1369	0.260417
OOB	1370	0.260417
OOB	1371	0.260417
OOB	1372	0.260417
OOB	1373	0.260417
OOB	1374	0.260417
OOB	1375	0.260417
OOB	1376	0.260417
OOB	1377	0.260417
OOB	1378	0.260417
OOB	1379	0.260417
OOB	1380	0.260417
OOB	1381	0.260417
OOB	1382	0.260417
OOB	1383	0.260417
OOB	1384	0.260417
OOB	1385	0.260417
OOB	1386	0.260417
OOB	1387	0.260417
OOB	1388	0.260417
OOB	1389	0.260417
OOB	1390	0.260417
OOB	1391	0.260417
OOB	1392	0.260417
OOB	1393	0.260417
OOB	1394	0.260417
OOB	1395	0.260417
OOB	1396	0.260417
OOB	1397	0.260417
OOB	1398	0.260417
OOB	1399	0.260417
OOB	1400	0.260417
OOB	1401	0.260417
OOB	1402	0.260417
OOB	1403	0.260417
OOB	1404	0.260417
OOB	1405	0.260417
OOB	1406	0.260417
OOB	1407	0.260417
OOB	1408	0.260417
OOB	1409	0.260417
OOB	1410	0.260417
OOB	1411	0.260417
OOB	1412	0.260417
OOB	1413	0.260417
OOB	1414	0.260417
OOB	1415	0.260417
OOB	1416	0.260417
OOB	1417	0.260417
OOB	1418	0.260417
OOB	1419	0.260417
OOB	1420	0.260417
OOB	1421	0.260417
OOB	1422	0.260417
OOB	1423	0.260417
OOB	1424	0.260417
OOB	1425	0.260417
OOB	1426	0.260417
OOB	1427	0.260417
OOB	1428	0.260417
OOB	1429	0.260417
OOB	1430	0.260417
OOB	1431	0.260417
OOB	1432	0.260417
OOB	1433	0.260417
OOB	1434	0.260417
OOB	1435	0.260417
OOB	1436	0.260417
OOB	1437	0.260417
OOB	1438	0.260417
OOB	1439	0.260417
OOB	1440	0.260417
OOB	1441	0.260417
OOB	1442	0.260417
OOB	1443	0.260417
OOB	1444	0.260417
OOB	1445	0.260417
OOB	1446	0.260417
OOB	1447	0.260417
OOB	1448	0.260417
OOB	1449	0.260417
OOB	1450	0.260417
OOB	1451	0.260417
OOB	1452	0.260417
OOB	1453	0.260417
OOB	1454	0.260417
OOB	1455	0.260417
OOB	1456	0.260417
OOB	1457	0.260417
OOB	1458	0.260417
OOB	1459	0.260417
OOB	1460	0.260417
OOB	1461	0.260417
OOB	1462	0.260417
OOB	1463	0.260417
OOB	1464	0.260417
OOB	1465	0.260417
OOB	1466	0.260417
OOB	1467	0.260417
OOB	1468	0.260417
OOB	1469	0.260417
OOB	1470	0.260417
OOB	1471	0.260417
OOB	1472	0.260417
OOB	1473	0.260417
OOB	1474	0.260417
OOB	1475	0.260417
OOB	1476	0.260417
OOB	1477	0.260417
OOB	1478	0.260417
OOB	1479	0.260417
OOB	1480	0.260417
OOB	1481	0.260417
OOB	1482	0.260417
OOB	1483	0.260417
OOB	1484	0.260417
OOB	1485	0.260417
OOB	1486	0.260417
OOB	1487	0.260417
OOB	1488	0.260417
OOB	1489	0.260417
OOB	1490	0.260417
OOB	1491	0.260417
OOB	1492	0.260417
OOB	1493	0.260417
OOB	1494	0.260417
OOB	1495	0.260417
OOB	1496	0.260417
OOB	1497	0.260417
OOB	1498	0.260417
OOB	1499	0.260417
OOB	1500	0.260417
OOB	1501	0.260417
OOB	1502	0.260417
OOB	1503	0.260417
OOB	1504	0.260417
OOB	1505	0.260417
OOB	1506	0.260417
OOB	1507	0.260417
OOB	1508	0.260417
OOB	1509	0.260417
OOB	1510	0.260417
OOB	1511	0.260417
OOB	1512	0.260417
OOB	1513	0.260417
OOB	1514	0.260417
OOB	1515	0.260417
OOB	1516	0.260417
OOB	1517	0.260417
OOB	1518	0.260417
OOB	1519	0.260417
OOB	1520	0.260417
OOB	1521	0.260417
OOB	1522	0.260417
OOB	1523	0.270833
OOB	1524	0.260417
OOB	1525	0.260417
OOB	1526	0.270833
OOB	1527	0.270833
OOB	1528	0.260417
OOB	1529	0.260417
OOB	1530	0.260417
OOB	1531	0.260417
OOB	1532	0.260417
OOB	1533	0.260417
OOB	1534	0.260417
OOB	1535	0.260417
OOB	1536	0.260417
OOB	1537	0.260417
OOB	1538	0.260417
OOB	1539	0.260417
OOB	1540	0.260417
OOB	1541	0.260417
OOB	1542	0.260417
OOB	1543	0.260417
OOB	1544	0.260417
OOB	1545	0.260417
OOB	1546	0.260417
OOB	1547	0.260417
OOB	1548	0.260417
OOB	1549	0.260417
OOB	1550	0.260417
OOB	1551	0.260417
OOB	1552	0.260417
OOB	1553	0.260417
OOB	1554	0.260417
OOB	1555	0.260417
OOB	1556	0.260417
OOB	1557	0.260417
OOB	1558	0.260417
OOB	1559	0.260417
OOB	1560	0.260417
OOB	1561	0.260417
OOB	1562	0.260417
OOB	1563	0.260417
OOB	1564	0.260417
OOB	1565	0.260417
OOB	1566	0.260417
OOB	1567	0.260417
OOB	1568	0.260417
OOB	1569	0.260417
OOB	1570	0.260417
OOB	1571	0.260417
OOB	1572	0.260417
OOB	1573	0.260417
OOB	1574	0.260417
OOB	1575	0.260417
OOB	1576	0.260417
OOB	1577	0.260417
OOB	1578	0.260417
OOB	1579	0.260417
OOB	1580	0.260417
OOB	1581	0.260417
OOB	1582	0.260417
OOB	1583	0.260417
OOB	1584	0.260417
OOB	1585	0.260417
OOB	1586	0.260417
OOB	1587	0.260417
OOB	1588	0.260417
OOB	1589	0.260417
OOB	1590	0.260417
OOB	1591	0.260417
OOB	1592	0.260417
OOB	1593	0.260417
OOB	1594	0.260417
OOB	1595	0.260417
OOB	1596	0.260417
OOB	1597	0.270833
OOB	1598	0.260417
OOB	1599	0.260417
OOB	1600	0.270833
OOB	1601	0.260417
OOB	1602	0.270833
OOB	1603	0.260417
OOB	1604	0.260417
OOB	1605	0.260417
OOB	1606	0.260417
OOB	1607	0.260417
OOB	1608	0.260417
OOB	1609	0.260417
OOB	1610	0.260417
OOB	1611	0.260417
OOB	1612	0.260417
OOB	1613	0.260417
OOB	1614	0.260417
OOB	1615	0.260417
OOB	1616	0.260417
OOB	1617	0.260417
OOB	1618	0.260417
OOB	1619	0.260417
OOB	1620	0.260417
OOB	1621	0.260417
OOB	1622	0.260417
OOB	1623	0.260417
OOB	1624	0.260417
OOB	1625	0.260417
OOB	1626	0.260417
OOB	1627	0.25
OOB	1628	0.260417
OOB	1629	0.25
OOB	1630	0.25
OOB	1631	0.25
OOB	1632	0.25
OOB	1633	0.25
OOB	1634	0.25
OOB	1635	0.25
OOB	1636	0.25
OOB	1637	0.25
OOB	1638	0.25
OOB	1639	0.25
OOB	1640	0.25
OOB	1641	0.25
OOB	1642	0.25
OOB	1643	0.25
OOB	1644	0.25
OOB	1645	0.25
OOB	1646	0.25
OOB	1647	0.25
OOB	1648	0.25
OOB	1649	0.25
OOB	1650	0.25
OOB	1651	0.25
OOB	1652	0.25
OOB	1653	0.25
OOB	1654	0.25
OOB	1655	0.25
OOB	1656	0.25
OOB	1657	0.25
OOB	1658	0.25
OOB	1659	0.25
OOB	1660	0.25
OOB	1661	0.25
OOB	1662	0.25
OOB	1663	0.25
OOB	1664	0.25
OOB	1665	0.25
OOB	1666	0.25
OOB	1667	0.25
OOB	1668	0.25
OOB	1669	0.25
OOB	1670	0.25
OOB	1671	0.25
OOB	1672	0.25
OOB	1673	0.260417
OOB	1674	0.260417
OOB	1675	0.260417
OOB	1676	0.260417
OOB	1677	0.260417
OOB	1678	0.25
OOB	1679	0.25
OOB	1680	0.25
OOB	1681	0.25
OOB	1682	0.25
OOB	1683	0.25
OOB	1684	0.25
OOB	1685	0.25
OOB	1686	0.25
OOB	1687	0.25
OOB	1688	0.25
OOB	1689	0.260417
OOB	1690	0.260417
OOB	1691	0.260417
OOB	1692	0.25
OOB	1693	0.260417
OOB	1694	0.25
OOB	1695	0.25
OOB	1696	0.25
OOB	1697	0.25
OOB	1698	0.25
OOB	1699	0.25
OOB	1700	0.25
OOB	1701	0.25
OOB	1702	0.25
OOB	1703	0.25
OOB	1704	0.25
OOB	1705	0.260417
OOB	1706	0.260417
OOB	1707	0.260417
OOB	1708	0.260417
OOB	1709	0.260417
OOB	1710	0.260417
OOB	1711	0.260417
OOB	1712	0.260417
OOB	1713	0.260417
OOB	1714	0.260417
OOB	1715	0.260417
OOB	1716	0.260417
OOB	1717	0.260417
OOB	1718	0.260417
OOB	1719	0.260417
OOB	1720	0.260417
OOB	1721	0.260417
OOB	1722	0.260417
OOB	1723	0.260417
OOB	1724	0.260417
OOB	1725	0.260417
OOB	1726	0.260417
OOB	1727	0.260417
OOB	1728	0.260417
OOB	1729	0.260417
OOB	1730	0.260417
OOB	1731	0.260417
OOB	1732	0.260417
OOB	1733	0.260417
OOB	1734	0.260417
OOB	1735	0.260417
OOB	1736	0.260417
OOB	1737	0.260417
OOB	1738	0.260417
OOB	1739	0.260417
OOB	1740	0.260417
OOB	1741	0.260417
OOB	1742	0.260417
OOB	1743	0.260417
OOB	1744	0.260417
OOB	1745	0.260417
OOB	1746	0.260417
OOB	1747	0.260417
OOB	1748	0.260417
OOB	1749	0.260417
OOB	1750	0.260417
OOB	1751	0.260417
OOB	1752	0.260417
OOB	1753	0.260417
OOB	1754	0.260417
OOB	1755	0.260417
OOB	1756	0.260417
OOB	1757	0.260417
OOB	1758	0.260417
OOB	1759	0.260417
OOB	1760	0.260417
OOB	1761	0.260417
OOB	1762	0.260417
OOB	1763	0.25
OOB	1764	0.260417
OOB	1765	0.260417
OOB	1766	0.25
OOB	1767	0.25
OOB	1768	0.260417
OOB	1769	0.260417
OOB	1770	0.260417
OOB	1771	0.25
OOB	1772	0.260417
OOB	1773	0.25
OOB	1774	0.260417
OOB	1775	0.260417
OOB	1776	0.260417
OOB	1777	0.260417
OOB	1778	0.260417
OOB	1779	0.260417
OOB	1780	0.260417
OOB	1781	0.260417
OOB	1782	0.260417
OOB	1783	0.260417
OOB	1784	0.260417
OOB	1785	0.260417
OOB	1786	0.260417
OOB	1787	0.260417
OOB	1788	0.260417
OOB	1789	0.260417
OOB	1790	0.260417
OOB	1791	0.260417
OOB	1792	0.260417
OOB	1793	0.260417
OOB	1794	0.260417
OOB	1795	0.260417
OOB	1796	0.260417
OOB	1797	0.260417
OOB	1798	0.260417
OOB	1799	0.260417
OOB	1800	0.25
OOB	1801	0.260417
OOB	1802	0.25
OOB	1803	0.25
OOB	1804	0.260417
OOB	1805	0.260417
OOB	1806	0.25
OOB	1807	0.25
OOB	1808	0.25
OOB	1809	0.25
OOB	1810	0.25
OOB	1811	0.25
OOB	1812	0.25
OOB	1813	0.25
OOB	1814	0.25
OOB	1815	0.25
OOB	1816	0.25
OOB	1817	0.25
OOB	1818	0.25
OOB	1819	0.25
OOB	1820	0.25
OOB	1821	0.25
OOB	1822	0.25
OOB	1823	0.25
OOB	1824	0.25
OOB	1825	0.25
OOB	1826	0.25
OOB	1827	0.25
OOB	1828	0.25
OOB	1829	0.25
OOB	1830	0.25
OOB	1831	0.25
OOB	1832	0.25
OOB	1833	0.25
OOB	1834	0.25
OOB	1835	0.25
OOB	1836	0.25
OOB	1837	0.25
OOB	1838	0.260417
OOB	1839	0.25
OOB	1840	0.260417
OOB	1841	0.260417
OOB	1842	0.260417
OOB	1843	0.25
OOB	1844	0.270833
OOB	1845	0.260417
OOB	1846	0.270833
OOB	1847	0.25
OOB	1848	0.260417
OOB	1849	0.260417
OOB	1850	0.25
OOB	1851	0.260417
OOB	1852	0.25
OOB	1853	0.260417
OOB	1854	0.260417
OOB	1855	0.260417
OOB	1856	0.260417
OOB	1857	0.260417
OOB	1858	0.260417
OOB	1859	0.260417
OOB	1860	0.260417
OOB	1861	0.25
OOB	1862	0.260417
OOB	1863	0.25
OOB	1864	0.25
OOB	1865	0.260417
OOB	1866	0.260417
OOB	1867	0.25
OOB	1868	0.25
OOB	1869	0.25
OOB	1870	0.25
OOB	1871	0.25
OOB	1872	0.25
OOB	1873	0.25
OOB	1874	0.25
OOB	1875	0.25
OOB	1876	0.25
OOB	1877	0.25
OOB	1878	0.25
OOB	1879	0.25
OOB	1880	0.25
OOB	1881	0.25
OOB	1882	0.25
OOB	1883	0.25
OOB	1884	0.25
OOB	1885	0.25
OOB	1886	0.25
OOB	1887	0.25
OOB	1888	0.25
OOB	1889	0.260417
OOB	1890	0.260417
OOB	1891	0.25
OOB	1892	0.260417
OOB	1893	0.260417
OOB	1894	0.260417
OOB	1895	0.260417
OOB	1896	0.260417
OOB	1897	0.260417
OOB	1898	0.260417
OOB	1899	0.260417
OOB	1900	0.260417
OOB	1901	0.260417
OOB	1902	0.260417
OOB	1903	0.25
OOB	1904	0.25
OOB	1905	0.25
OOB	1906	0.25
OOB	1907	0.25
OOB	1908	0.25
OOB	1909	0.25
OOB	1910	0.25
OOB	1911	0.25
OOB	1912	0.260417
OOB	1913	0.25
OOB	1914	0.25
OOB	1915	0.260417
OOB	1916	0.25
OOB	1917	0.25
OOB	1918	0.260417
OOB	1919	0.260417
OOB	1920	0.260417
OOB	1921	0.260417
OOB	1922	0.260417
OOB	1923	0.260417
OOB	1924	0.260417
OOB	1925	0.260417
OOB	1926	0.260417
OOB	1927	0.260417
OOB	1928	0.260417
OOB	1929	0.260417
OOB	1930	0.260417
OOB	1931	0.25
OOB	1932	0.260417
OOB	1933	0.25
OOB	1934	0.260417
OOB	1935	0.260417
OOB	1936	0.25
OOB	1937	0.260417
OOB	1938	0.25
OOB	1939	0.260417
OOB	1940	0.260417
OOB	1941	0.260417
OOB	1942	0.260417
OOB	1943	0.25
OOB	1944	0.25
OOB	1945	0.25
OOB	1946	0.260417
OOB	1947	0.260417
OOB	1948	0.260417
OOB	1949	0.260417
OOB	1950	0.260417
OOB	1951	0.260417
OOB	1952	0.25
OOB	1953	0.25
OOB	1954	0.25
OOB	1955	0.25
OOB	1956	0.25
OOB	1957	0.25
OOB	1958	0.25
OOB	1959	0.25
OOB	1960	0.25
OOB	1961	0.25
OOB	1962	0.239583
OOB	1963	0.239583
OOB	1964	0.25
OOB	1965	0.25
OOB	1966	0.25
OOB	1967	0.260417
OOB	1968	0.25
OOB	1969	0.260417
OOB	1970	0.25
OOB	1971	0.25
OOB	1972	0.25
OOB	1973	0.25
OOB	1974	0.25
OOB	1975	0.25
OOB	1976	0.25
OOB	1977	0.25
OOB	1978	0.25
OOB	1979	0.25
OOB	1980	0.25
OOB	1981	0.239583
OOB	1982	0.239583
OOB	1983	0.239583
OOB	1984	0.25
OOB	1985	0.239583
OOB	1986	0.239583
OOB	1987	0.239583
OOB	1988	0.239583
OOB	1989	0.239583
OOB	1990	0.25
OOB	1991	0.25
OOB	1992	0.25
OOB	1993	0.239583
OOB	1994	0.25
OOB	1995	0.25
OOB	1996	0.25
OOB	1997	0.25
[truncated: 10,003 more rows]

## Sheet: importance
Supplementary Table 3 |Lung Microbiota Changes in NTM/TB and Control Groups (RF)
The Importance of Biomakers
Name	Control	NTM	TB	MeanDecreaseAccuracy	MeanDecreaseGini
Mycobacteriumtuberculosis	0.0329333	0.0418602	0.0351333	0.0368663	4.12412
Mycobacteriumcanettii	0.00703333	0.00604652	0.0137237	0.0101543	1.48858
Prosthecochlorissp_HL_130_GSB	0.0918444	-0.000216534	0.00388495	0.00766823	1.25709
Legionellaisraelensis	0.0748556	0.00269195	9.83e-05	0.00593505	1.15025
Mycobacteriumavium	0.00622222	0.00769008	0.00417706	0.00555086	1.11135
Cardiobacteriumhominis	0.00115556	0.00119035	0.00928759	0.00531541	0.743171
Prevotellasp_Rep29	0.0437222	0.0012784	0.0014935	0.00435127	0.714754
Klebsiellapneumoniae	0.00395556	0.00363057	0.00431664	0.00400254	0.992226
Brevibacteriumcasei	0.00327778	0.00606964	0.00270736	0.00398853	0.75712
Mycobacteriumparaintracellulare	0.000688889	0.00478216	0.0034234	0.00371933	0.762508
Pseudomonasaeruginosa	0.0028	0.00397713	0.00281108	0.00334248	0.915706
Rothiamucilaginosa	0.00324444	0.00332211	0.00321956	0.00331424	0.874926
Mycobacteroidesabscessus	0.00262222	0.00527303	0.00107383	0.00275868	0.794762
Bacteroidesheparinolyticus	0.00454444	-0.00274529	0.00631678	0.00249417	0.442699
Mycobacteriumintracellulare	0.000888889	0.00332963	0.00174086	0.00238484	0.599718
Streptococcussalivarius	-0.000411111	0.00165792	0.00304901	0.00216747	0.52005
Dialisterpneumosintes	0.00616667	0.000997183	0.00143151	0.00154163	0.37639
Staphylococcusaureus	0.0250778	0.000952836	-0.00117335	0.00141108	0.806418
Treponemasp_OMZ855	0.0171667	0.000504996	0.000301331	0.00140429	0.409094
Schaaliaodontolytica	0.00457778	-0.000693165	0.00249347	0.00138178	0.448481
Neisseriasp_oraltaxon014	0.000222222	-0.000550841	0.00267658	0.00124695	0.234706
Tannerellaforsythia	0.000666667	-8.52e-05	0.00228409	0.00122117	0.231765
Cutibacteriumacnes	0.00152222	2.18e-05	0.00182854	0.00118407	0.4194
Desulfomicrobiumorale	-0.000577778	0.00043733	0.00190799	0.0011066	0.217511
Porphyromonassomerae	0.00505556	-0.00125058	0.00265357	0.0011002	0.265827
Prevotellamultiformis	0.00383333	-0.00207142	0.00271489	0.00101569	0.243157
Selenomonassp_oraltaxon478	0.00505556	0.000592891	0.000870221	0.00097211	0.213453
Rothiadentocariosa	0.00215556	0.000139871	0.00136278	0.00092243	0.224036
Granulicatellaelegans	0.000166667	0.000519488	0.00128903	0.000885498	0.211501
Neisseriagonorrhoeae	0.00356667	-0.000552426	0.00168335	0.00086689	0.188251
Fusobacteriumnucleatum	0.00227778	-0.00177125	0.00242305	0.000788063	0.197969
Treponemasp_OMZ838	0.00593333	0.000233516	0.000530766	0.000774342	0.146514
CandidatusNanosynbactersp_HMT_352	0.00244444	0.00034959	0.00079504	0.000721854	0.182716
Sphingomonassp_NIBR02145	0.00177778	0.000848293	0.000495507	0.000718874	0.229011
Haemophilusparainfluenzae	0.00396667	0.000339127	0.000545191	0.000712049	0.256427
Actinomycespacaensis	0.00117778	-0.000200806	0.00115851	0.000695232	0.344451
Paraburkholderiafungorum	0.00194444	0.000347053	0.000788919	0.000688823	0.23792
Prevotelladentalis	0.00528889	0.000259215	0.000198237	0.000675442	0.294993
Haemophilushaemolyticus	0.00114444	0.000586271	0.000670182	0.000655356	0.248005
Streptococcusinfantis	0.002	-0.00109396	0.00163134	0.000609652	0.195291
Prevotellaherbatica	0.00324444	-1.91e-05	0.000550237	0.000583984	0.20163
Lacticaseibacillusrhamnosus	0.00126667	0.000424835	0.000624575	0.000579757	0.142233
Selenomonassputigena	0.00293333	0.000470914	0.000241251	0.000579673	0.145285
Burkholderiavietnamiensis	-0.000777778	0.000689895	0.000634526	0.000573635	0.205445
Legionellapneumophila	0.0150333	-0.000896149	-0.000434654	0.000570227	0.536646
Parvimonasmicra	0.00213333	0.000357886	0.000575973	0.000566672	0.356575
Aggregatibactersp_oraltaxon513	0.00194444	0.000273297	0.000534639	0.00056303	0.187149
Selenomonassp_oraltaxon126	0.00743333	-0.000294175	0.000376496	0.000535325	0.168694
Streptococcusintermedius	-0.000366667	-0.000392904	0.00132457	0.000526585	0.271548
Bradyrhizobiumsp_SK17	0.00105556	0.000894385	0.000280635	0.00052489	0.284335
Selenomonassp_oraltaxon920	0.00568889	-2.51e-05	0.000330649	0.000505453	0.199017
Neisseriamacacae	0.00157778	-0.000695221	0.00126606	0.000502332	0.123364
Treponemasp_OMZ857	0.00861111	-0.000351372	0.000175038	0.000494531	0.187598
Treponemasocranskii	-0.000166667	-4.87e-05	0.000999916	0.000485352	0.159909
Streptococcustoyakuensis	0.000766667	0.000305371	0.000387209	0.000458599	0.191124
Ligilactobacillussaerimneri	-0.000833333	0.000189669	0.000843591	0.000455487	0.192375
Mogibacteriumpumilum	0.00327778	-7.94e-05	0.000528458	0.000454848	0.145326
Treponemamedium	0.0033	-0.000771826	0.000932077	0.000453966	0.158494
Streptococcusthermophilus	-0.000722222	-7.42e-06	0.000882969	0.00044716	0.182574
Streptococcusrubneri	0.000666667	-0.00148666	0.00199141	0.000437005	0.281282
Streptococcusgwangjuense	0.0029	0.000550764	-0.000119506	0.00042798	0.176038
Ralstoniamannitolilytica	0.00364444	0.000133075	0.00031484	0.000424017	0.132477
Bacillusdafuensis	0.0119333	-0.000514651	-0.00053478	0.000423212	0.43857
Capnocytophagaleadbetteri	0.00224444	-0.000149768	0.000625867	0.00041824	0.145626
Selenomonastimonae	0.00304444	0.000501415	9.97e-05	0.000416613	0.140068
CandidatusMinimicrobiavallesae	0.00223333	-0.000218461	0.000553288	0.000415336	0.117641
Neisseriaelongata	0.000333333	-0.000424773	0.00100453	0.000411069	0.122575
Prevotellaoris	0.00133333	-0.000561868	0.000978554	0.000405102	0.242257
Pseudoprevotellamuciniphila	0.00874444	-0.000230423	-0.000159897	0.0004046	0.267609
Ralstoniapickettii	0.00157778	-0.000972605	0.00117484	0.000395157	0.170537
Leptotrichiatrevisanii	7.78e-05	-0.000131387	0.000719768	0.000384533	0.161694
Gemellahaemolysans	0.000166667	0.000487411	0.000331077	0.000377417	0.151103
Acinetobacterlanii	0	0.000472905	0.000353383	0.000371818	0.0757613
Prevotellasp_oraltaxon475	0.000222222	-0.000482216	0.00108505	0.000365692	0.168681
Haemophilusparahaemolyticus	0.00644444	0.000657172	-0.000521171	0.000365151	0.214499
Tannerellaserpentiformis	0.000144444	-0.000242317	0.000738993	0.00036241	0.122361
Treponemaputidum	0.00635556	-0.000410253	0.000316431	0.000361414	0.130594
Streptococcussp_Marseille_Q6470	-0.000222222	-0.00033146	0.00118407	0.000358892	0.241189
Neisseriameningitidis	0.0017	0.000228204	0.000354295	0.000353394	0.130885
Nitrosomonasstercoris	0	-2.82e-06	0.000717851	0.000352075	0.0693634
Porphyromonasendodontalis	0.000277778	-0.00132705	0.00172442	0.000348055	0.232497
Granulicatellaadiacens	-8.89e-05	-0.00060791	0.000977379	0.000346921	0.192307
Haemophilussp_oraltaxon036	0.00218889	0.000327143	-3.61e-05	0.000343071	0.158148
Prevotellacopri	0.00251111	-0.000304309	0.000427128	0.000336808	0.172066
Bulleidiasp_zg_1006	0.00297778	-0.000468875	0.000456343	0.000328722	0.162117
Morococcuscerebrosus	0.000222222	-0.00107107	0.00146955	0.000326108	0.100467
Mogibacteriumdiversum	0.000633333	8e-05	0.000551328	0.000309829	0.154291
Leptotrichiasp_oraltaxon218	-0.000111111	0.000233854	0.000361064	0.000306571	0.134828
Leptotrichiasp_oraltaxon847	-0.000444444	0.000397334	0.000336739	0.000295914	0.170762
Corynebacteriummatruchotii	0.00141111	-0.000294676	0.00056532	0.000292828	0.106288
Pseudomonaszeae	0	0.000250518	0.000373963	0.000292684	0.186731
Capnocytophagagingivalis	0.00132222	-0.000142696	0.000355806	0.000283761	0.12606
Achromobacterdeleyi	-5.56e-05	0.000442295	0.000263603	0.000267523	0.318751
Streptococcussp_1643	0.000811111	0.000217107	0.000270619	0.000265674	0.165179
Treponemasp_OMZ803	0.0006	-0.00086963	0.00110267	0.00026532	0.0925288
Leptotrichiasp_oraltaxon498	0.00124444	0.000182415	0.00018687	0.000258299	0.13561
Capnocytophagasp_oraltaxon878	0.000333333	8.19e-05	0.000390553	0.000257395	0.0814211
Citrobactersp_CRE_46	-0.000222222	0.00027862	0.000330044	0.000254107	0.0950308
Mesorhizobiumsp_M3A_F_Ca_ET_080_04_2_1	-0.000333333	0.000230669	0.000346954	0.00025199	0.0485002
Bradyrhizobiumquebecense	0.000555556	-0.000358993	0.000604562	0.000251736	0.263169
Neisseriasicca	0.00383333	-0.00065646	0.000633997	0.000251704	0.186805
Kingelladenitrificans	0.000444444	-0.000571642	0.000811731	0.000249912	0.155635
Fusobacteriumpseudoperiodonticum	0.00172222	-0.000134434	0.000379565	0.000249458	0.129982
Neisseriasubflava	0.00466667	-0.00108174	0.000641684	0.000248933	0.151673
Leptotrichiabuccalis	-0.000222222	-6.95e-05	0.000549219	0.000247098	0.207498
Leptotrichiashahii	0.000611111	-8.53e-05	0.000503716	0.000243551	0.0906458
Haemophilusinfluenzae	0.00152222	0.000370418	-0.000136171	0.000234832	0.171827
Methylocystisheyeri	0	3.18e-05	0.000460101	0.000234376	0.077658
Streptococcussanguinis	0.0005	-0.000319485	0.000556888	0.000232242	0.107823
Streptococcuscristatus	0.000466667	-5.95e-05	0.000490496	0.000231675	0.166472
Staphylococcuscapitis	0.0008	-9.87e-06	0.00028942	0.000229554	0.219087
Streptococcuspseudopneumoniae	0.000388889	0.000524074	-1.63e-05	0.000214001	0.194507
Streptococcussp_116_D4	0.00188889	3.71e-05	0.000124435	0.000208457	0.0915615
Dolosigranulumpigrum	0.000133333	0.000250305	0.000152926	0.000207383	0.171448
Streptococcusaustralis	0.000711111	-0.000168044	0.000402912	0.000194475	0.161471
Capnocytophagaochracea	0.00144444	0.000304895	-4.06e-05	0.000185977	0.0791095
Bacillusvelezensis	0.000722222	0.000465961	-0.000151387	0.00018218	0.218929
Tenacibaculumretecalamus	0	9e-05	0.000282734	0.00018144	0.0891104
Streptococcusconstellatus	0.000611111	-0.000296471	0.000503817	0.000180933	0.147451
Streptococcusgordonii	0.000533333	0.000264321	0.000102365	0.000175609	0.141987
Janthinobacteriumlividum	0.000666667	0	0.000262929	0.000172504	0.0269915
Polynucleobactersp_MG_Unter2_18	0.00424444	0.00015074	-0.000298749	0.000169552	0.277086
Streptococcussp_Marseille_Q3533	0.00208889	-0.00104733	0.00110622	0.000167247	0.204707
Pedobacteraquae	0.00372222	-0.00113192	0.000428162	0.000159065	0.278831
Xanthomonasprunicola	-0.000222222	0.000176479	0.000245944	0.000156977	0.104951
Capnocytophagasp_FDAARGOS_737	0.000277778	1.64e-05	0.000216217	0.000142486	0.117743
Vibrioeuropaeus	0	0.000141667	0.000138302	0.000142303	0.0411645
Enterobactersichuanensis	0.000222222	0	0.000207212	0.000134092	0.0340007
Pseudomonasgozinkensis	0	8.61e-05	0.000167557	0.000130009	0.0643489
Gemellasanguinis	0.00218889	0.000223583	-0.000199327	0.000129774	0.154078
Pseudomonassp_BT_42_2	0.00346667	-0.000155996	-0.000198346	0.000128506	0.244551
Prevotellaveroralis	-0.000733333	-0.0003935	0.000710061	0.000123346	0.163333
Ralstoniawenshanensis	0.000222222	-0.000462834	0.000515345	0.000121095	0.197072
Shewanellawoodyi	0.000611111	0.000448925	-0.000127972	0.000121032	0.0541176
Bradyrhizobiumsp_CCBAU51753	0.000388889	-4.81e-05	0.000244995	0.000120761	0.107069
Bergeyellacardium	0.0025	-0.000173725	-9.85e-06	0.000120469	0.132223
Leptotrichiasp_oraltaxon212	0.000388889	0.000706825	-0.000239974	0.0001163	0.144995
Capnocytophagaendodontalis	0.0005	-0.000147216	0.000185792	0.000113473	0.074168
Hoylesellaenoeca	0.00172222	-0.000499311	0.000336235	0.000112436	0.112081
Porphyromonassp_oraltaxon275	0.00322222	-0.00108906	0.00061465	0.000109	0.200974
Schaaliameyeri	0.00105556	-0.00112692	0.000903185	0.000104823	0.261391
Fusobacteriumcanifelinum	0.000888889	-8.88e-05	0.000161255	0.000101298	0.061459
Hoylesellabuccalis	0.0025	-0.000385644	0.000371978	9.65e-05	0.118653
Dyadobacterchenhuakuii	0	6.06e-05	0.000153704	9.55e-05	0.0129136
Streptomycesmurinus	0	0.000186224	4.17e-05	9.34e-05	0.0618774
Aggregatibactersegnis	0.000477778	-1.23e-05	4.19e-05	9.27e-05	0.144575
Rothiaaeria	0.000388889	-0.000349878	0.000379906	8.65e-05	0.108682
Enterococcussp_FDAARGOS_553	0	9.52e-05	8.4e-05	8.15e-05	0.0347879
Prevotelladenticola	0.000855556	-0.00106996	0.00094387	8.06e-05	0.183813
Fusobacteriumperiodonticum	0.000222222	-0.000255488	0.000249375	8.05e-05	0.0472201
Leptotrichiasp_oraltaxon221	0.000222222	-0.000211294	0.000229337	8.03e-05	0.0558943
Streptomycesolivaceus	0	0.000169801	4.17e-05	7.85e-05	0.051812
Pseudomonassp_TKP	0	0.00013373	4.17e-05	7.68e-05	0.0452303
Lancefieldellaparvula	0.000944444	-4.9e-05	-4.86e-05	7.35e-05	0.173392
Desulfonemamagnum	0.000222222	4.44e-05	7.78e-05	7.19e-05	0.0243685
Pseudomonassp_MPDS	0	8.55e-05	6.35e-05	6.94e-05	0.0397216
Neisseriasp_KEM232	0.00263333	0.00025474	-0.000408923	6.74e-05	0.209189
Thermoanaerobactermathranii	0	-4.76e-05	0.00016236	6.15e-05	0.0496844
Leptospirakobayashii	0	4.44e-05	6.88e-05	6.14e-05	0.0242254
Oleiphilusmessinensis	0	0	0.000128105	6.03e-05	0.0339787
Parascardoviadenticolens	-0.000555556	2.84e-05	0.000224435	5.92e-05	0.135311
Citrobacterkoseri	0	0.000130626	-2.68e-06	5.9e-05	0.0540053
Treponemavincentii	0.00222222	-4.1e-05	-0.000229923	5.86e-05	0.0999003
Rippkaeaorientalis	0	0.000146976	0	5.8e-05	0.0254698
Peptostreptococcussp_CBA3647	0.00415556	-0.000675529	0.000103902	4.94e-05	0.275351
Helicobacterhepaticus	0	7.41e-05	2.86e-05	4.33e-05	0.0112998
Aeromonasjandaei	0	5.13e-05	3.59e-05	4.18e-05	0.0121882
Brevibacillusmarinus	0.000166667	0	3.33e-05	4.17e-05	0.0173051
Veillonellaatypica	0.000433333	-0.000913673	0.000542502	4e-05	0.224615
Lysinibacilluscapsici	0	0	8.27e-05	3.95e-05	0.0399447
Sulfitobacterpontiacus	0	3.33e-05	4.44e-05	3.82e-05	0.0151941
Pediococcusinopinatus	0	0.000108225	0	3.81e-05	0.0295848
Endozoicomonassp_SCSIOW0465	0	0.000140171	-2.62e-05	3.79e-05	0.0326503
Treponemasp_OMZ906	0.0015	-0.000433069	0.000123473	3.78e-05	0.0655295
Sphingopyxissp_GC21	0	0	8.16e-05	3.71e-05	0.0143949
Erythrobactersp_SDW2	0	4.17e-05	2.67e-05	3.65e-05	0.0252522
CandidatusMethylopumilusturicensis	0	5.56e-05	2.74e-05	3.53e-05	0.0181686
Roseibiumalexandrii	0	4.44e-05	3.33e-05	3.51e-05	0.020351
Maribiussp_THAF1	0	0	5.14e-05	3.46e-05	0.0172238
Sulfurimonassp_HSL_3221	0	4.44e-05	3.7e-05	3.44e-05	0.00697814
Borreliasp_HM	0.000133333	0	3.51e-05	3.33e-05	0.0105982
Streptococcussp_NPS308	0.000611111	0.00068738	-0.000473313	2.96e-05	0.143111
Prevotellafusca	-0.000166667	-0.000510988	0.000413548	2.55e-05	0.170378
Fusobacteriumpolymorphum	0.00154444	-0.000233856	-7.12e-05	2.38e-05	0.109809
Lachnoanaerobaculumumeaense	0.000888889	-0.000239232	9.98e-05	2.3e-05	0.108803
Aliiroseovariussp_M344	0	3.7e-05	4.63e-06	2.27e-05	0.00949138
Pseudomonaswadenswilerensis	0	-3.68e-05	7.63e-05	2.13e-05	0.056448
Tenacibaculumsp_SZ_18	0	0	3.33e-05	2.08e-05	0.0217011
CandidatusNitrosoglobusterrae	0	0	3.7e-05	2.02e-05	0.00822339
Porphyromonasgingivalis	0.00202222	-0.000619412	0.000220656	2e-05	0.19161
Basfiasucciniciproducens	0	0	3.7e-05	1.96e-05	0.0092072
Lactobacillusamylolyticus	0	4.76e-05	0	1.96e-05	0.00409704
Aggregatibactersp_2125159857	0.00116667	0.000440523	-0.000410697	1.95e-05	0.0860063
Bacillusmojavensis	0.000133333	0	0	1.9e-05	0.00984474
X_Mycobacterium_stephanolepidis	0	5.13e-05	1.14e-05	1.85e-05	0.0213391
Thermosiphoafricanus	0.000166667	0	0	1.85e-05	0.00673222
Thermaerobactermarianensis	0.000333333	0	0	1.8e-05	0.00605582
Desulfomarinaprofundi	0	-4.76e-05	7.63e-05	1.78e-05	0.0880832
Mesorhizobiumsp_NBSH29	0	5.13e-05	0	1.75e-05	0.0100931
Mycolicibactersp_MYC098	0	0	1.48e-05	1.22e-05	0.0270923
Fretibacteriumfastidiosum	0.00111111	-0.000293969	0.000158826	1.18e-05	0.142185
Fusobacteriumvincentii	0.00113333	-0.000175885	6.31e-05	1.14e-05	0.0667988
Leptotrichiawadei	0.000888889	-2.56e-05	-0.000100465	1.07e-05	0.133319
Prevotellasp_oraltaxon299	0	-0.000261559	0.000205308	6.06e-06	0.0724876
Reinekeaforsetii	0	5.13e-05	-3.33e-05	3.94e-06	0.0221204
Mycolicibacteriumphocaicum	0.000355556	-0.000336632	0.000237734	2.2e-06	0.129224
Thermanaeromonastoyohensis	0	0	3.34e-06	1.09e-06	0.0225622
Boseasp_F3_2	0	-0.000189774	0.000167435	3.97e-08	0.097552
WolbachiaendosymbiontofChironomusriparius	0	0	0	0	0.00504085
Nostocsp_Lobariapulmonaria_5183_cyanobiont	0	0	0	0	0.00231111
Thermospiraaquatica	0	0	0	0	0
Thalassotaleasp_HSM43	0	0	0	0	0.00233804
Pseudomonassp_KUIN_1	0	0	0	0	0.00122003
Sulfurifustisvariabilis	0	0	0	0	0.00126667
Bartonellaclarridgeiae	0	0	0	0	0.00126411
Chlamydiifraterphoenicopteri	0	0	0	0	0.00359922
Aminobactersp_SR38	0	0	0	0	0.0300167
Ruegeriasp_AD91A	0	0	0	0	0.00128571
Gordoniasp_WA4_43	0	0	0	0	0.00218611
Chryseobacteriumsp_ZHDP1	0	0	0	0	0.0107475
Pseudoalteromonasostreae	0	0	0	0	0.0211344
Oscillatoriaacuminata	0	0	0	0	0.00646383
Geobacillussp_JS12	0	0	0	0	0.00207407
Clostridiumsp_16K_1_R1	0	0	0	0	0.00575571
Synechococcussp_BIOS_U3_1	0	0	0	0	0.00436891
Nonlabenstegetincola	0	0	0	0	0.00346088
Pseudomonaskielensis	0	0	0	0	0.00345649
Shewanellaaestuarii	0	0	0	0	0.0129368
Rhizobiumcroatiense	0	0	0	0	0.00947207
Sulfitobactersp_D7	0	0	0	0	0.00239394
Borreliaturcica	0	0	0	0	0.00564452
Hippeamaritima	0	0	0	0	0.0025452
Limihaloglobussulfuriphilus	0	0	0	0	0.00419583
Synechococcussp_NOUM97013	0	0	0	0	0.0104285
Bartonellaelizabethae	0	0	0	0	0.00290588
Campylobacterarmoricus	0	0	0	0	0.0032
Macrococcusbohemicus	0	0	0	0	0.00273274
Rickettsiatyphi	0	0	0	0	0.0162681
Pseudomonassp_RU47	0	0	0	0	0.0297562
Acinetobactersp_YH12068_T	0	0	0	0	0.00872828
Mycoplasmasp_SG1	0	0	0	0	0.00964116
Porphyrobactersp_ULC335	0	0	0	0	0.00232011
EnterobacteriaceaeendosymbiontofDonaciaproxima	0	0	0	0	0.00349416
Synechocystissp_PCC7338	0	0	0	0	0.000666667
Aureliellahelgolandensis	0	0	0	0	0.00114603
Metamycoplasmaalkalescens	0	0	0	0	0
Treponemapallidum	0	0	0	0	0.00205556
Acinetobactertibetensis	0	0	0	0	0.0125749
Gallionellacapsiferriformans	0	0	0	0	0.00647557
Yersiniacanariae	0	0	0	0	0.00740402
Halopseudomonassabulinigri	0	0	0	0	0.00218519
Shewanellaglacialimarina	0	0	0	0	0.00230473
Alteromonasnaphthalenivorans	0	0	0	0	0.0103679
Saliniradiusamylolyticus	0	0	0	0	0.0073838
endosymbiontofPachyrhynchusinfernalis	0	0	0	0	0.00216296
CandidatusAzoamicusciliaticola	0	0	0	0	0.00111111
Bartonellacholadocola	0	0	0	0	0.00229825
WolbachiaendosymbiontofDirofilaria_Dirofilaria_immitis	0	0	0	0	0.003
Lacticaseibacilluscasei	0	0	0	0	0.00488821
Bacillussp_PGP15	0	0	0	0	0.00209462
Syntrophomonaswolfei	0	0	0	0	0.00444853
Synechococcussp_M16_1	0	0	0	0	0.0041642
Pelolineasubmarina	0	0	0	0	0.0131399
Nonlabenssp_Ci31	0	0	0	0	0.0101096
CardiniumendosymbiontofSogatellafurcifera	0	0	0	0	0.000888889
Helicobactercholecystus	0	0	0	0	0.00724441
Desulfomicrobiumsp_ZS1	0	0	0	0	0.00430118
Geobactersp_SVR	0	0	0	0	0.00956547
Nitrospirajaponica	0	0	0	0	0.00553571
Thermocrinisminervae	0	0	0	0	0.00660789
Hydrogenobacterthermophilus	0	0	0	0	0.000888889
BlochmanniaendosymbiontofPolyrhachis_Hedomyrma_turneri	0	0	0	0	0.00748602
EnterobacteriaceaeendosymbiontofDonaciaprovostii	0	0	0	0	0.00213333
Thermoanaerobactersiderophilus	0	0	0	0	0.00245613
Mycoplasmopsiscaviae	0	0	0	0	0.00806265
Terriglobussaanensis	0	0	0	0	0.0012039
Mycoplasmoidesgenitalium	0	0	0	0	0.00133333
Pseudolysobacterantarcticus	0	0	0	0	0.0141375
Lonsdaleabritannica	0	0	0	0	0.00360335
Vibriojasicida	0	0	0	0	0.00113636
Pseudomonassp_WJP1	0	0	0	0	0.0185993
EnterobacteriaceaeendosymbiontofDonaciathalassina	0	0	0	0	0
CandidatusRuthturneracalyptogenae	0	0	0	0	0.00189744
Kyrpidiaspormannii	0	0	0	0	0.023469
Cobetiasp_cqz5_12	0	0	0	0	0.00719427
Pseudomonassp_A214	0	0	0	0	0.0170675
Thermosulfuriphilusammonigenes	0	0	0	0	0.00468355
Bartonellatribocorum	0	0	0	0	0.00121212
Spiroplasmacitri	0	0	0	0	0
Maribacterdokdonensis	0	0	0	0	0.00194823
Paenarthrobacternicotinovorans	0	0	0	0	0.001
Maizebushystuntphytoplasma	0	0	0	0	0
Halomonassulfidoxydans	0	0	0	0	0.00245702
CandidatusCarsonellaruddii_Diaphorinacf_continua_	0	0	0	0	0
Bartonellaharrusi	0	0	0	0	0.00335607
CandidatusNitrospirainopinata	0	0	0	0	0
Synechococcussp_PCC8807	0	0	0	0	0.00869767
Mycolicibacteriumnivoides	0	0	0	0	0.00182872
Streptomycessp_HUAS31	0	0	0	0	0.00418726
Aestuariispiraectoiniformans	0	0	0	0	0.00536716
Thermodesulfatatorindicus	0	0	0	0	0.00125926
Pseudomonassp_IsoF	0	0	0	0	0.00121212
Cobetiasp_ICG0124	0	0	0	0	0
Streptomycescoelicolor	0	0	0	0	0.00111111
Synechococcussp_WH8101	0	0	0	0	0.0127993
Mycoplasmasp_Ms02	0	0	0	0	0
Cylindrospermopsiscurvispora	0	0	0	0	0.00565027
Planococcuskocurii	0	0	0	0	0.000888889
CandidatusArthromitussp_SFB_mouse_NL	0	0	0	0	0.00120351
Erysipelothrixsp_Poltava	0	0	0	0	0
Pectobacteriumquasiaquaticum	0	0	0	0	0.000888889
Nitrosococcuswardiae	0	0	0	0	0.000666667
CandidatusNardonelladryophthoridicola	0	0	0	0	0
Polynucleobactercorsicus	0	0	0	0	0.00280752
CandidatusChlamydiasanziniae	0	0	0	0	0
Streptomycesmirabilis	0	0	0	0	0.0464996
Apibactersp_B2966	0	0	0	0	0
CandidatusVallotiasp__exAdelgeskitamiensis_	0	0	0	0	0.00122306
Bacillussp_BC1_43	0	0	0	0	0.00114286
Streptomycesmilbemycinicus	0	0	0	0	0.00119278
Synechococcussp_HK01_R	0	0	0	0	0.00296732
Pseudodesulfovibriopiezophilus	0	0	0	0	0.0126384
Bacteroidessp_ZJ_18	0	0	0	0	0.00594558
Burkholderiasp_MS389	0	0	0	0	0.00376667
Borreliasp_RT1S	0	0	0	0	0.00299361
Chthonomonascalidirosea	0.000166667	-4.76e-05	0	-5.29e-07	0.0155348
Paenibacillussp_YPG26	0	-2.78e-06	0	-2.21e-06	0.0236999
Malacoplasmapenetrans	0	0	-1.27e-05	-4.41e-06	0.0132804
Treponemasp_OMZ305	0.00285556	-0.000892677	0.000131001	-5.11e-06	0.146919
Aggregatibactersp_Marseille_P9115	-0.000111111	-0.000267501	0.000225598	-7.05e-06	0.110287
Neisseriabacilliformis	0.00111111	-0.000314112	6.81e-05	-9.61e-06	0.134543
Tropherymawhipplei	-0.000333333	-4.76e-05	5.16e-05	-9.69e-06	0.0275426
Deinococcusgeothermalis	0.001	-0.000151142	-7.68e-06	-1.43e-05	0.136538
Streptococcusmitis	0.002	0.00086045	-0.00108274	-1.73e-05	0.243991
Cellulophagabaltica	0	-7.41e-05	0	-1.8e-05	0.0162147
CandidatusVallotialariciata	0	-3.92e-05	0	-1.8e-05	0.0272833
Neisseriaflavescens	0.00177778	-0.000551999	0.000201531	-1.9e-05	0.105816
Anoxybacillusgonensis	0	-3.92e-05	0	-1.9e-05	0.0160707
Chryseobacteriumsp_WX	-0.000333333	0	0	-2.02e-05	0.0127185
Ottowiasp_oraltaxon894	0.000888889	-0.000496966	0.000165741	-2.11e-05	0.118082
CandidatusSymbiobactermobilis	0.000166667	8.37e-05	-0.000145475	-2.21e-05	0.0493645
Bradyrhizobiumseptentrionale	0.000666667	0.00010849	-0.000273756	-2.49e-05	0.0924897
Paenibacillussp_PSB04	-0.000222222	0	-3.35e-05	-3.54e-05	0.025801
Bartonellakrasnovii	0.000244444	-0.000169841	4.31e-05	-3.61e-05	0.045178
Thermusantranikianii	0	-4.44e-05	-1.43e-05	-3.67e-05	0.0186217
Mycoplasmasp_NEAQ87857	-0.000222222	-0.000144231	7.37e-05	-4.38e-05	0.046422
Delftiaacidovorans	0	0.000183116	-0.000213957	-4.68e-05	0.128077
Neisserialactamica	0.000388889	4.72e-05	-0.000113135	-4.74e-05	0.121176
Metamycoplasmacanadense	0	-7.5e-05	-4.34e-05	-5.5e-05	0.0294109
Prevotellabryantii	0.00272222	-0.000584223	-3.41e-05	-6.6e-05	0.117998
Gemellamorbillorum	-0.000666667	-0.000143329	-1.67e-05	-7.17e-05	0.135671
Desulfobulbusoralis	0.00388889	-0.000442063	-0.000204986	-7.54e-05	0.0900018
Treponemadenticola	0.00183333	-0.00051615	0.000104585	-8.48e-05	0.117177
Aggregatibacteraphrophilus	0.000444444	0.000179382	-0.000308476	-8.65e-05	0.0932964
Escherichiacoli	0.000277778	-0.000102488	-0.00011531	-8.97e-05	0.200007
Fusobacteriumanimalis	-0.000133333	-0.000640376	0.000440635	-9.93e-05	0.105236
Prevotellajejuni	0.000222222	-0.000680304	0.000304894	-0.000108605	0.17064
Prevotellanigrescens	0.00193333	-0.000730893	0.00017853	-0.000111278	0.119509
Fusobacteriumhwasookii	0.000944444	-0.000832762	0.00032542	-0.000112261	0.102676
Neisseriacinerea	0.000966667	-0.000133045	-0.000299141	-0.000120531	0.108477
Streptomyceslividans	0.00135556	-0.000693977	9.04e-05	-0.000123519	0.304762
Pauljenseniahongkongensis	0.000711111	-0.00098898	0.000261932	-0.000130358	0.157308
Filifactoralocis	0.000222222	-0.000975914	0.000395171	-0.00013073	0.147449
Mesorhizobiumsp_Pch_S	-0.000222222	-1.34e-05	-0.000139161	-0.000133854	0.13014
Prevotellacorporis	0.000633333	-0.000433147	-8.23e-05	-0.000137361	0.131133
Streptococcussp_D7B5	0.00177778	-0.000121962	-0.000317177	-0.000137476	0.10632
Streptococcusoralis	0.000388889	-7.22e-05	-0.000235694	-0.000138891	0.189647
Legionellaantarctica	0.00444444	-0.000344427	-0.000532974	-0.000141624	0.302913
Neisseriabrasiliensis	0.00116667	-0.000214023	-0.000228985	-0.000142456	0.0820585
Nocardiagipuzkoensis	0.00263333	-0.000132339	-0.000603538	-0.000143184	0.21059
Streptococcussp_oraltaxon061	0.000222222	0.000102845	-0.00039481	-0.000147301	0.0910636
Ralstoniainsidiosa	0.00122222	-0.000177291	-0.000361015	-0.000150512	0.0982607
Treponemasp_Marseille_Q4132	0.00105556	-0.000608627	4.38e-05	-0.000151209	0.0924171
Prevotellaintermedia	0.00261111	-0.00116715	0.000134079	-0.000154795	0.178624
Streptomycessp_GMY02	0.00248889	-0.000356391	-0.000426334	-0.000155957	0.199804
Aquabacteriumolei	0.000788889	-0.000385484	-0.000140988	-0.000164561	0.164081
Stenotrophomonasmaltophilia	0.000522222	-0.000433257	1.04e-05	-0.000179538	0.176883
Neisseriamucosa	0.00188889	-0.000641376	-0.00025214	-0.000180425	0.11374
Streptococcussp_oraltaxon431	0	-0.000775864	0.000351962	-0.000181907	0.0872707
Bradyrhizobiumsp_CCBAU53421	0.000222222	-0.000525777	-8.33e-05	-0.000199808	0.118037
Capnocytophagasputigena	0.000422222	-0.000753132	8.98e-05	-0.000203177	0.135973
Metamycoplasmasalivarium	0.000255556	-0.000396795	-0.000168477	-0.000259435	0.130655
Selenomonassp_oraltaxon136	0.00227778	-0.000492024	-0.000316281	-0.000272838	0.140488
Streptococcusilei	-0.000222222	-0.000225763	-0.000329315	-0.000273273	0.106614
Boseasp_NBC_00550	0	-6.74e-05	-0.000511229	-0.000278392	0.0663318
Streptococcusperiodonticum	0.000666667	-0.000293727	-0.000319536	-0.00029321	0.0634274
Streptococcusanginosus	-0.000333333	-0.000594908	-4.18e-05	-0.000306596	0.122686
