# Supplementary material for: Non-tuberculous mycobacteria enhance the tryptophan-kynurenine pathway to induce immunosuppression and facilitate pulmonary colonization
Source: Front Cell Infect Microbiol. 2024 Oct 21;14:1455605. doi: 10.3389/fcimb.2024.1455605 (PMC11532197; doi:10.3389/fcimb.2024.1455605)
Supplement: Supplementary file 4 [file Table4.xlsx]

## Sheet: NTM Vs TB
Supplementary Table 5 |Lung Microbiota Functional Pathways Changes in NTM/TB and Control Groups (HUMAnN3)
pathway	Log2FC	pVal(wilcox)
ko00010: Glycolysis / Gluconeogenesis	0.34	0.822029
ko00020: Citrate cycle (TCA cycle)	-0.62	0.202585
ko00030: Pentose phosphate pathway	0.07	0.90558
ko00040: Pentose and glucuronate interconversions	-0.17	0.658556
ko00051: Fructose and mannose metabolism	0.55	0.383582
ko00052: Galactose metabolism	0.03	0.746594
ko00053: Ascorbate and aldarate metabolism	-0.32	0.498004
ko00061: Fatty acid biosynthesis	-0.6	0.321378
ko00062: Fatty acid elongation in mitochondria	Inf	0.25605
ko00071: Fatty acid metabolism	-1.22	0.60714
ko00100: Steroid biosynthesis	-1.89	0.0493224
ko00130: Ubiquinone and other terpenoid-quinone biosynthesis	0.72	0.955644
ko00190: Oxidative phosphorylation	1.44	0.0237169
ko00195: Photosynthesis	0.32	0.858969
ko00230: Purine metabolism	0.36	0.514285
ko00240: Pyrimidine metabolism	-0.07	0.992793
ko00250: Alanine, aspartate and glutamate metabolism	0.03	0.922723
ko00260: Glycine, serine and threonine metabolism	0.31	0.539626
ko00270: Cysteine and methionine metabolism	0.08	0.981373
ko00280: Valine, leucine and isoleucine degradation	-2.94	0.113921
ko00290: Valine, leucine and isoleucine biosynthesis	-0.56	0.730408
ko00300: Lysine biosynthesis	0.15	0.794127
ko00310: Lysine degradation	-1.03	0.409688
ko00311: Penicillin and cephalosporin biosynthesis	7.69	0.0826527
ko00312: beta-Lactam resistance	Inf	0.25605
ko00330: Arginine and proline metabolism	0.21	0.746246
ko00340: Histidine metabolism	0.58	0.421977
ko00350: Tyrosine metabolism	-1.25	0.985823
ko00360: Phenylalanine metabolism	-0.29	0.985823
ko00361: Chlorocyclohexane and chlorobenzene degradation	-0.49	0.318448
ko00362: Benzoate degradation	-0.47	0.822329
ko00380: Tryptophan metabolism	3.66	0.0390403
ko00400: Phenylalanine, tyrosine and tryptophan biosynthesis	0.15	0.59489
ko00410: beta-Alanine metabolism	-0.86	0.858969
ko00430: Taurine and hypotaurine metabolism	-3.64	0.0256619
ko00440: Phosphonate and phosphinate metabolism	1.78	0.991109
ko00450: Selenocompound metabolism	0.01	0.823693
ko00460: Cyanoamino acid metabolism	Inf	0.102788
ko00471: D-Glutamine and D-glutamate metabolism	-0.74	0.411171
ko00472: D-Arginine and D-ornithine metabolism	-1.43	0.515705
ko00473: D-Alanine metabolism	0.06	0.854617
ko00480: Glutathione metabolism	-0.38	0.557716
ko00500: Starch and sucrose metabolism	-0.97	0.209661
ko00510: N-Glycan biosynthesis	2.15	0.534109
ko00511: Other glycan degradation	1	0.404167
ko00513: Various types of N-glycan biosynthesis	Inf	0.25605
ko00514: Other types of O-glycan biosynthesis	-0.89	0.401149
ko00520: Amino sugar and nucleotide sugar metabolism	-0.12	0.921887
ko00521: Streptomycin biosynthesis	-0.43	0.485715
ko00540: Lipopolysaccharide biosynthesis	-0.34	0.618861
ko00550: Peptidoglycan biosynthesis	-0.03	0.863833
ko00561: Glycerolipid metabolism	-1.22	0.351647
ko00562: Inositol phosphate metabolism	3.12	0.211333
ko00563: Glycosylphosphatidylinositol(GPI)-anchor biosynthesis	-2.64	0.858969
ko00564: Glycerophospholipid metabolism	-0.22	0.829483
ko00590: Arachidonic acid metabolism	Inf	0.25605
ko00600: Sphingolipid metabolism	0.01	0.80274
ko00620: Pyruvate metabolism	-0.89	0.289681
ko00627: Aminobenzoate degradation	-0.86	0.308471
ko00630: Glyoxylate and dicarboxylate metabolism	-1.29	0.134088
ko00633: Nitrotoluene degradation	-2.56	0.640126
ko00640: Propanoate metabolism	-1.6	0.0617463
ko00650: Butanoate metabolism	-0.71	0.854619
ko00660: C5-Branched dibasic acid metabolism	-0.45	0.626958
ko00670: One carbon pool by folate	1.29	0.763612
ko00680: Methane metabolism	1.2	0.902633
ko00710: Carbon fixation in photosynthetic organisms	-1	0.439551
ko00720: Carbon fixation pathways in prokaryotes	1.85	0.218388
ko00730: Thiamine metabolism	-0.01	1
ko00740: Riboflavin metabolism	2.6	0.63179
ko00750: Vitamin B6 metabolism	-0.32	0.687015
ko00760: Nicotinate and nicotinamide metabolism	-0.4	0.419844
ko00770: Pantothenate and CoA biosynthesis	0.5	0.390462
ko00780: Biotin metabolism	1.36	0.431415
ko00785: Lipoic acid metabolism	0.73	0.625551
ko00790: Folate biosynthesis	-0.38	0.515125
ko00791: Atrazine degradation	Inf	0.25605
ko00860: Porphyrin and chlorophyll metabolism	-0.06	0.920632
ko00900: Terpenoid backbone biosynthesis	-2.47	0.200546
ko00906: Carotenoid biosynthesis	0.28	0.495488
ko00908: Zeatin biosynthesis	0.3	0.917122
ko00910: Nitrogen metabolism	0.29	0.659031
ko00920: Sulfur metabolism	-1.18	0.0708823
ko00970: Aminoacyl-tRNA biosynthesis	0.4	0.481275
ko01040: Biosynthesis of unsaturated fatty acids	-1.89	0.177568
ko01051: Biosynthesis of ansamycins	0.46	0.894103
ko01053: Biosynthesis of siderophore group nonribosomal peptides	-1.51	0.159857
ko01055: Biosynthesis of vancomycin group antibiotics	-0.4	0.417057
ko02010: ABC transporters	-0.01	0.956244
ko02020: Two-component system	1.72	0.935156
ko02040: Flagellar assembly	5.48	0.103493
ko02060: Phosphotransferase system (PTS)	2	0.902439
ko03008: Ribosome biogenesis in eukaryotes	-1.4	0.0935157
ko03010: Ribosome	-0.09	0.203133
ko03013: RNA transport	0.04	0.443595
ko03015: mRNA surveillance pathway	Inf	0.25605
ko03018: RNA degradation	1.64	0.858077
ko03020: RNA polymerase	0.81	0.701816
ko03022: Basal transcription factors	Inf	0.25605
ko03030: DNA replication	-1	0.166045
ko03040: Spliceosome	-2.84	0.858969
ko03050: Proteasome	-1.22	0.327601
ko03060: Protein export	0.16	0.416039
ko03070: Bacterial secretion system	0.38	0.955539
ko03320: PPAR signaling pathway	Inf	0.25605
ko03410: Base excision repair	0.63	0.746246
ko03420: Nucleotide excision repair	0.29	0.784179
ko03430: Mismatch repair	2.48	0.361335
ko03440: Homologous recombination	-0.14	0.59268
ko03450: Non-homologous end-joining	-3.84	0.0671628
ko04010: MAPK signaling pathway	Inf	0.25605
ko04011: MAPK signaling pathway - yeast	Inf	0.25605
ko04062: Chemokine signaling pathway	Inf	0.25605
ko04080: Neuroactive ligand-receptor interaction	Inf	0.25605
ko04110: Cell cycle	Inf	0.25605
ko04111: Cell cycle - yeast	Inf	0.25605
ko04112: Cell cycle - Caulobacter	0.85	0.639437
ko04113: Meiosis - yeast	Inf	0.25605
ko04120: Ubiquitin mediated proteolysis	-1.94	0.858969
ko04122: Sulfur relay system	-2.4	0.125761
ko04130: SNARE interactions in vesicular transport	Inf	0.25605
ko04140: Regulation of autophagy	Inf	0.25605
ko04141: Protein processing in endoplasmic reticulum	-2.4	0.0422109
ko04142: Lysosome	Inf	0.25605
ko04144: Endocytosis	Inf	0.25605
ko04146: Peroxisome	-0.84	0.366877
ko04150: mTOR signaling pathway	Inf	0.25605
ko04210: Apoptosis	2.52	0.738621
ko04260: Cardiac muscle contraction	Inf	0.25605
ko04310: Wnt signaling pathway	Inf	0.25605
ko04330: Notch signaling pathway	Inf	0.25605
ko04530: Tight junction	Inf	0.25605
ko04622: RIG-I-like receptor signaling pathway	Inf	0.25605
ko04626: Plant-pathogen interaction	5.24	0.459083
ko04666: Fc gamma R-mediated phagocytosis	-3.32	0.858969
ko04712: Circadian rhythm - plant	1.48	0.637899
ko04810: Regulation of actin cytoskeleton	Inf	0.25605
ko04910: Insulin signaling pathway	0.19	0.667663
ko04920: Adipocytokine signaling pathway	Inf	0.25605
ko04962: Vasopressin-regulated water reabsorption	-3.06	0.858969
ko04966: Collecting duct acid secretion	Inf	0.25605
ko04972: Pancreatic secretion	Inf	0.25605
ko04974: Protein digestion and absorption	0.6	0.808466
ko05010: Alzheimer's disease	Inf	0.25605
ko05014: Amyotrophic lateral sclerosis (ALS)	Inf	0.25605
ko05016: Huntington's disease	Inf	0.25605
ko05020: Prion diseases	Inf	0.25605
ko05100: Bacterial invasion of epithelial cells	0.69	0.495488
ko05110: Vibrio cholerae infection	2.42	0.833673
ko05120: Epithelial cell signaling in Helicobacter pylori infection	1.25	0.727296
ko05130: Pathogenic Escherichia coli infection	Inf	0.25605
ko05142: Chagas disease (American trypanosomiasis)	-2.56	0.0475187
ko05150: Staphylococcus aureus infection	1.74	0.388018
ko05322: Systemic lupus erythematosus	-4.06	0.750228
ko00140: Steroid hormone biosynthesis	-Inf	0.0303209
ko00363: Bisphenol degradation	-Inf	0.400642
ko00531: Glycosaminoglycan degradation	-Inf	0.225704
ko00625: Chloroalkane and chloroalkene degradation	-Inf	0.400642
ko00830: Retinol metabolism	-Inf	0.225704
ko00903: Limonene and pinene degradation	-Inf	0.0303209
ko00941: Flavonoid biosynthesis	-Inf	0.011318
ko00966: Glucosinolate biosynthesis	-Inf	0.225704
ko02030: Bacterial chemotaxis	-Inf	0.0495155
ko04621: NOD-like receptor signaling pathway	-Inf	0.400642
ko05111: Vibrio cholerae pathogenic cycle	-Inf	0.400642
ko05146: Amoebiasis	-Inf	0.400642

## Sheet: NTM Vs Control
Supplementary Table 5 |Lung Microbiota Functional Pathways Changes in NTM/TB and Control Groups (HUMAnN3)
pathway	Log2FC	pVal(wilcox)
ko00010: Glycolysis / Gluconeogenesis	-0.4441	0.143734
ko00020: Citrate cycle (TCA cycle)	-0.9676	0.108662
ko00030: Pentose phosphate pathway	-1.1511	0.0271158
ko00040: Pentose and glucuronate interconversions	0.5025	0.432695
ko00051: Fructose and mannose metabolism	-0.4541	0.35018
ko00052: Galactose metabolism	-0.6886	0.0967059
ko00053: Ascorbate and aldarate metabolism	-2.4998	0.00036608
ko00061: Fatty acid biosynthesis	-2.569	0.000150201
ko00062: Fatty acid elongation in mitochondria	3.6516	0.71296
ko00071: Fatty acid metabolism	1.2057	0.62178
ko00100: Steroid biosynthesis	4.2416	0.71296
ko00130: Ubiquinone and other terpenoid-quinone biosynthesis	0.8154	0.32688
ko00190: Oxidative phosphorylation	2.1955	0.763912
ko00195: Photosynthesis	5.3047	0.71296
ko00230: Purine metabolism	-0.889	0.0216939
ko00240: Pyrimidine metabolism	-0.6964	0.161678
ko00250: Alanine, aspartate and glutamate metabolism	-1.737	0.0851386
ko00260: Glycine, serine and threonine metabolism	-0.7658	0.0891531
ko00270: Cysteine and methionine metabolism	-0.761	0.197042
ko00280: Valine, leucine and isoleucine degradation	5.6099	0.568684
ko00290: Valine, leucine and isoleucine biosynthesis	-1.1878	0.0307003
ko00300: Lysine biosynthesis	-1.2566	0.0177853
ko00310: Lysine degradation	-1.0056	0.151357
ko00311: Penicillin and cephalosporin biosynthesis	6.9766	0.391817
ko00312: beta-Lactam resistance	5.3639	0.71296
ko00330: Arginine and proline metabolism	-0.3816	0.132848
ko00340: Histidine metabolism	0.0942	0.197042
ko00350: Tyrosine metabolism	5.4507	0.468978
ko00360: Phenylalanine metabolism	-0.9538	0.1684
ko00361: Chlorocyclohexane and chlorobenzene degradation	3.2342	0.71296
ko00362: Benzoate degradation	1.4516	0.506766
ko00380: Tryptophan metabolism	Inf	0.0485915
ko00400: Phenylalanine, tyrosine and tryptophan biosynthesis	-0.7223	0.0622265
ko00410: beta-Alanine metabolism	4.7066	0.71296
ko00430: Taurine and hypotaurine metabolism	5.3227	0.71296
ko00440: Phosphonate and phosphinate metabolism	0.7115	0.0924737
ko00450: Selenocompound metabolism	0.2016	0.940642
ko00460: Cyanoamino acid metabolism	6.71	0.568684
ko00471: D-Glutamine and D-glutamate metabolism	-2.6696	0.000500752
ko00472: D-Arginine and D-ornithine metabolism	7.6673	0.468978
ko00473: D-Alanine metabolism	-0.5209	0.324248
ko00480: Glutathione metabolism	-1.4324	0.0353884
ko00500: Starch and sucrose metabolism	-1.2803	0.0411612
ko00510: N-Glycan biosynthesis	6.726	0.391817
ko00511: Other glycan degradation	0.0601	0.438202
ko00513: Various types of N-glycan biosynthesis	4.2882	0.71296
ko00514: Other types of O-glycan biosynthesis	-0.8334	0.634262
ko00520: Amino sugar and nucleotide sugar metabolism	-1.0135	0.0526396
ko00521: Streptomycin biosynthesis	-0.578	0.0759669
ko00540: Lipopolysaccharide biosynthesis	-3.1028	0.00203853
ko00550: Peptidoglycan biosynthesis	-1.4778	0.00551629
ko00561: Glycerolipid metabolism	0.741	0.615006
ko00562: Inositol phosphate metabolism	7.6236	0.391817
ko00563: Glycosylphosphatidylinositol(GPI)-anchor biosynthesis	4.5011	0.71296
ko00564: Glycerophospholipid metabolism	-1.9246	0.00559174
ko00590: Arachidonic acid metabolism	3.4605	0.71296
ko00600: Sphingolipid metabolism	7.3233	0.277266
ko00620: Pyruvate metabolism	-0.835	0.179638
ko00627: Aminobenzoate degradation	3.3713	0.71296
ko00630: Glyoxylate and dicarboxylate metabolism	-0.8071	0.0741908
ko00633: Nitrotoluene degradation	2.3281	0.568684
ko00640: Propanoate metabolism	-2.0093	0.00690135
ko00650: Butanoate metabolism	-1.1995	0.17719
ko00660: C5-Branched dibasic acid metabolism	-1.0501	0.277266
ko00670: One carbon pool by folate	-0.3617	0.00715988
ko00680: Methane metabolism	-0.0271	0.0353884
ko00710: Carbon fixation in photosynthetic organisms	-1.8229	0.365371
ko00720: Carbon fixation pathways in prokaryotes	8.5973	0.391817
ko00730: Thiamine metabolism	-0.9192	0.0562318
ko00740: Riboflavin metabolism	2.6221	0.0800297
ko00750: Vitamin B6 metabolism	-1.1689	0.0289908
ko00760: Nicotinate and nicotinamide metabolism	-1.0464	0.0323164
ko00770: Pantothenate and CoA biosynthesis	-0.6492	0.195283
ko00780: Biotin metabolism	0.7164	0.0323164
ko00785: Lipoic acid metabolism	-1.3415	0.0161764
ko00790: Folate biosynthesis	-1.8361	0.00192226
ko00791: Atrazine degradation	2.8262	0.71296
ko00860: Porphyrin and chlorophyll metabolism	-0.5728	0.191207
ko00900: Terpenoid backbone biosynthesis	-0.9558	0.092999
ko00906: Carotenoid biosynthesis	4.8309	0.71296
ko00908: Zeatin biosynthesis	-1.1449	0.0718805
ko00910: Nitrogen metabolism	-0.6465	0.153399
ko00920: Sulfur metabolism	-0.8169	0.1684
ko00970: Aminoacyl-tRNA biosynthesis	-1.0887	0.00753964
ko01040: Biosynthesis of unsaturated fatty acids	-0.1804	0.680115
ko01051: Biosynthesis of ansamycins	-1.9558	0.00654054
ko01053: Biosynthesis of siderophore group nonribosomal peptides	1.271	0.840804
ko01055: Biosynthesis of vancomycin group antibiotics	-0.1654	0.0561332
ko02010: ABC transporters	-1.5863	0.00950326
ko02020: Two-component system	1.7234	0.0952302
ko02040: Flagellar assembly	4.1194	0.387006
ko02060: Phosphotransferase system (PTS)	3.8798	0.561298
ko03008: Ribosome biogenesis in eukaryotes	-1.1422	0.0244589
ko03010: Ribosome	0.3389	0.292794
ko03013: RNA transport	-0.9497	0.00152784
ko03015: mRNA surveillance pathway	4.6227	0.71296
ko03018: RNA degradation	0.5318	0.071565
ko03020: RNA polymerase	-1.0354	0.00551629
ko03022: Basal transcription factors	4.871	0.71296
ko03030: DNA replication	-2.7514	0.000893505
ko03040: Spliceosome	4.5036	0.71296
ko03050: Proteasome	5.473	0.391817
ko03060: Protein export	1.6271	0.522616
ko03070: Bacterial secretion system	-1.2757	0.03084
ko03320: PPAR signaling pathway	2.222	0.203545
ko03410: Base excision repair	0.0574	0.189595
ko03420: Nucleotide excision repair	-1.466	0.00758568
ko03430: Mismatch repair	1.5849	0.197042
ko03440: Homologous recombination	-1.216	0.0231687
ko03450: Non-homologous end-joining	3.6047	0.71296
ko04010: MAPK signaling pathway	2.007	0.71296
ko04011: MAPK signaling pathway - yeast	4.7571	0.71296
ko04062: Chemokine signaling pathway	2.101	0.71296
ko04080: Neuroactive ligand-receptor interaction	0.324	0.71296
ko04110: Cell cycle	4.227	0.71296
ko04111: Cell cycle - yeast	4.5971	0.71296
ko04112: Cell cycle - Caulobacter	-0.3231	0.000929264
ko04113: Meiosis - yeast	4.6146	0.71296
ko04120: Ubiquitin mediated proteolysis	3.6889	0.71296
ko04122: Sulfur relay system	-0.8044	0.0214423
ko04130: SNARE interactions in vesicular transport	4.3274	0.71296
ko04140: Regulation of autophagy	4.5861	0.71296
ko04141: Protein processing in endoplasmic reticulum	-0.4772	0.00690135
ko04142: Lysosome	3.3621	0.71296
ko04144: Endocytosis	3.6275	0.71296
ko04146: Peroxisome	0.0051	0.65399
ko04150: mTOR signaling pathway	3.939	0.71296
ko04210: Apoptosis	0.7766	0.0250174
ko04260: Cardiac muscle contraction	4.9737	0.71296
ko04310: Wnt signaling pathway	2.9691	0.71296
ko04330: Notch signaling pathway	2.2174	0.71296
ko04530: Tight junction	3.2853	0.71296
ko04622: RIG-I-like receptor signaling pathway	1.971	0.71296
ko04626: Plant-pathogen interaction	4.7118	0.184791
ko04666: Fc gamma R-mediated phagocytosis	3.6481	0.71296
ko04712: Circadian rhythm - plant	-0.0079	0.906496
ko04810: Regulation of actin cytoskeleton	2.6592	0.71296
ko04910: Insulin signaling pathway	-0.8252	0.404978
ko04920: Adipocytokine signaling pathway	2.7423	0.71296
ko04962: Vasopressin-regulated water reabsorption	3.8616	0.71296
ko04966: Collecting duct acid secretion	4.5833	0.71296
ko04972: Pancreatic secretion	1.8115	0.71296
ko04974: Protein digestion and absorption	-1.744	0.0158888
ko05010: Alzheimer's disease	5.0408	0.71296
ko05014: Amyotrophic lateral sclerosis (ALS)	4.0759	0.71296
ko05016: Huntington's disease	5.0253	0.71296
ko05020: Prion diseases	2.7675	0.71296
ko05100: Bacterial invasion of epithelial cells	-2.0304	0.203545
ko05110: Vibrio cholerae infection	3.9907	0.71296
ko05120: Epithelial cell signaling in Helicobacter pylori infection	0.4874	0.372008
ko05130: Pathogenic Escherichia coli infection	3.5518	0.71296
ko05142: Chagas disease (American trypanosomiasis)	-4.7961	0.0112608
ko05150: Staphylococcus aureus infection	-0.5445	0.122012
ko05322: Systemic lupus erythematosus	3.8239	0.71296

## Sheet: TB Vs Control
Supplementary Table 5 |Lung Microbiota Functional Pathways Changes in NTM/TB and Control Groups (HUMAnN3)
pathway	Log2FC	pVal(wilcox)
ko00010: Glycolysis / Gluconeogenesis	-0.79	0.0570987
ko00020: Citrate cycle (TCA cycle)	-0.34	0.4176
ko00053: Ascorbate and aldarate metabolism	-2.18	0.000960244
ko00040: Pentose and glucuronate interconversions	0.68	0.67779
ko00051: Fructose and mannose metabolism	-1	0.0953038
ko00970: Aminoacyl-tRNA biosynthesis	-1.47	0.00142569
ko00540: Lipopolysaccharide biosynthesis	-2.74	0.00186181
ko00785: Lipoic acid metabolism	-2.06	0.00389371
ko04210: Apoptosis	-1.74	0.00494924
ko00230: Purine metabolism	-1.25	0.00605998
ko00130: Ubiquinone and other terpenoid-quinone biosynthesis	0.1	0.243296
ko02010: ABC transporters	-1.56	0.00738215
ko00430: Taurine and hypotaurine metabolism	Inf	0.00747005
ko00195: Photosynthesis	Inf	0.750824
ko03320: PPAR signaling pathway	-Inf	0.00813823
ko00240: Pyrimidine metabolism	-0.62	0.082661
ko00250: Alanine, aspartate and glutamate metabolism	-1.79	0.0528498
ko00564: Glycerophospholipid metabolism	-1.69	0.00822507
ko00270: Cysteine and methionine metabolism	-0.86	0.102523
ko03013: RNA transport	-1	0.00848815
ko03050: Proteasome	Inf	0.0101642
ko00061: Fatty acid biosynthesis	-1.94	0.0102602
ko00310: Lysine degradation	0.03	0.383649
ko00311: Penicillin and cephalosporin biosynthesis	Inf	0.750824
ko00330: Arginine and proline metabolism	-0.6	0.273499
ko03030: DNA replication	-1.79	0.011189
ko00350: Tyrosine metabolism	Inf	0.46326
ko00360: Phenylalanine metabolism	-0.67	0.130347
ko00361: Chlorocyclohexane and chlorobenzene degradation	Inf	0.46326
ko00362: Benzoate degradation	1.92	0.606435
ko00363: Bisphenol degradation	Inf	0.750824
ko00380: Tryptophan metabolism	Inf	0.0967054
ko00400: Phenylalanine, tyrosine and tryptophan biosynthesis	-0.86	0.0752011
ko00410: beta-Alanine metabolism	Inf	0.750824
ko00670: One carbon pool by folate	-1.64	0.012815
ko00440: Phosphonate and phosphinate metabolism	-1.06	0.092593
ko00450: Selenocompound metabolism	0.19	1
ko00280: Valine, leucine and isoleucine degradation	Inf	0.0134236
ko03420: Nucleotide excision repair	-1.74	0.0135719
ko00473: D-Alanine metabolism	-0.58	0.327408
ko00480: Glutathione metabolism	-1.06	0.0544802
ko00500: Starch and sucrose metabolism	-0.3	0.218221
ko00510: N-Glycan biosynthesis	Inf	0.273566
ko00511: Other glycan degradation	-0.94	0.205706
ko00514: Other types of O-glycan biosynthesis	0.07	0.968241
ko04974: Protein digestion and absorption	-2.32	0.0169015
ko00521: Streptomycin biosynthesis	-0.14	0.234492
ko00531: Glycosaminoglycan degradation	Inf	0.623595
ko00300: Lysine biosynthesis	-1.4	0.0182994
ko03450: Non-homologous end-joining	Inf	0.0204727
ko05150: Staphylococcus aureus infection	-2.32	0.0209316
ko00562: Inositol phosphate metabolism	Inf	0.623595
ko00563: Glycosylphosphatidylinositol(GPI)-anchor biosynthesis	Inf	0.750824
ko00100: Steroid biosynthesis	Inf	0.021739
ko00600: Sphingolipid metabolism	Inf	0.311361
ko00620: Pyruvate metabolism	0.07	0.753534
ko00625: Chloroalkane and chloroalkene degradation	Inf	0.750824
ko00627: Aminobenzoate degradation	Inf	0.46326
ko00630: Glyoxylate and dicarboxylate metabolism	0.46	0.438831
ko00633: Nitrotoluene degradation	Inf	0.46326
ko00640: Propanoate metabolism	-0.4	0.223693
ko00650: Butanoate metabolism	-0.49	0.159793
ko00660: C5-Branched dibasic acid metabolism	-0.58	0.42636
ko00030: Pentose phosphate pathway	-1.22	0.0220049
ko03070: Bacterial secretion system	-1.64	0.0221107
ko00710: Carbon fixation in photosynthetic organisms	-0.84	0.651584
ko00720: Carbon fixation pathways in prokaryotes	Inf	0.623595
ko00730: Thiamine metabolism	-0.89	0.0240838
ko00740: Riboflavin metabolism	0.03	0.122649
ko00750: Vitamin B6 metabolism	-0.86	0.0761376
ko00760: Nicotinate and nicotinamide metabolism	-0.64	0.137257
ko03430: Mismatch repair	-0.89	0.0248549
ko00780: Biotin metabolism	-0.64	0.12353
ko00561: Glycerolipid metabolism	1.96	0.0251333
ko00140: Steroid hormone biosynthesis	Inf	0.0251954
ko00830: Retinol metabolism	Inf	0.623595
ko00860: Porphyrin and chlorophyll metabolism	-0.51	0.224167
ko00900: Terpenoid backbone biosynthesis	1.51	0.50022
ko00550: Peptidoglycan biosynthesis	-1.43	0.0253672
ko00906: Carotenoid biosynthesis	Inf	0.534018
ko00908: Zeatin biosynthesis	-1.43	0.0575196
ko00910: Nitrogen metabolism	-0.94	0.0924479
ko00920: Sulfur metabolism	0.38	0.987316
ko02040: Flagellar assembly	-1.36	0.0254307
ko00966: Glucosinolate biosynthesis	Inf	0.623595
ko00520: Amino sugar and nucleotide sugar metabolism	-0.89	0.0257567
ko01040: Biosynthesis of unsaturated fatty acids	1.7	0.799623
ko03440: Homologous recombination	-1.09	0.0257638
ko00903: Limonene and pinene degradation	Inf	0.0281799
ko01055: Biosynthesis of vancomycin group antibiotics	0.24	0.235193
ko03018: RNA degradation	-1.12	0.0307972
ko02020: Two-component system	0.01	0.186429
ko02030: Bacterial chemotaxis	Inf	0.404574
ko00190: Oxidative phosphorylation	0.76	0.0312255
ko02060: Phosphotransferase system (PTS)	1.88	0.600921
ko03008: Ribosome biogenesis in eukaryotes	0.28	0.146129
ko03010: Ribosome	0.42	0.0728926
ko01053: Biosynthesis of siderophore group nonribosomal peptides	2.8	0.0328299
ko03020: RNA polymerase	-1.84	0.0330279
ko00340: Histidine metabolism	-0.49	0.033962
ko04112: Cell cycle - Caulobacter	-1.18	0.0343632
ko03040: Spliceosome	Inf	0.750824
ko00472: D-Arginine and D-ornithine metabolism	Inf	0.0363441
ko03060: Protein export	1.46	0.176278
ko00680: Methane metabolism	-1.22	0.0374969
ko03410: Base excision repair	-0.58	0.244963
ko00052: Galactose metabolism	-0.71	0.0377643
ko00790: Folate biosynthesis	-1.47	0.0395805
ko00260: Glycine, serine and threonine metabolism	-1.06	0.0425997
ko00471: D-Glutamine and D-glutamate metabolism	-1.94	0.0426999
ko01051: Biosynthesis of ansamycins	-2.4	0.0452546
ko04120: Ubiquitin mediated proteolysis	Inf	0.750824
ko04122: Sulfur relay system	1.59	0.324483
ko04141: Protein processing in endoplasmic reticulum	1.9	0.169683
ko04146: Peroxisome	0.84	0.975265
ko00941: Flavonoid biosynthesis	Inf	0.0468836
ko04621: NOD-like receptor signaling pathway	Inf	0.750824
ko00071: Fatty acid metabolism	2.42	0.0471656
ko04666: Fc gamma R-mediated phagocytosis	Inf	0.750824
ko04712: Circadian rhythm - plant	-1.47	1
ko04910: Insulin signaling pathway	-1	0.556305
ko04962: Vasopressin-regulated water reabsorption	Inf	0.750824
ko00290: Valine, leucine and isoleucine biosynthesis	-0.62	0.0482143
ko05100: Bacterial invasion of epithelial cells	-2.74	0.384672
ko05110: Vibrio cholerae infection	Inf	0.750824
ko05111: Vibrio cholerae pathogenic cycle	Inf	0.750824
ko05120: Epithelial cell signaling in Helicobacter pylori infection	-0.76	0.190978
ko05142: Chagas disease (American trypanosomiasis)	-2.18	0.284739
ko05146: Amoebiasis	Inf	0.750824
ko04626: Plant-pathogen interaction	-0.54	0.0487683
ko05322: Systemic lupus erythematosus	Inf	0.623595
ko00770: Pantothenate and CoA biosynthesis	-1.15	0.0496391
