# Supplementary material for: Non-tuberculous mycobacteria enhance the tryptophan-kynurenine pathway to induce immunosuppression and facilitate pulmonary colonization
Source: Front Cell Infect Microbiol. 2024 Oct 21;14:1455605. doi: 10.3389/fcimb.2024.1455605 (PMC11532197; doi:10.3389/fcimb.2024.1455605)
Supplement: Supplementary file 7 [file Table7.xlsx]

## Sheet: NTM Vs Control (host)
Supplementary Table8 | Enrichment of Differential Metabolic Pathways in BALF of NTM/TB and Control Groups
No.	ID	Name	Match status	Pvalue	Metabolite ID	Metabolites	Sig. Metabolite ID	Sig. Metabolites
1	hsa00410	beta-Alanine metabolism	1 in 21	0.026	C05340	Beta-Alanyl-L-Arginine	C05340	Beta-Alanyl-L-Arginine
2	hsa00600	Sphingolipid metabolism	1 in 23	0.0285	C00550	SM(d18:1/16:0)	C00550	SM(d18:1/16:0)

## Sheet: NTM Vs Control (microbiota)
Supplementary Table8 | Enrichment of Differential Metabolic Pathways in BALF of NTM/TB and Control Groups
No.	ID	Name	Match status	Pvalue	Metabolite ID	Metabolites	Sig. Metabolite ID	Sig. Metabolites
1	ko00310	Lysine degradation	4 in 52	0.000135	C00489; C00431; C02727; C03196	Glutaric Acid; 5-Aminovaleric Acid; N6-Acetyl-L-Lysine; 2-Hydroxyglutaric Acid, (S)-	C00489; C00431; C02727; C03196	Glutaric Acid; 5-Aminovaleric Acid; N6-Acetyl-L-Lysine; 2-Hydroxyglutaric Acid, (S)-
2	ko00946	Degradation of flavonoids	2 in 35	0.0146	C09789; C01617; C05631	Naringin; Taxifolin; Eriodictyol	C09789; C01617	Naringin; Taxifolin
3	ko00470	D-Amino acid metabolism	2 in 56	0.0354	C00993; C00431	D-Alanyl-D-Alanine; 5-Aminovaleric Acid	C00993; C00431	D-Alanyl-D-Alanine; 5-Aminovaleric Acid
4	ko00362	Benzoate degradation	2 in 65	0.0465	C00196; C00146; C00180; C09822; C00090	Dihydroxy-Benzoic Acid; Phenol; Benzoic Acid; Cyclohexanecarboxylic Acid; Catechol	C00196; C00146	Dihydroxy-Benzoic Acid; Phenol
5	ko00627	Aminobenzoate degradation	2 in 66	0.0478	C00196; C00146; C00633; C01424; C00180; C00870; C00090	Dihydroxy-Benzoic Acid; Phenol; 4-Hydroxybenzaldehyde; Gallic Acid; Benzoic Acid; 4-Nitrophenol; Catechol	C00196; C00146	Dihydroxy-Benzoic Acid; Phenol
6	ko01053	Biosynthesis of siderophore group nonribosomal peptides	1 in 17	0.088	C00196	Dihydroxy-Benzoic Acid	C00196	Dihydroxy-Benzoic Acid
7	ko00780	Biotin metabolism	1 in 22	0.112	C01909; C02656; C01092	Desthiobiotin; Pimelic Acid; 8-Amino-7-Oxononanoic Acid	C01909	Desthiobiotin
8	ko00643	Styrene degradation	1 in 22	0.112	C16074	Benzeneacetonitrile	C16074	Benzeneacetonitrile
9	ko00290	Valine, leucine and isoleucine biosynthesis	1 in 23	0.117	C02504; C02226; C02612	2-Isopropylmalic Acid, (S)-(+)-; Citraconic Acid; Citramalic Acid	C02504	2-Isopropylmalic Acid, (S)-(+)-
10	ko00460	Cyanoamino acid metabolism	1 in 26	0.131	C16074; C01401	Benzeneacetonitrile; Alanine	C16074	Benzeneacetonitrile
11	ko00550	Peptidoglycan biosynthesis	1 in 26	0.131	C00993	D-Alanyl-D-Alanine	C00993	D-Alanyl-D-Alanine
12	ko00620	Pyruvate metabolism	1 in 28	0.141	C02504	2-Isopropylmalic Acid, (S)-(+)-	C02504	2-Isopropylmalic Acid, (S)-(+)-
13	ko00522	Biosynthesis of 12-, 14- and 16-membered macrolides	1 in 30	0.15	C01912	Erythromycin	C01912	Erythromycin
14	ko00340	Histidine metabolism	1 in 32	0.159	C20522; C05570; C00860	Imidazolepropionic Acid; Ergothioneine; 1H-Imidazole-4-Propanol, Beta-Amino-, (S)-	C20522	Imidazolepropionic Acid
15	ko00400	Phenylalanine, tyrosine and tryptophan biosynthesis	1 in 34	0.168	C00463; C00493	Indole; Shikimic Acid	C00463	Indole
16	ko00640	Propanoate metabolism	1 in 37	0.182	C05235	Hydroxyacetone	C05235	Hydroxyacetone
17	ko00380	Tryptophan metabolism	1 in 49	0.234	C00463	Indole	C00463	Indole
18	ko00760	Nicotinate and nicotinamide metabolism	1 in 49	0.234	C01297	6-Hydroxypseudooxynicotine	C01297	6-Hydroxypseudooxynicotine
19	ko00350	Tyrosine metabolism	1 in 52	0.246	C00146; C00811	Phenol; 2-Propenoic Acid, 3-(4-Hydroxyphenyl)-, (2Z)-	C00146	Phenol
20	ko00270	Cysteine and methionine metabolism	1 in 58	0.271	C02989	Methionine Sulfoxide	C02989	Methionine Sulfoxide
21	ko00330	Arginine and proline metabolism	1 in 62	0.286	C00431; C00791	5-Aminovaleric Acid; Creatinine	C00431	5-Aminovaleric Acid
22	ko00361	Chlorocyclohexane and chlorobenzene degradation	1 in 69	0.313	C00146; C07090; C02575; C00090	Phenol; Protoanemonin; Pentachlorophenol; Catechol	C00146	Phenol

## Sheet: NTM Vs Control(Co-Metabolism)
Supplementary Table8 | Enrichment of Differential Metabolic Pathways in BALF of NTM/TB and Control Groups
No.	ID	Name	Match status	Pvalue	Metabolite ID	Metabolites	Sig. Metabolite ID	Sig. Metabolites
1	ko00380	Tryptophan metabolism	6 in 50	3.73e-06	C00078; C00328; C00637; C05653; C00108; C05643; C05635; C00954	Tryptophan; Kynurenine; Indole-3-Acetaldehyde; Formylanthranilic Acid; Anthranilic Acid; 6-Hydroxymelatonin; Hydroxyindoleacetic Acid; Indole-3-Acetic Acid	C00078; C00328; C00637; C05653; C00108; C05643	Tryptophan; Kynurenine; Indole-3-Acetaldehyde; Formylanthranilic Acid; Anthranilic Acid; 6-Hydroxymelatonin
2	ko00240	Pyrimidine metabolism	6 in 61	1.22e-05	C00105; C00178; C00214; C00364; C00239; C00881; C00475; C00055; C00429; C00064; C00106; C02170; C00365; C00299; C00222; C00526	UMP; Thymine; Thymidine; dTMP; dCMP; Deoxycytidine; Cytidine; 5-CMP; Dihydrouracil; L-Glutamine; Uracil; Methylmalonic Acid; Deoxyuridine Monophosphate; Uridine; Malonic Semialdehyde; Deoxyuridine	C00105; C00178; C00214; C00364; C00239; C00881	UMP; Thymine; Thymidine; dTMP; dCMP; Deoxycytidine
3	ko00970	Aminoacyl-tRNA biosynthesis	3 in 52	0.0105	C00078; C00062; C00097; C00079; C00047; C00407; C00188; C00064; C00135; C00082; C00049; C00073; C00025; C00152	Tryptophan; Arginine; Cysteine; Phenylalanine; Lysine; L-Isoleucine; Threonine; L-Glutamine; Histidine; Tyrosine; Aspartic Acid; Methionine; Glutamic Acid; L-Asparagine	C00078; C00062; C00097	Tryptophan; Arginine; Cysteine
4	ko00470	D-Amino acid metabolism	3 in 56	0.0129	C00763; C00062; C00097; C00047; C01672; C00064; C00026; C00135; C00624; C00077; C00049; C00022; C00025	Proline; Arginine; Cysteine; Lysine; Cadaverine; L-Glutamine; Oxoglutaric Acid; Histidine; Acetyl Glutamic Acid; Ornithine; Aspartic Acid; Pyruvate; Glutamic Acid	C00763; C00062; C00097	Proline; Arginine; Cysteine
5	ko00330	Arginine and proline metabolism	3 in 63	0.0177	C00763; C02714; C00062; C00750; C00213; C00334; C01035; C00300; C00077; C00022; C00581; C00315; C00025; C04281	Proline; N-Acetylputrescine; Arginine; Spermine; Sarcosine; GABA; Gamma-Guanidinobutyric Acid; Creatine; Ornithine; Pyruvate; Glycocyamine; Spermidine; Glutamic Acid; (3R,5S)-1-Pyrroline-3-Hydroxy-5-Carboxylic Acid	C00763; C02714; C00062	Proline; N-Acetylputrescine; Arginine
6	ko00524	Neomycin, kanamycin and gentamicin biosynthesis	2 in 29	0.0268	C00029; C00043	UDP-Glucose; UDP-Glcnac	C00029; C00043	UDP-Glucose; UDP-Glcnac
7	ko00730	Thiamine metabolism	2 in 29	0.0268	C00378; C00097; C00082; C00022; C00018	Thiamine; Cysteine; Tyrosine; Pyruvate; Pyridoxal Phosphate	C00378; C00097	Thiamine; Cysteine
8	ko00561	Glycerolipid metabolism	2 in 30	0.0285	C00116; C00029	Glycerol; UDP-Glucose	C00116; C00029	Glycerol; UDP-Glucose
9	ko00920	Sulfur metabolism	2 in 30	0.0285	C00042; C00097; C00245	Succinic Acid; Cysteine; Taurine	C00042; C00097	Succinic Acid; Cysteine
10	ko00480	Glutathione metabolism	2 in 32	0.0322	C00127; C00097; C01672; C00750; C00051; C00077; C00315; C00025; C01879	Glutathione (Oxidized); Cysteine; Cadaverine; Spermine; Glutathione (Reduced); Ornithine; Spermidine; Glutamic Acid; Pidolic Acid	C00127; C00097	Glutathione (Oxidized); Cysteine
11	ko00400	Phenylalanine, tyrosine and tryptophan biosynthesis	2 in 34	0.036	C00078; C00108; C00079; C00082	Tryptophan; Anthranilic Acid; Phenylalanine; Tyrosine	C00078; C00108	Tryptophan; Anthranilic Acid
12	ko00230	Purine metabolism	3 in 86	0.0398	C06196; C00360; C00294; C00262; C00064; C05512; C01762; C00301; C00385; C00942; C00147; C00362; C00366; C00387; C00655; C00144; C00020; C00242; C00130; C00330	Deoxyinosine Monophosphate; 2-Deoxy-5-Adenosine Monophosphate; Inosine; Hypoxanthine; L-Glutamine; Deoxyinosine; Xanthosine; ADP-ribose; Xanthine; Cyclic Gmp; Adenine; 2-Deoxyguanosine 5-Phosphate; Uric Acid; Guanosine; Xanthylic Acid; GMP; Amp; Guanine; IMP; Deoxyguanosine	C06196; C00360; C00294	Deoxyinosine Monophosphate; 2-Deoxy-5-Adenosine Monophosphate; Inosine
13	ko00997	Biosynthesis of various other secondary metabolites	2 in 45	0.06	C00078; C00108; C00079; C00047; C00082; C00077	Tryptophan; Anthranilic Acid; Phenylalanine; Lysine; Tyrosine; Ornithine	C00078; C00108	Tryptophan; Anthranilic Acid
14	ko00052	Galactose metabolism	2 in 46	0.062	C00116; C00029; C00089; C01613; C00492; C00446; C05402; C00159	Glycerol; UDP-Glucose; Sucrose; Stachyose; Raffinose; Galactose 1-Phosphate; 6-O-(Alpha-D-Galactopyranosyl)-D-Glucopyranose; Mannose	C00116; C00029	Glycerol; UDP-Glucose
15	ko00260	Glycine, serine and threonine metabolism	2 in 47	0.065	C00078; C00097; C00114; C00719; C00188; C00213; C00300; C00049; C00022; C00581; C00576	Tryptophan; Cysteine; Choline; Betaine; Threonine; Sarcosine; Creatine; Aspartic Acid; Pyruvate; Glycocyamine; Betaine Aldehyde	C00078; C00097	Tryptophan; Cysteine
16	ko00310	Lysine degradation	2 in 52	0.077	C00042; C00408; C00047; C01672; C04076; C00956; C00026; C01181; C00487	Succinic Acid; Pipecolic Acid; Lysine; Cadaverine; Allysine; L-Alpha-Aminoadipate; Oxoglutaric Acid; 4-Trimethylammoniobutanoate; Carnitine	C00042; C00408	Succinic Acid; Pipecolic Acid
17	ko00331	Clavulanic acid biosynthesis	1 in 10	0.085	C00062	Arginine	C00062	Arginine
18	ko00040	Pentose and glucuronate interconversions	2 in 56	0.088	C00116; C00029; C00026; C00022; C00181	Glycerol; UDP-Glucose; Oxoglutaric Acid; Pyruvate; Xyloside	C00116; C00029	Glycerol; UDP-Glucose
19	ko00350	Tyrosine metabolism	2 in 56	0.088	C00042; C02515; C02514; C05584; C00082; C00355; C00022; C00788; C05580	Succinic Acid; 3-Iodotyrosine; 3-Fumarylpyruvate; Vanilmandelic Acid; Tyrosine; Levodopa; Pyruvate; Epinephrine; 3,4-Dihydroxymandelic Acid	C00042; C02515	Succinic Acid; 3-Iodotyrosine
20	ko00311	Penicillin and cephalosporin biosynthesis	1 in 16	0.133	C00097; C00956	Cysteine; L-Alpha-Aminoadipate	C00097	Cysteine
21	ko00541	O-Antigen nucleotide sugar biosynthesis	2 in 79	0.155	C00029; C00043; C00270	UDP-Glucose; UDP-Glcnac; N-Acetylneuraminic Acid	C00029; C00043	UDP-Glucose; UDP-Glcnac
22	ko00020	Citrate cycle (TCA cycle)	1 in 20	0.164	C00042; C00026; C00022; C00417; C00311; C00158; C00149	Succinic Acid; Oxoglutaric Acid; Pyruvate; Aconitic Acid; Isocitric Acid; Citric Acid; Malic Acid	C00042	Succinic Acid
23	ko00901	Indole alkaloid biosynthesis	1 in 20	0.164	C00078	Tryptophan	C00078	Tryptophan
24	ko00430	Taurine and hypotaurine metabolism	1 in 22	0.179	C00097; C00245; C00026; C00022; C00025	Cysteine; Taurine; Oxoglutaric Acid; Pyruvate; Glutamic Acid	C00097	Cysteine
25	ko00220	Arginine biosynthesis	1 in 23	0.186	C00062; C00437; C00327; C00064; C00026; C00624; C00077; C00049; C00025	Arginine; N-Acetylornithine; Citrulline; L-Glutamine; Oxoglutaric Acid; Acetyl Glutamic Acid; Ornithine; Aspartic Acid; Glutamic Acid	C00062	Arginine
26	ko00600	Sphingolipid metabolism	1 in 23	0.186	C00346; C12144; C00319	Phosphorylethanolamine; Phytosphingosine; 2-Amino-4-Octadecene-1,3-Diol	C00346	Phosphorylethanolamine
27	ko00750	Vitamin B6 metabolism	1 in 23	0.186	C00534; C00064; C00018	Pyridoxamine Dihydrochloride; L-Glutamine; Pyridoxal Phosphate	C00534	Pyridoxamine Dihydrochloride
28	ko01051	Biosynthesis of ansamycins	1 in 23	0.186	C00029	UDP-Glucose	C00029	UDP-Glucose
29	ko00550	Peptidoglycan biosynthesis	1 in 26	0.208	C00043	UDP-Glcnac	C00043	UDP-Glcnac
30	ko00405	Phenazine biosynthesis	1 in 26	0.208	C00108	Anthranilic Acid	C00108	Anthranilic Acid
31	ko00770	Pantothenate and CoA biosynthesis	1 in 27	0.215	C00097; C00750; C00429; C00106; C00864; C00049; C00022; C03492; C00141	Cysteine; Spermine; Dihydrouracil; Uracil; Pantothenic Acid; Aspartic Acid; Pyruvate; D-4-Phosphopantothenate; Alpha-Ketoisovalerate	C00097	Cysteine
32	ko00250	Alanine, aspartate and glutamate metabolism	1 in 28	0.222	C00042; C00064; C00334; C00026; C00049; C00022; C01042; C00025; C00152; C00158	Succinic Acid; L-Glutamine; GABA; Oxoglutaric Acid; Aspartic Acid; Pyruvate; N-Acetylaspartic Acid; Glutamic Acid; L-Asparagine; Citric Acid	C00042	Succinic Acid
33	ko00620	Pyruvate metabolism	1 in 28	0.222	C00042; C00186; C00022; C00149	Succinic Acid; Lactic Acid; Pyruvate; Malic Acid	C00042	Succinic Acid
34	ko00261	Monobactam biosynthesis	1 in 29	0.229	C00062; C00082; C00049; C00022	Arginine; Tyrosine; Aspartic Acid; Pyruvate	C00062	Arginine
35	ko00621	Dioxin degradation	1 in 33	0.256	C00108; C00022	Anthranilic Acid; Pyruvate	C00108	Anthranilic Acid
36	ko00520	Amino sugar and nucleotide sugar metabolism	2 in 111	0.259	C00029; C00043; C00270; C00446; C00181; C00159	UDP-Glucose; UDP-Glcnac; N-Acetylneuraminic Acid; Galactose 1-Phosphate; Xyloside; Mannose	C00029; C00043	UDP-Glucose; UDP-Glcnac
37	ko00500	Starch and sucrose metabolism	1 in 35	0.269	C00029; C00208; C00089	UDP-Glucose; D-Maltose; Sucrose	C00029	UDP-Glucose
38	ko00946	Degradation of flavonoids	1 in 35	0.269	C10208	Daidzein	C10208	Daidzein
39	ko00640	Propanoate metabolism	1 in 37	0.282	C00042; C00186; C00222	Succinic Acid; Lactic Acid; Malonic Semialdehyde	C00042	Succinic Acid
40	ko00900	Terpenoid backbone biosynthesis	1 in 40	0.302	C00418; C00022	Mevalonic Acid; Pyruvate	C00418	Mevalonic Acid
41	ko00404	Staurosporine biosynthesis	1 in 41	0.308	C00078; C00135	Tryptophan; Histidine	C00078	Tryptophan
42	ko00360	Phenylalanine metabolism	1 in 42	0.314	C00042; C00079; C00082; C00022; C07086	Succinic Acid; Phenylalanine; Tyrosine; Pyruvate; Phenylacetic Acid	C00042	Succinic Acid
43	ko00650	Butanoate metabolism	1 in 44	0.326	C00042; C00334; C00026; C00022; C00025	Succinic Acid; GABA; Oxoglutaric Acid; Pyruvate; Glutamic Acid	C00042	Succinic Acid
44	ko00720	Carbon fixation pathways in prokaryotes	1 in 44	0.326	C00042; C00026; C00022; C00417; C00311; C00158; C00149; C00222	Succinic Acid; Oxoglutaric Acid; Pyruvate; Aconitic Acid; Isocitric Acid; Citric Acid; Malic Acid; Malonic Semialdehyde	C00042	Succinic Acid
45	ko00120	Primary bile acid biosynthesis	1 in 46	0.338	C00695; C00245; C00187	Cholic Acid; Taurine; Cholesterol	C00695	Cholic Acid
46	ko00983	Drug metabolism - other enzymes	1 in 48	0.35	C16614; C07054	6-Methylthiopurine; Isoniazid	C16614	6-Methylthiopurine
47	ko00564	Glycerophospholipid metabolism	1 in 50	0.362	C00346; C00157; C00588; C00114; C00670; C04230	Phosphorylethanolamine; Colfosceril Palmitate; Phosphocholine; Choline; Glycerol-3-Phosphocholine; (2-{[(2R)-2-Hydroxy-3-[(1Z)-Octadec-1-En-1-YloxyPropyl PhosphonatoOxy}Ethyl)Trimethylazanium	C00346	Phosphorylethanolamine
48	ko00053	Ascorbate and aldarate metabolism	1 in 51	0.368	C00029; C00026; C00022; C02670; C01040	UDP-Glucose; Oxoglutaric Acid; Pyruvate; Glucurolactone; L-Gulonolactone	C00029	UDP-Glucose
49	ko00760	Nicotinate and nicotinamide metabolism	1 in 51	0.368	C00042; C00253; C00334; C00049; C00022	Succinic Acid; Niacin; GABA; Aspartic Acid; Pyruvate	C00042	Succinic Acid
50	ko00540	Lipopolysaccharide biosynthesis	1 in 54	0.385	C00043	UDP-Glcnac	C00043	UDP-Glcnac
51	ko00630	Glyoxylate and dicarboxylate metabolism	1 in 56	0.396	C00042; C00064; C00026; C00022; C00025; C00417; C00311; C00158; C00149	Succinic Acid; L-Glutamine; Oxoglutaric Acid; Pyruvate; Glutamic Acid; Aconitic Acid; Isocitric Acid; Citric Acid; Malic Acid	C00042	Succinic Acid
52	ko00270	Cysteine and methionine metabolism	1 in 58	0.406	C00097; C00049; C00022; C00073	Cysteine; Aspartic Acid; Pyruvate; Methionine	C00097	Cysteine
53	ko00552	Teichoic acid biosynthesis	1 in 59	0.412	C00043; C00588; C00114	UDP-Glcnac; Phosphocholine; Choline	C00043	UDP-Glcnac
54	ko00627	Aminobenzoate degradation	1 in 66	0.448	C00108; C00156	Anthranilic Acid; 4-Hydroxybenzoic Acid	C00108	Anthranilic Acid
55	ko00860	Porphyrin metabolism	1 in 108	0.624	C00931; C05770; C00188; C00025	Porphobilinogen; Coproporphyrin III; Threonine; Glutamic Acid	C00931	Porphobilinogen

## Sheet: NTM Vs TB (host)
Supplementary Table8 | Enrichment of Differential Metabolic Pathways in BALF of NTM/TB and Control Groups
No.	ID	Name	Match status	Pvalue	Metabolite ID	Metabolites	Sig. Metabolite ID	Sig. Metabolites
1	hsa00500	Starch and sucrose metabolism	1 in 18	0.0223	C00185	Cellobiose	C00185	Cellobiose
2	hsa00565	Ether lipid metabolism	1 in 20	0.0248	C04598	1-Hexadecyl-2-Acetyl-Glycero-3-Phosphocholine	C04598	1-Hexadecyl-2-Acetyl-Glycero-3-Phosphocholine

## Sheet: NTM Vs TB (microbiota)
Supplementary Table8 | Enrichment of Differential Metabolic Pathways in BALF of NTM/TB and Control Groups
No.	ID	Name	Match status	Pvalue	Metabolite ID	Metabolites	Sig. Metabolite ID	Sig. Metabolites
1	ko00290	Valine, leucine and isoleucine biosynthesis	2 in 23	0.00876	C02504; C02226; C02612	2-Isopropylmalic Acid, (S)-(+)-; Citraconic Acid; Citramalic Acid	C02504; C02226	2-Isopropylmalic Acid, (S)-(+)-; Citraconic Acid
2	ko00460	Cyanoamino acid metabolism	2 in 26	0.0111	C01401; C16074	Alanine; Benzeneacetonitrile	C01401; C16074	Alanine; Benzeneacetonitrile
3	ko00946	Degradation of flavonoids	2 in 35	0.0197	C09789; C01617; C05631	Naringin; Taxifolin; Eriodictyol	C09789; C01617	Naringin; Taxifolin
4	ko00310	Lysine degradation	2 in 52	0.0412	C03196; C00431; C02727; C00489	2-Hydroxyglutaric Acid, (S)-; 5-Aminovaleric Acid; N6-Acetyl-L-Lysine; Glutaric Acid	C03196; C00431	2-Hydroxyglutaric Acid, (S)-; 5-Aminovaleric Acid
5	ko00470	D-Amino acid metabolism	2 in 56	0.0471	C00431; C00993	5-Aminovaleric Acid; D-Alanyl-D-Alanine	C00431; C00993	5-Aminovaleric Acid; D-Alanyl-D-Alanine
6	ko00330	Arginine and proline metabolism	2 in 62	0.057	C00431; C00791	5-Aminovaleric Acid; Creatinine	C00431; C00791	5-Aminovaleric Acid; Creatinine
7	ko00627	Aminobenzoate degradation	2 in 66	0.063	C00146; C00870; C00633; C00196; C00180; C01424; C00090	Phenol; 4-Nitrophenol; 4-Hydroxybenzaldehyde; Dihydroxy-Benzoic Acid; Benzoic Acid; Gallic Acid; Catechol	C00146; C00870	Phenol; 4-Nitrophenol
8	ko00361	Chlorocyclohexane and chlorobenzene degradation	2 in 69	0.068	C07090; C00146; C02575; C00090	Protoanemonin; Phenol; Pentachlorophenol; Catechol	C07090; C00146	Protoanemonin; Phenol
9	ko00660	C5-Branched dibasic acid metabolism	1 in 22	0.13	C02226; C02612	Citraconic Acid; Citramalic Acid	C02226	Citraconic Acid
10	ko00780	Biotin metabolism	1 in 22	0.13	C01909; C02656; C01092	Desthiobiotin; Pimelic Acid; 8-Amino-7-Oxononanoic Acid	C01909	Desthiobiotin
11	ko00643	Styrene degradation	1 in 22	0.13	C16074	Benzeneacetonitrile	C16074	Benzeneacetonitrile
12	ko00550	Peptidoglycan biosynthesis	1 in 26	0.151	C00993	D-Alanyl-D-Alanine	C00993	D-Alanyl-D-Alanine
13	ko00620	Pyruvate metabolism	1 in 28	0.162	C02504	2-Isopropylmalic Acid, (S)-(+)-	C02504	2-Isopropylmalic Acid, (S)-(+)-
14	ko00920	Sulfur metabolism	1 in 30	0.173	C11142; C11143	Dimethyl Sulfone; Dimethyl Sulfoxide	C11142	Dimethyl Sulfone
15	ko00907	Pinene, camphor and geraniol degradation	1 in 31	0.178	C16461	Geranic Acid	C16461	Geranic Acid
16	ko00480	Glutathione metabolism	1 in 32	0.183	C00072	Ascorbic Acid	C00072	Ascorbic Acid
17	ko00622	Xylene degradation	1 in 38	0.214	C07214	2-Methylbenzaldehyde	C07214	2-Methylbenzaldehyde
18	ko00562	Inositol phosphate metabolism	1 in 42	0.234	C06153	Scyllo-Inositol	C06153	Scyllo-Inositol
19	ko00053	Ascorbate and aldarate metabolism	1 in 51	0.276	C00072	Ascorbic Acid	C00072	Ascorbic Acid
20	ko00051	Fructose and mannose metabolism	1 in 52	0.281	C01487	Allose	C01487	Allose
21	ko00350	Tyrosine metabolism	1 in 52	0.281	C00146	Phenol	C00146	Phenol
22	ko00240	Pyrimidine metabolism	1 in 61	0.321	C05822; C01168; C02376; C02067; C00380	3-Cytidylic Acid; Pseudouridine 5-Phosphate; 5-Methylcytosine; Pseudouridine; Cytosine	C05822	3-Cytidylic Acid
23	ko00362	Benzoate degradation	1 in 65	0.338	C00146; C00196; C00180; C09822; C00090	Phenol; Dihydroxy-Benzoic Acid; Benzoic Acid; Cyclohexanecarboxylic Acid; Catechol	C00146	Phenol

## Sheet: NTM Vs TB (Co-Metabolism)
Supplementary Table8 | Enrichment of Differential Metabolic Pathways in BALF of NTM/TB and Control Groups
No.	ID	Name	Match status	Pvalue	Metabolite ID	Metabolites	Sig. Metabolite ID	Sig. Metabolites
1	ko00230	Purine metabolism	10 in 86	9.37e-07	C00330; C00294; C06196; C05512; C00387; C00262; C00242; C00064; C00942; C00385; C00655; C01762; C00360; C00130; C00366; C00147; C00144; C00020; C00301; C00362	Deoxyguanosine; Inosine; Deoxyinosine Monophosphate; Deoxyinosine; Guanosine; Hypoxanthine; Guanine; L-Glutamine; Cyclic Gmp; Xanthine; Xanthylic Acid; Xanthosine; 2-Deoxy-5-Adenosine Monophosphate; IMP; Uric Acid; Adenine; GMP; Amp; ADP-ribose; 2-Deoxyguanosine 5-Phosphate	C00330; C00294; C06196; C05512; C00387; C00262; C00242; C00064; C00942; C00385	Deoxyguanosine; Inosine; Deoxyinosine Monophosphate; Deoxyinosine; Guanosine; Hypoxanthine; Guanine; L-Glutamine; Cyclic Gmp; Xanthine
2	ko00240	Pyrimidine metabolism	8 in 61	5.09e-06	C00364; C00214; C00526; C00064; C00055; C00106; C00429; C00222; C00881; C00239; C00178; C00365; C00105; C00299; C02170; C00475	dTMP; Thymidine; Deoxyuridine; L-Glutamine; 5-CMP; Uracil; Dihydrouracil; Malonic Semialdehyde; Deoxycytidine; dCMP; Thymine; Deoxyuridine Monophosphate; UMP; Uridine; Methylmalonic Acid; Cytidine	C00364; C00214; C00526; C00064; C00055; C00106; C00429; C00222	dTMP; Thymidine; Deoxyuridine; L-Glutamine; 5-CMP; Uracil; Dihydrouracil; Malonic Semialdehyde
3	ko00260	Glycine, serine and threonine metabolism	7 in 47	8.76e-06	C00078; C00097; C00719; C00022; C00213; C00188; C00576; C00300; C00049; C00581; C00114	Tryptophan; Cysteine; Betaine; Pyruvate; Sarcosine; Threonine; Betaine Aldehyde; Creatine; Aspartic Acid; Glycocyamine; Choline	C00078; C00097; C00719; C00022; C00213; C00188; C00576	Tryptophan; Cysteine; Betaine; Pyruvate; Sarcosine; Threonine; Betaine Aldehyde
4	ko00380	Tryptophan metabolism	7 in 50	1.34e-05	C00078; C00328; C00954; C05653; C05635; C05643; C00108; C00637	Tryptophan; Kynurenine; Indole-3-Acetic Acid; Formylanthranilic Acid; Hydroxyindoleacetic Acid; 6-Hydroxymelatonin; Anthranilic Acid; Indole-3-Acetaldehyde	C00078; C00328; C00954; C05653; C05635; C05643; C00108	Tryptophan; Kynurenine; Indole-3-Acetic Acid; Formylanthranilic Acid; Hydroxyindoleacetic Acid; 6-Hydroxymelatonin; Anthranilic Acid
5	ko00220	Arginine biosynthesis	5 in 23	2.76e-05	C00437; C00026; C00064; C00327; C00624; C00077; C00049; C00025; C00062	N-Acetylornithine; Oxoglutaric Acid; L-Glutamine; Citrulline; Acetyl Glutamic Acid; Ornithine; Aspartic Acid; Glutamic Acid; Arginine	C00437; C00026; C00064; C00327; C00624	N-Acetylornithine; Oxoglutaric Acid; L-Glutamine; Citrulline; Acetyl Glutamic Acid
6	ko00410	beta-Alanine metabolism	5 in 25	4.25e-05	C00334; C00106; C00864; C00429; C00222; C00049; C00315; C00135; C03492; C00750	GABA; Uracil; Pantothenic Acid; Dihydrouracil; Malonic Semialdehyde; Aspartic Acid; Spermidine; Histidine; D-4-Phosphopantothenate; Spermine	C00334; C00106; C00864; C00429; C00222	GABA; Uracil; Pantothenic Acid; Dihydrouracil; Malonic Semialdehyde
7	ko00770	Pantothenate and CoA biosynthesis	5 in 27	6.3e-05	C00097; C00022; C00106; C00864; C00429; C00049; C00141; C03492; C00750	Cysteine; Pyruvate; Uracil; Pantothenic Acid; Dihydrouracil; Aspartic Acid; Alpha-Ketoisovalerate; D-4-Phosphopantothenate; Spermine	C00097; C00022; C00106; C00864; C00429	Cysteine; Pyruvate; Uracil; Pantothenic Acid; Dihydrouracil
8	ko00250	Alanine, aspartate and glutamate metabolism	5 in 28	7.57e-05	C00022; C00334; C00026; C00042; C00064; C00049; C00025; C00158; C01042; C00152	Pyruvate; GABA; Oxoglutaric Acid; Succinic Acid; L-Glutamine; Aspartic Acid; Glutamic Acid; Citric Acid; N-Acetylaspartic Acid; L-Asparagine	C00022; C00334; C00026; C00042; C00064	Pyruvate; GABA; Oxoglutaric Acid; Succinic Acid; L-Glutamine
9	ko00020	Citrate cycle (TCA cycle)	4 in 20	0.000265	C00022; C00026; C00042; C00417; C00149; C00158; C00311	Pyruvate; Oxoglutaric Acid; Succinic Acid; Aconitic Acid; Malic Acid; Citric Acid; Isocitric Acid	C00022; C00026; C00042; C00417	Pyruvate; Oxoglutaric Acid; Succinic Acid; Aconitic Acid
10	ko00470	D-Amino acid metabolism	6 in 56	0.000267	C00097; C00022; C00026; C00064; C00763; C00624; C00077; C00049; C00047; C00025; C00135; C01672; C00062	Cysteine; Pyruvate; Oxoglutaric Acid; L-Glutamine; Proline; Acetyl Glutamic Acid; Ornithine; Aspartic Acid; Lysine; Glutamic Acid; Histidine; Cadaverine; Arginine	C00097; C00022; C00026; C00064; C00763; C00624	Cysteine; Pyruvate; Oxoglutaric Acid; L-Glutamine; Proline; Acetyl Glutamic Acid
11	ko00430	Taurine and hypotaurine metabolism	4 in 22	0.000391	C00097; C00245; C00022; C00026; C00025	Cysteine; Taurine; Pyruvate; Oxoglutaric Acid; Glutamic Acid	C00097; C00245; C00022; C00026	Cysteine; Taurine; Pyruvate; Oxoglutaric Acid
12	ko00720	Carbon fixation pathways in prokaryotes	5 in 44	0.000683	C00022; C00026; C00042; C00417; C00222; C00149; C00158; C00311	Pyruvate; Oxoglutaric Acid; Succinic Acid; Aconitic Acid; Malonic Semialdehyde; Malic Acid; Citric Acid; Isocitric Acid	C00022; C00026; C00042; C00417; C00222	Pyruvate; Oxoglutaric Acid; Succinic Acid; Aconitic Acid; Malonic Semialdehyde
13	ko00052	Galactose metabolism	5 in 46	0.00084	C00089; C05402; C01613; C00029; C00492; C00159; C00116; C00446	Sucrose; 6-O-(Alpha-D-Galactopyranosyl)-D-Glucopyranose; Stachyose; UDP-Glucose; Raffinose; Mannose; Glycerol; Galactose 1-Phosphate	C00089; C05402; C01613; C00029; C00492	Sucrose; 6-O-(Alpha-D-Galactopyranosyl)-D-Glucopyranose; Stachyose; UDP-Glucose; Raffinose
14	ko00970	Aminoacyl-tRNA biosynthesis	5 in 52	0.00148	C00078; C00097; C00082; C00188; C00064; C00049; C00047; C00407; C00025; C00135; C00079; C00073; C00152; C00062	Tryptophan; Cysteine; Tyrosine; Threonine; L-Glutamine; Aspartic Acid; Lysine; L-Isoleucine; Glutamic Acid; Histidine; Phenylalanine; Methionine; L-Asparagine; Arginine	C00078; C00097; C00082; C00188; C00064	Tryptophan; Cysteine; Tyrosine; Threonine; L-Glutamine
15	ko00350	Tyrosine metabolism	5 in 56	0.00206	C00355; C00082; C00022; C00042; C02514; C02515; C05580; C05584; C00788	DOPA; Tyrosine; Pyruvate; Succinic Acid; 3-Fumarylpyruvate; 3-Iodotyrosine; 3,4-Dihydroxymandelic Acid; Vanilmandelic Acid; Epinephrine	C00355; C00082; C00022; C00042; C02514	DOPA; Tyrosine; Pyruvate; Succinic Acid; 3-Fumarylpyruvate
16	ko00630	Glyoxylate and dicarboxylate metabolism	5 in 56	0.00206	C00022; C00026; C00042; C00417; C00064; C00025; C00149; C00158; C00311	Pyruvate; Oxoglutaric Acid; Succinic Acid; Aconitic Acid; L-Glutamine; Glutamic Acid; Malic Acid; Citric Acid; Isocitric Acid	C00022; C00026; C00042; C00417; C00064	Pyruvate; Oxoglutaric Acid; Succinic Acid; Aconitic Acid; L-Glutamine
17	ko00330	Arginine and proline metabolism	5 in 63	0.00348	C00022; C00334; C00213; C00763; C01035; C00300; C00077; C00025; C00315; C00581; C04281; C00750; C02714; C00062	Pyruvate; GABA; Sarcosine; Proline; Gamma-Guanidinobutyric Acid; Creatine; Ornithine; Glutamic Acid; Spermidine; Glycocyamine; (3R,5S)-1-Pyrroline-3-Hydroxy-5-Carboxylic Acid; Spermine; N-Acetylputrescine; Arginine	C00022; C00334; C00213; C00763; C01035	Pyruvate; GABA; Sarcosine; Proline; Gamma-Guanidinobutyric Acid
18	ko00650	Butanoate metabolism	4 in 44	0.00554	C00022; C00334; C00026; C00042; C00025	Pyruvate; GABA; Oxoglutaric Acid; Succinic Acid; Glutamic Acid	C00022; C00334; C00026; C00042	Pyruvate; GABA; Oxoglutaric Acid; Succinic Acid
19	ko00730	Thiamine metabolism	3 in 29	0.0115	C00097; C00082; C00022; C00018; C00378	Cysteine; Tyrosine; Pyruvate; Pyridoxal Phosphate; Thiamine	C00097; C00082; C00022	Cysteine; Tyrosine; Pyruvate
20	ko00920	Sulfur metabolism	3 in 30	0.0126	C00097; C00245; C00042	Cysteine; Taurine; Succinic Acid	C00097; C00245; C00042	Cysteine; Taurine; Succinic Acid
21	ko00400	Phenylalanine, tyrosine and tryptophan biosynthesis	3 in 34	0.0177	C00078; C00082; C00108; C00079	Tryptophan; Tyrosine; Anthranilic Acid; Phenylalanine	C00078; C00082; C00108	Tryptophan; Tyrosine; Anthranilic Acid
22	ko00232	Caffeine metabolism	2 in 15	0.0244	C07480; C00385	Theobromine; Xanthine	C07480; C00385	Theobromine; Xanthine
23	ko00360	Phenylalanine metabolism	3 in 42	0.031	C00082; C00022; C00042; C00079; C07086	Tyrosine; Pyruvate; Succinic Acid; Phenylalanine; Phenylacetic Acid	C00082; C00022; C00042	Tyrosine; Pyruvate; Succinic Acid
24	ko00997	Biosynthesis of various other secondary metabolites	3 in 45	0.037	C00078; C00082; C00108; C00077; C00047; C00079	Tryptophan; Tyrosine; Anthranilic Acid; Ornithine; Lysine; Phenylalanine	C00078; C00082; C00108	Tryptophan; Tyrosine; Anthranilic Acid
25	ko00660	C5-Branched dibasic acid metabolism	2 in 22	0.0499	C00022; C00417; C00025	Pyruvate; Aconitic Acid; Glutamic Acid	C00022; C00417	Pyruvate; Aconitic Acid
26	ko00053	Ascorbate and aldarate metabolism	3 in 51	0.051	C00022; C00026; C00029; C02670; C01040	Pyruvate; Oxoglutaric Acid; UDP-Glucose; Glucurolactone; L-Gulonolactone	C00022; C00026; C00029	Pyruvate; Oxoglutaric Acid; UDP-Glucose
27	ko00760	Nicotinate and nicotinamide metabolism	3 in 51	0.051	C00022; C00334; C00042; C00049; C00253	Pyruvate; GABA; Succinic Acid; Aspartic Acid; Niacin	C00022; C00334; C00042	Pyruvate; GABA; Succinic Acid
28	ko00310	Lysine degradation	3 in 52	0.053	C04076; C00026; C00042; C00047; C01181; C00408; C00487; C01672; C00956	Allysine; Oxoglutaric Acid; Succinic Acid; Lysine; 4-Trimethylammoniobutanoate; Pipecolic Acid; Carnitine; Cadaverine; L-Alpha-Aminoadipate	C04076; C00026; C00042	Allysine; Oxoglutaric Acid; Succinic Acid
29	ko00290	Valine, leucine and isoleucine biosynthesis	2 in 23	0.054	C00022; C00188; C00141; C00407	Pyruvate; Threonine; Alpha-Ketoisovalerate; L-Isoleucine	C00022; C00188	Pyruvate; Threonine
30	ko00750	Vitamin B6 metabolism	2 in 23	0.054	C00534; C00064; C00018	Pyridoxamine Dihydrochloride; L-Glutamine; Pyridoxal Phosphate	C00534; C00064	Pyridoxamine Dihydrochloride; L-Glutamine
31	ko00040	Pentose and glucuronate interconversions	3 in 56	0.064	C00022; C00026; C00029; C00181; C00116	Pyruvate; Oxoglutaric Acid; UDP-Glucose; Xyloside; Glycerol	C00022; C00026; C00029	Pyruvate; Oxoglutaric Acid; UDP-Glucose
32	ko00620	Pyruvate metabolism	2 in 28	0.077	C00022; C00042; C00149; C00186	Pyruvate; Succinic Acid; Malic Acid; Lactic Acid	C00022; C00042	Pyruvate; Succinic Acid
33	ko00524	Neomycin, kanamycin and gentamicin biosynthesis	2 in 29	0.082	C00043; C00029	UDP-Glcnac; UDP-Glucose	C00043; C00029	UDP-Glcnac; UDP-Glucose
34	ko00261	Monobactam biosynthesis	2 in 29	0.082	C00082; C00022; C00049; C00062	Tyrosine; Pyruvate; Aspartic Acid; Arginine	C00082; C00022	Tyrosine; Pyruvate
35	ko00480	Glutathione metabolism	2 in 32	0.097	C00127; C00097; C00077; C00025; C00315; C00051; C00750; C01672; C01879	Glutathione (Oxidized); Cysteine; Ornithine; Glutamic Acid; Spermidine; Glutathione (Reduced); Spermine; Cadaverine; Pidolic Acid	C00127; C00097	Glutathione (Oxidized); Cysteine
36	ko00785	Lipoic acid metabolism	2 in 32	0.097	C00022; C00026; C06423	Pyruvate; Oxoglutaric Acid; Octanoic Acid	C00022; C00026	Pyruvate; Oxoglutaric Acid
37	ko00621	Dioxin degradation	2 in 33	0.102	C00022; C00108	Pyruvate; Anthranilic Acid	C00022; C00108	Pyruvate; Anthranilic Acid
38	ko00300	Lysine biosynthesis	2 in 34	0.107	C04076; C00026; C00049; C00047; C00956	Allysine; Oxoglutaric Acid; Aspartic Acid; Lysine; L-Alpha-Aminoadipate	C04076; C00026	Allysine; Oxoglutaric Acid
39	ko00500	Starch and sucrose metabolism	2 in 35	0.112	C00089; C00029; C00208	Sucrose; UDP-Glucose; D-Maltose	C00089; C00029	Sucrose; UDP-Glucose
40	ko00030	Pentose phosphate pathway	2 in 36	0.118	C00022; C00257; C00673	Pyruvate; Gluconic Acid; 2-Deoxy-D-Ribose 5-Phosphate	C00022; C00257	Pyruvate; Gluconic Acid
41	ko00640	Propanoate metabolism	2 in 37	0.123	C00042; C00222; C00186	Succinic Acid; Malonic Semialdehyde; Lactic Acid	C00042; C00222	Succinic Acid; Malonic Semialdehyde
42	ko00365	Furfural degradation	1 in 8	0.124	C00026	Oxoglutaric Acid	C00026	Oxoglutaric Acid
43	ko00541	O-Antigen nucleotide sugar biosynthesis	3 in 79	0.14	C00043; C00270; C00029	UDP-Glcnac; N-Acetylneuraminic Acid; UDP-Glucose	C00043; C00270; C00029	UDP-Glcnac; N-Acetylneuraminic Acid; UDP-Glucose
44	ko00591	Linoleic acid metabolism	1 in 10	0.153	C00157; C14825	PC(15:0/20:4(5Z,8Z,11Z,14Z)); Coronaric Acid	C00157	PC(15:0/20:4(5Z,8Z,11Z,14Z))
45	ko00120	Primary bile acid biosynthesis	2 in 46	0.175	C00245; C00695; C00187	Taurine; Cholic Acid; Cholesterol	C00245; C00695	Taurine; Cholic Acid
46	ko00564	Glycerophospholipid metabolism	2 in 50	0.199	C00157; C00346; C00670; C04230; C00114; C00588	PC(15:0/20:4(5Z,8Z,11Z,14Z)); Phosphorylethanolamine; Glycerol-3-Phosphocholine; (2-{[(2R)-2-Hydroxy-3-(Tetradecanoyloxy)Propyl PhosphonatoOxy}Ethyl)Trimethylazanium; Choline; Phosphocholine	C00157; C00346	PC(15:0/20:4(5Z,8Z,11Z,14Z)); Phosphorylethanolamine
47	ko00311	Penicillin and cephalosporin biosynthesis	1 in 16	0.234	C00097; C00956	Cysteine; L-Alpha-Aminoadipate	C00097	Cysteine
48	ko00592	alpha-Linolenic acid metabolism	1 in 17	0.246	C00157	PC(15:0/20:4(5Z,8Z,11Z,14Z))	C00157	PC(15:0/20:4(5Z,8Z,11Z,14Z))
49	ko01055	Biosynthesis of vancomycin group antibiotics	1 in 17	0.246	C00082	Tyrosine	C00082	Tyrosine
50	ko00270	Cysteine and methionine metabolism	2 in 58	0.247	C00097; C00022; C00049; C00073	Cysteine; Pyruvate; Aspartic Acid; Methionine	C00097; C00022	Cysteine; Pyruvate
51	ko00910	Nitrogen metabolism	1 in 19	0.271	C00064; C00025	L-Glutamine; Glutamic Acid	C00064	L-Glutamine
52	ko00710	Carbon fixation in photosynthetic organisms	1 in 19	0.271	C00022; C00149	Pyruvate; Malic Acid	C00022	Pyruvate
53	ko00520	Amino sugar and nucleotide sugar metabolism	3 in 111	0.276	C00043; C00270; C00029; C00159; C00181; C00446	UDP-Glcnac; N-Acetylneuraminic Acid; UDP-Glucose; Mannose; Xyloside; Galactose 1-Phosphate	C00043; C00270; C00029	UDP-Glcnac; N-Acetylneuraminic Acid; UDP-Glucose
54	ko00901	Indole alkaloid biosynthesis	1 in 20	0.283	C00078	Tryptophan	C00078	Tryptophan
55	ko00600	Sphingolipid metabolism	1 in 23	0.318	C00346; C00319; C12144	Phosphorylethanolamine; 2-Amino-4-Octadecene-1,3-Diol; Phytosphingosine	C00346	Phosphorylethanolamine
56	ko01051	Biosynthesis of ansamycins	1 in 23	0.318	C00029	UDP-Glucose	C00029	UDP-Glucose
57	ko00550	Peptidoglycan biosynthesis	1 in 26	0.352	C00043	UDP-Glcnac	C00043	UDP-Glcnac
58	ko00405	Phenazine biosynthesis	1 in 26	0.352	C00108	Anthranilic Acid	C00108	Anthranilic Acid
59	ko00401	Novobiocin biosynthesis	1 in 27	0.362	C00082	Tyrosine	C00082	Tyrosine
60	ko00561	Glycerolipid metabolism	1 in 30	0.393	C00029; C00116	UDP-Glucose; Glycerol	C00029	UDP-Glucose
61	ko00680	Methane metabolism	2 in 83	0.399	C00082; C00022; C00149	Tyrosine; Pyruvate; Malic Acid	C00082; C00022	Tyrosine; Pyruvate
62	ko00010	Glycolysis / Gluconeogenesis	1 in 31	0.404	C00022; C00186	Pyruvate; Lactic Acid	C00022	Pyruvate
63	ko00440	Phosphonate and phosphinate metabolism	1 in 31	0.404	C00022; C03557	Pyruvate; Aminoethylphosphonic Acid	C00022	Pyruvate
64	ko00946	Degradation of flavonoids	1 in 35	0.442	C10208	Daidzein	C10208	Daidzein
65	ko00622	Xylene degradation	1 in 38	0.47	C00022	Pyruvate	C00022	Pyruvate
66	ko00900	Terpenoid backbone biosynthesis	1 in 40	0.487	C00022; C00418	Pyruvate; Mevalonic Acid	C00022	Pyruvate
67	ko00404	Staurosporine biosynthesis	1 in 41	0.496	C00078; C00135	Tryptophan; Histidine	C00078	Tryptophan
68	ko00590	Arachidonic acid metabolism	1 in 44	0.52	C00157	PC(15:0/20:4(5Z,8Z,11Z,14Z))	C00157	PC(15:0/20:4(5Z,8Z,11Z,14Z))
69	ko00562	Inositol phosphate metabolism	1 in 45	0.528	C00222	Malonic Semialdehyde	C00222	Malonic Semialdehyde
70	ko00860	Porphyrin metabolism	2 in 108	0.536	C00931; C00188; C05770; C00025	Porphobilinogen; Threonine; Coproporphyrin III; Glutamic Acid	C00931; C00188	Porphobilinogen; Threonine
71	ko00983	Drug metabolism - other enzymes	1 in 48	0.552	C16614; C07054	6-Methylthiopurine; Isoniazid	C16614	6-Methylthiopurine
72	ko01059	Biosynthesis of enediyne antibiotics	1 in 49	0.559	C00082	Tyrosine	C00082	Tyrosine
73	ko00540	Lipopolysaccharide biosynthesis	1 in 54	0.595	C00043	UDP-Glcnac	C00043	UDP-Glcnac
74	ko00130	Ubiquinone and other terpenoid-quinone biosynthesis	1 in 59	0.627	C00082; C00156; C02059	Tyrosine; 4-Hydroxybenzoic Acid; Vitamin K1	C00082	Tyrosine
75	ko00552	Teichoic acid biosynthesis	1 in 59	0.627	C00043; C00114; C00588	UDP-Glcnac; Choline; Phosphocholine	C00043	UDP-Glcnac
76	ko00362	Benzoate degradation	1 in 65	0.663	C00022; C00156	Pyruvate; 4-Hydroxybenzoic Acid	C00022	Pyruvate
77	ko00627	Aminobenzoate degradation	1 in 66	0.669	C00108; C00156	Anthranilic Acid; 4-Hydroxybenzoic Acid	C00108	Anthranilic Acid
78	ko00982	Drug metabolism - cytochrome P450	1 in 67	0.674	C16560; C16561; C07073	3-Hydroxylidocaine; Monoethylglycinexylidide; Lidocaine	C16560	3-Hydroxylidocaine
79	ko00998	Biosynthesis of various antibiotics	1 in 69	0.685	C00082; C00049; C00025	Tyrosine; Aspartic Acid; Glutamic Acid	C00082	Tyrosine

## Sheet: TB Vs Control (host)
Supplementary Table8 | Enrichment of Differential Metabolic Pathways in BALF of NTM/TB and Control Groups
No.	ID	Name	Match status	Pvalue	Metabolite ID	Metabolites	Sig. Metabolite ID	Sig. Metabolites
1	hsa00500	Starch and sucrose metabolism	1 in 18	0.055	C00185	Cellobiose	C00185	Cellobiose
2	hsa00565	Ether lipid metabolism	1 in 20	0.061	C04598	1-Hexadecyl-2-Acetyl-Glycero-3-Phosphocholine	C04598	1-Hexadecyl-2-Acetyl-Glycero-3-Phosphocholine
3	hsa00410	beta-Alanine metabolism	1 in 21	0.064	C05340	Beta-Alanyl-L-Arginine	C05340	Beta-Alanyl-L-Arginine
4	hsa00600	Sphingolipid metabolism	1 in 23	0.07	C00550	SM(d18:1/16:0)	C00550	SM(d18:1/16:0)
5	hsa00982	Drug metabolism - cytochrome P450	1 in 67	0.192	C07185; C07572	Valproic Acid; Citalopram	C07185	Valproic Acid

## Sheet: TB Vs Control (microbiota)
Supplementary Table8 | Enrichment of Differential Metabolic Pathways in BALF of NTM/TB and Control Groups
No.	ID	Name	Match status	Pvalue	Metabolite ID	Metabolites	Sig. Metabolite ID	Sig. Metabolites
1	ko00627	Aminobenzoate degradation	4 in 66	0.000641	C00196; C00870; C00180; C00633; C00146; C00090; C01424	Dihydroxy-Benzoic Acid; 4-Nitrophenol; Benzoic Acid; 4-Hydroxybenzaldehyde; Phenol; Catechol; Gallic Acid	C00196; C00870; C00180; C00633	Dihydroxy-Benzoic Acid; 4-Nitrophenol; Benzoic Acid; 4-Hydroxybenzaldehyde
2	ko00240	Pyrimidine metabolism	3 in 61	0.00606	C05822; C02376; C00380; C02067; C01168	3-Cytidylic Acid; 5-Methylcytosine; Cytosine; Pseudouridine; Pseudouridine 5-Phosphate	C05822; C02376; C00380	3-Cytidylic Acid; 5-Methylcytosine; Cytosine
3	ko00362	Benzoate degradation	3 in 65	0.00724	C00196; C09822; C00180; C00146; C00090	Dihydroxy-Benzoic Acid; Cyclohexanecarboxylic Acid; Benzoic Acid; Phenol; Catechol	C00196; C09822; C00180	Dihydroxy-Benzoic Acid; Cyclohexanecarboxylic Acid; Benzoic Acid
4	ko00400	Phenylalanine, tyrosine and tryptophan biosynthesis	2 in 34	0.0186	C00493; C00463	Shikimic Acid; Indole	C00493; C00463	Shikimic Acid; Indole
5	ko00623	Toluene degradation	2 in 37	0.0219	C00180; C00633; C01468	Benzoic Acid; 4-Hydroxybenzaldehyde; P-Cresol	C00180; C00633	Benzoic Acid; 4-Hydroxybenzaldehyde
6	ko00073	Cutin, suberine and wax biosynthesis	1 in 6	0.0371	C19620	9,10-Epoxy-18-Hydroxy-Octadecanoic Acid	C19620	9,10-Epoxy-18-Hydroxy-Octadecanoic Acid
7	ko01053	Biosynthesis of siderophore group nonribosomal peptides	1 in 17	0.102	C00196	Dihydroxy-Benzoic Acid	C00196	Dihydroxy-Benzoic Acid
8	ko00780	Biotin metabolism	1 in 22	0.13	C01909; C01092; C02656	Desthiobiotin; 8-Amino-7-Oxononanoic Acid; Pimelic Acid	C01909	Desthiobiotin
9	ko00750	Vitamin B6 metabolism	1 in 23	0.135	C04604	3-Hydroxy-2-Methylpyridine-4,5-Dicarboxylate	C04604	3-Hydroxy-2-Methylpyridine-4,5-Dicarboxylate
10	ko00550	Peptidoglycan biosynthesis	1 in 26	0.151	C00993	D-Alanyl-D-Alanine	C00993	D-Alanyl-D-Alanine
11	ko00522	Biosynthesis of 12-, 14- and 16-membered macrolides	1 in 30	0.173	C01912	Erythromycin	C01912	Erythromycin
12	ko00340	Histidine metabolism	1 in 32	0.183	C20522; C00860; C05570	Imidazolepropionic Acid; 1H-Imidazole-4-Propanol, Beta-Amino-, (S)-; Ergothioneine	C20522	Imidazolepropionic Acid
13	ko00621	Dioxin degradation	1 in 33	0.188	C00180; C00090	Benzoic Acid; Catechol	C00180	Benzoic Acid
14	ko00562	Inositol phosphate metabolism	1 in 42	0.234	C06153	Scyllo-Inositol	C06153	Scyllo-Inositol
15	ko00380	Tryptophan metabolism	1 in 49	0.267	C00463	Indole	C00463	Indole
16	ko00760	Nicotinate and nicotinamide metabolism	1 in 49	0.267	C01297	6-Hydroxypseudooxynicotine	C01297	6-Hydroxypseudooxynicotine
17	ko00051	Fructose and mannose metabolism	1 in 52	0.281	C01487	Allose	C01487	Allose
18	ko00310	Lysine degradation	1 in 52	0.281	C00489; C00431; C02727; C03196	Glutaric Acid; 5-Aminovaleric Acid; N6-Acetyl-L-Lysine; 2-Hydroxyglutaric Acid, (S)-	C00489	Glutaric Acid
19	ko00470	D-Amino acid metabolism	1 in 56	0.299	C00993; C00431	D-Alanyl-D-Alanine; 5-Aminovaleric Acid	C00993	D-Alanyl-D-Alanine
20	ko00330	Arginine and proline metabolism	1 in 62	0.326	C00791; C00431	Creatinine; 5-Aminovaleric Acid	C00791	Creatinine

## Sheet: TB Vs Control (Co-Metabolism)
Supplementary Table8 | Enrichment of Differential Metabolic Pathways in BALF of NTM/TB and Control Groups
No.	ID	Name	Match status	Pvalue	Metabolite ID	Metabolites	Sig. Metabolite ID	Sig. Metabolites
1	ko00240	Pyrimidine metabolism	8 in 61	2.34e-06	C00055; C00105; C00526; C00178; C00222; C00475; C00239; C00881; C00064; C02170; C00364; C00106; C00299; C00214; C00365; C00429	5-CMP; UMP; Deoxyuridine; Thymine; Malonic Semialdehyde; Cytidine; dCMP; Deoxycytidine; L-Glutamine; Methylmalonic Acid; dTMP; Uracil; Uridine; Thymidine; Deoxyuridine Monophosphate; Dihydrouracil	C00055; C00105; C00526; C00178; C00222; C00475; C00239; C00881	5-CMP; UMP; Deoxyuridine; Thymine; Malonic Semialdehyde; Cytidine; dCMP; Deoxycytidine
2	ko00052	Galactose metabolism	6 in 46	4.94e-05	C00089; C00116; C05402; C00492; C00159; C00029; C01613; C00446	Sucrose; Glycerol; 6-O-(Alpha-D-Galactopyranosyl)-D-Glucopyranose; Raffinose; Mannose; UDP-Glucose; Stachyose; Galactose 1-Phosphate	C00089; C00116; C05402; C00492; C00159; C00029	Sucrose; Glycerol; 6-O-(Alpha-D-Galactopyranosyl)-D-Glucopyranose; Raffinose; Mannose; UDP-Glucose
3	ko00380	Tryptophan metabolism	5 in 50	0.00078	C05635; C00637; C00954; C00328; C05643; C05653; C00108; C00078	Hydroxyindoleacetic Acid; Indole-3-Acetaldehyde; Indole-3-Acetic Acid; Kynurenine; 6-Hydroxymelatonin; Formylanthranilic Acid; Anthranilic Acid; Tryptophan	C05635; C00637; C00954; C00328; C05643	Hydroxyindoleacetic Acid; Indole-3-Acetaldehyde; Indole-3-Acetic Acid; Kynurenine; 6-Hydroxymelatonin
4	ko00330	Arginine and proline metabolism	5 in 63	0.00223	C02714; C00062; C00300; C00581; C00750; C00315; C00763; C00025; C00022; C01035; C00334; C00213; C00077; C04281	N-Acetylputrescine; Arginine; Creatine; Glycocyamine; Spermine; Spermidine; Proline; Glutamic Acid; Pyruvate; Gamma-Guanidinobutyric Acid; GABA; Sarcosine; Ornithine; (3R,5S)-1-Pyrroline-3-Hydroxy-5-Carboxylic Acid	C02714; C00062; C00300; C00581; C00750	N-Acetylputrescine; Arginine; Creatine; Glycocyamine; Spermine
5	ko00410	beta-Alanine metabolism	3 in 25	0.00572	C00222; C00750; C03492; C00315; C00864; C00334; C00106; C00049; C00135; C00429	Malonic Semialdehyde; Spermine; D-4-Phosphopantothenate; Spermidine; Pantothenic Acid; GABA; Uracil; Aspartic Acid; Histidine; Dihydrouracil	C00222; C00750; C03492	Malonic Semialdehyde; Spermine; D-4-Phosphopantothenate
6	ko00564	Glycerophospholipid metabolism	4 in 50	0.00613	C00157; C04230; C00114; C00588; C00670; C00346	Colfosceril Palmitate; LPC(18:0); Choline; Phosphocholine; Glycerol-3-Phosphocholine; Phosphorylethanolamine	C00157; C04230; C00114; C00588	Colfosceril Palmitate; LPC(18:0); Choline; Phosphocholine
7	ko00500	Starch and sucrose metabolism	3 in 35	0.0146	C00208; C00089; C00029	D-Maltose; Sucrose; UDP-Glucose	C00208; C00089; C00029	D-Maltose; Sucrose; UDP-Glucose
8	ko00232	Caffeine metabolism	2 in 15	0.0202	C07480; C00385	Theobromine; Xanthine	C07480; C00385	Theobromine; Xanthine
9	ko00720	Carbon fixation pathways in prokaryotes	3 in 44	0.027	C00222; C00149; C00417; C00026; C00158; C00022; C00311; C00042	Malonic Semialdehyde; Malic Acid; Aconitic Acid; Oxoglutaric Acid; Citric Acid; Pyruvate; Isocitric Acid; Succinic Acid	C00222; C00149; C00417	Malonic Semialdehyde; Malic Acid; Aconitic Acid
10	ko00260	Glycine, serine and threonine metabolism	3 in 47	0.032	C00300; C00581; C00114; C00576; C00719; C00022; C00188; C00213; C00078; C00049; C00097	Creatine; Glycocyamine; Choline; Betaine Aldehyde; Betaine; Pyruvate; Threonine; Sarcosine; Tryptophan; Aspartic Acid; Cysteine	C00300; C00581; C00114	Creatine; Glycocyamine; Choline
11	ko00020	Citrate cycle (TCA cycle)	2 in 20	0.0349	C00149; C00417; C00026; C00158; C00022; C00311; C00042	Malic Acid; Aconitic Acid; Oxoglutaric Acid; Citric Acid; Pyruvate; Isocitric Acid; Succinic Acid	C00149; C00417	Malic Acid; Aconitic Acid
12	ko00230	Purine metabolism	4 in 86	0.0381	C00301; C00330; C00242; C00385; C00942; C00655; C00387; C05512; C00064; C00360; C01762; C00294; C00020; C00366; C00362; C00130; C00147; C06196; C00262; C00144	ADP-ribose; Deoxyguanosine; Guanine; Xanthine; Cyclic Gmp; Xanthylic Acid; Guanosine; Deoxyinosine; L-Glutamine; 2-Deoxy-5-Adenosine Monophosphate; Xanthosine; Inosine; Amp; Uric Acid; 2-Deoxyguanosine 5-Phosphate; IMP; Adenine; Deoxyinosine Monophosphate; Hypoxanthine; GMP	C00301; C00330; C00242; C00385	ADP-ribose; Deoxyguanosine; Guanine; Xanthine
13	ko00643	Styrene degradation	2 in 22	0.0416	C07086; C00186	Phenylacetic Acid; Lactic Acid	C07086; C00186	Phenylacetic Acid; Lactic Acid
14	ko00552	Teichoic acid biosynthesis	3 in 59	0.057	C00043; C00114; C00588	UDP-Glcnac; Choline; Phosphocholine	C00043; C00114; C00588	UDP-Glcnac; Choline; Phosphocholine
15	ko00363	Bisphenol degradation	1 in 4	0.058	C00156	4-Hydroxybenzoic Acid	C00156	4-Hydroxybenzoic Acid
16	ko00770	Pantothenate and CoA biosynthesis	2 in 27	0.06	C00750; C03492; C00141; C00022; C00864; C00106; C00049; C00097; C00429	Spermine; D-4-Phosphopantothenate; Alpha-Ketoisovalerate; Pyruvate; Pantothenic Acid; Uracil; Aspartic Acid; Cysteine; Dihydrouracil	C00750; C03492	Spermine; D-4-Phosphopantothenate
17	ko00620	Pyruvate metabolism	2 in 28	0.064	C00149; C00186; C00022; C00042	Malic Acid; Lactic Acid; Pyruvate; Succinic Acid	C00149; C00186	Malic Acid; Lactic Acid
18	ko00524	Neomycin, kanamycin and gentamicin biosynthesis	2 in 29	0.069	C00043; C00029	UDP-Glcnac; UDP-Glucose	C00043; C00029	UDP-Glcnac; UDP-Glucose
19	ko00730	Thiamine metabolism	2 in 29	0.069	C00378; C00018; C00082; C00022; C00097	Thiamine; Pyridoxal Phosphate; Tyrosine; Pyruvate; Cysteine	C00378; C00018	Thiamine; Pyridoxal Phosphate
20	ko00561	Glycerolipid metabolism	2 in 30	0.073	C00116; C00029	Glycerol; UDP-Glucose	C00116; C00029	Glycerol; UDP-Glucose
21	ko00480	Glutathione metabolism	2 in 32	0.081	C00127; C00750; C00315; C01879; C00025; C01672; C00077; C00097; C00051	2,3 Cyclic-Cmp; Spermine; Spermidine; Pidolic Acid; Glutamic Acid; Cadaverine; Ornithine; Cysteine; Glutathione (Reduced)	C00127; C00750	2,3 Cyclic-Cmp; Spermine
22	ko00030	Pentose phosphate pathway	2 in 36	0.1	C00257; C00673; C00022	Gluconic Acid; 2-Deoxy-D-Ribose 5-Phosphate; Pyruvate	C00257; C00673	Gluconic Acid; 2-Deoxy-D-Ribose 5-Phosphate
23	ko00640	Propanoate metabolism	2 in 37	0.104	C00222; C00186; C00042	Malonic Semialdehyde; Lactic Acid; Succinic Acid	C00222; C00186	Malonic Semialdehyde; Lactic Acid
24	ko00591	Linoleic acid metabolism	1 in 10	0.14	C00157; C14825	Colfosceril Palmitate; Coronaric Acid	C00157	Colfosceril Palmitate
25	ko00331	Clavulanic acid biosynthesis	1 in 10	0.14	C00062	Arginine	C00062	Arginine
26	ko00053	Ascorbate and aldarate metabolism	2 in 51	0.176	C01040; C00029; C00026; C00022; C02670	L-Gulonolactone; UDP-Glucose; Oxoglutaric Acid; Pyruvate; Glucurolactone	C01040; C00029	L-Gulonolactone; UDP-Glucose
27	ko00310	Lysine degradation	2 in 52	0.181	C00408; C04076; C00026; C00487; C01672; C01181; C00956; C00047; C00042	Pipecolic Acid; Allysine; Oxoglutaric Acid; Carnitine; Cadaverine; 4-Trimethylammoniobutanoate; L-Alpha-Aminoadipate; Lysine; Succinic Acid	C00408; C04076	Pipecolic Acid; Allysine
28	ko00051	Fructose and mannose metabolism	2 in 53	0.186	C00159; C00186	Mannose; Lactic Acid	C00159; C00186	Mannose; Lactic Acid
29	ko00040	Pentose and glucuronate interconversions	2 in 56	0.203	C00116; C00029; C00026; C00022; C00181	Glycerol; UDP-Glucose; Oxoglutaric Acid; Pyruvate; Xyloside	C00116; C00029	Glycerol; UDP-Glucose
30	ko00630	Glyoxylate and dicarboxylate metabolism	2 in 56	0.203	C00149; C00417; C00026; C00158; C00064; C00025; C00022; C00311; C00042	Malic Acid; Aconitic Acid; Oxoglutaric Acid; Citric Acid; L-Glutamine; Glutamic Acid; Pyruvate; Isocitric Acid; Succinic Acid	C00149; C00417	Malic Acid; Aconitic Acid
31	ko00592	alpha-Linolenic acid metabolism	1 in 17	0.226	C00157	Colfosceril Palmitate	C00157	Colfosceril Palmitate
32	ko00520	Amino sugar and nucleotide sugar metabolism	3 in 111	0.228	C00043; C00159; C00029; C00446; C00181; C00270	UDP-Glcnac; Mannose; UDP-Glucose; Galactose 1-Phosphate; Xyloside; N-Acetylneuraminic Acid	C00043; C00159; C00029	UDP-Glcnac; Mannose; UDP-Glucose
33	ko00710	Carbon fixation in photosynthetic organisms	1 in 19	0.249	C00149; C00022	Malic Acid; Pyruvate	C00149	Malic Acid
34	ko00660	C5-Branched dibasic acid metabolism	1 in 22	0.282	C00417; C00025; C00022	Aconitic Acid; Glutamic Acid; Pyruvate	C00417	Aconitic Acid
35	ko00220	Arginine biosynthesis	1 in 23	0.293	C00062; C00026; C00437; C00064; C00025; C00624; C00077; C00327; C00049	Arginine; Oxoglutaric Acid; N-Acetylornithine; L-Glutamine; Glutamic Acid; Acetyl Glutamic Acid; Ornithine; Citrulline; Aspartic Acid	C00062	Arginine
36	ko00600	Sphingolipid metabolism	1 in 23	0.293	C12144; C00319; C00346	Phytosphingosine; Sphingosine; Phosphorylethanolamine	C12144	Phytosphingosine
37	ko00750	Vitamin B6 metabolism	1 in 23	0.293	C00018; C00064; C00534	Pyridoxal Phosphate; L-Glutamine; Pyridoxamine Dihydrochloride	C00018	Pyridoxal Phosphate
38	ko01051	Biosynthesis of ansamycins	1 in 23	0.293	C00029	UDP-Glucose	C00029	UDP-Glucose
39	ko00460	Cyanoamino acid metabolism	1 in 26	0.324	C02659; C00152; C00049	Acetone Cyanohydrin; L-Asparagine; Aspartic Acid	C02659	Acetone Cyanohydrin
40	ko00550	Peptidoglycan biosynthesis	1 in 26	0.324	C00043	UDP-Glcnac	C00043	UDP-Glcnac
41	ko00541	O-Antigen nucleotide sugar biosynthesis	2 in 79	0.33	C00043; C00029; C00270	UDP-Glcnac; UDP-Glucose; N-Acetylneuraminic Acid	C00043; C00029	UDP-Glcnac; UDP-Glucose
42	ko00261	Monobactam biosynthesis	1 in 29	0.354	C00062; C00082; C00022; C00049	Arginine; Tyrosine; Pyruvate; Aspartic Acid	C00062	Arginine
43	ko00010	Glycolysis / Gluconeogenesis	1 in 31	0.373	C00186; C00022	Lactic Acid; Pyruvate	C00186	Lactic Acid
44	ko00340	Histidine metabolism	1 in 33	0.392	C00785; C05130; C00025; C00049; C00135	Urocanic Acid; Imidazole-4-Acetaldehyde; Glutamic Acid; Aspartic Acid; Histidine	C00785	Urocanic Acid
45	ko00300	Lysine biosynthesis	1 in 34	0.401	C04076; C00026; C00956; C00049; C00047	Allysine; Oxoglutaric Acid; L-Alpha-Aminoadipate; Aspartic Acid; Lysine	C04076	Allysine
46	ko00623	Toluene degradation	1 in 37	0.428	C00156	4-Hydroxybenzoic Acid	C00156	4-Hydroxybenzoic Acid
47	ko00900	Terpenoid backbone biosynthesis	1 in 40	0.453	C00418; C00022	Mevalonic Acid; Pyruvate	C00418	Mevalonic Acid
48	ko00360	Phenylalanine metabolism	1 in 42	0.469	C07086; C00082; C00022; C00079; C00042	Phenylacetic Acid; Tyrosine; Pyruvate; Phenylalanine; Succinic Acid	C07086	Phenylacetic Acid
49	ko00590	Arachidonic acid metabolism	1 in 44	0.485	C00157	Colfosceril Palmitate	C00157	Colfosceril Palmitate
50	ko00562	Inositol phosphate metabolism	1 in 45	0.493	C00222	Malonic Semialdehyde	C00222	Malonic Semialdehyde
51	ko00760	Nicotinate and nicotinamide metabolism	1 in 51	0.537	C00253; C00022; C00334; C00049; C00042	Niacin; Pyruvate; GABA; Aspartic Acid; Succinic Acid	C00253	Niacin
52	ko00970	Aminoacyl-tRNA biosynthesis	1 in 52	0.544	C00062; C00082; C00064; C00025; C00073; C00188; C00079; C00407; C00078; C00152; C00049; C00047; C00097; C00135	Arginine; Tyrosine; L-Glutamine; Glutamic Acid; Methionine; Threonine; Phenylalanine; L-Isoleucine; Tryptophan; L-Asparagine; Aspartic Acid; Lysine; Cysteine; Histidine	C00062	Arginine
53	ko00540	Lipopolysaccharide biosynthesis	1 in 54	0.558	C00043	UDP-Glcnac	C00043	UDP-Glcnac
54	ko00350	Tyrosine metabolism	1 in 56	0.571	C00355; C00082; C00022; C02514; C02515; C05584; C05580; C00042; C00788	Levodopa; Tyrosine; Pyruvate; 3-Fumarylpyruvate; 3-Iodotyrosine; Vanilmandelic Acid; 3,4-Dihydroxymandelic Acid; Succinic Acid; Epinephrine	C00355	Levodopa
55	ko00470	D-Amino acid metabolism	1 in 56	0.571	C00062; C00026; C00763; C00064; C00025; C00022; C01672; C00624; C00077; C00049; C00047; C00097; C00135	Arginine; Oxoglutaric Acid; Proline; L-Glutamine; Glutamic Acid; Pyruvate; Cadaverine; Acetyl Glutamic Acid; Ornithine; Aspartic Acid; Lysine; Cysteine; Histidine	C00062	Arginine
56	ko00790	Folate biosynthesis	1 in 57	0.578	C00156	4-Hydroxybenzoic Acid	C00156	4-Hydroxybenzoic Acid
57	ko00130	Ubiquinone and other terpenoid-quinone biosynthesis	1 in 59	0.59	C00156; C00082; C02059	4-Hydroxybenzoic Acid; Tyrosine; Vitamin K1	C00156	4-Hydroxybenzoic Acid
58	ko00362	Benzoate degradation	1 in 65	0.626	C00156; C00022	4-Hydroxybenzoic Acid; Pyruvate	C00156	4-Hydroxybenzoic Acid
59	ko00627	Aminobenzoate degradation	1 in 66	0.632	C00156; C00108	4-Hydroxybenzoic Acid; Anthranilic Acid	C00156	4-Hydroxybenzoic Acid
60	ko00982	Drug metabolism - cytochrome P450	1 in 67	0.637	C16560; C07073; C16561	3-Hydroxylidocaine; Lidocaine; Monoethylglycinexylidide	C16560	3-Hydroxylidocaine
61	ko00680	Methane metabolism	1 in 83	0.716	C00149; C00082; C00022	Malic Acid; Tyrosine; Pyruvate	C00149	Malic Acid
62	ko00140	Steroid hormone biosynthesis	1 in 85	0.725	C00468; C00187	Estrone; Cholesterol	C00468	Estrone
