# Supplementary material for: Non-tuberculous mycobacteria enhance the tryptophan-kynurenine pathway to induce immunosuppression and facilitate pulmonary colonization
Source: Front Cell Infect Microbiol. 2024 Oct 21;14:1455605. doi: 10.3389/fcimb.2024.1455605 (PMC11532197; doi:10.3389/fcimb.2024.1455605)
Supplement: Supplementary file 8 [file Table8.xlsx]

## Sheet: NTM Vs Control
Supplementary Table9 | Spearman Correlation of Differential Metabolites and Differential Microbiota in BALF between NTM/TB and Control Groups
Meta	species	R	Pvalue
Ziyuglycoside I	Bacteroides heparinolyticus	-0.422036	0.196022
Zardaverine	Bacteroides heparinolyticus	-0.546296	0.0820829
Yohimbinic Acid Monohydrate	Bacteroides heparinolyticus	0.669753	0.0241644
Xyloside	Bacteroides heparinolyticus	-0.519553	0.101427
Xylose	Bacteroides heparinolyticus	-0.13762	0.686571
Xi-5-Hydroxydecanoic Acid	Bacteroides heparinolyticus	-0.541307	0.0854882
Xanthylic Acid	Bacteroides heparinolyticus	0.450585	0.164279
Xanthosine	Bacteroides heparinolyticus	-0.651404	0.0299103
Xanthine	Bacteroides heparinolyticus	-0.541307	0.0854882
Vitispirane	Bacteroides heparinolyticus	0.486259	0.129372
Vitamin K1	Bacteroides heparinolyticus	0.477084	0.137852
Vinpocetine	Bacteroides heparinolyticus	-0.183494	0.589151
Vindoline	Bacteroides heparinolyticus	-0.403687	0.218234
Verbascose	Bacteroides heparinolyticus	-0.31194	0.350377
Veratroylzygadenine	Bacteroides heparinolyticus	-0.381618	0.246828
Verapamil	Bacteroides heparinolyticus	-0.398148	0.225218
Vanilmandelic Acid	Bacteroides heparinolyticus	-0.0550482	0.872288
Vanilloylglycine	Bacteroides heparinolyticus	0.0229891	0.94651
Valylvaline	Bacteroides heparinolyticus	-0.302765	0.36547
Valylarginine	Bacteroides heparinolyticus	-0.412861	0.206951
Valproic Acid	Bacteroides heparinolyticus	0.486259	0.129372
Val-Phe	Bacteroides heparinolyticus	-0.321114	0.335615
Val-Ile	Bacteroides heparinolyticus	-0.31194	0.350377
Val-Gly-Val	Bacteroides heparinolyticus	-0.211018	0.53339
Vaccenyl Carnitine	Bacteroides heparinolyticus	-0.275869	0.411579
Usambarensine	Bacteroides heparinolyticus	-0.532132	0.0919919
Ursodiol	Bacteroides heparinolyticus	-0.556335	0.0755068
Urocanic Acid	Bacteroides heparinolyticus	-0.376163	0.254212
Uridine	Bacteroides heparinolyticus	-0.541307	0.0854882
Uric Acid	Bacteroides heparinolyticus	-0.458735	0.155843
Uracil	Bacteroides heparinolyticus	-0.165145	0.627495
Undecanedioic Acid	Bacteroides heparinolyticus	-0.284416	0.396631
UMP	Bacteroides heparinolyticus	-0.31194	0.350377
UDP-Glucose	Bacteroides heparinolyticus	-0.173726	0.609452
UDP-Glcnac	Bacteroides heparinolyticus	-0.363227	0.272218
Tyr-Val	Bacteroides heparinolyticus	-0.302765	0.36547
Tyr-Pro	Bacteroides heparinolyticus	-0.15597	0.646989
Tyrosylleucine	Bacteroides heparinolyticus	-0.339464	0.307102
Tyrosylisoleucine	Bacteroides heparinolyticus	-0.321114	0.335615
Tyrosylglutamine	Bacteroides heparinolyticus	-0.431211	0.185448
Tyrosine	Bacteroides heparinolyticus	-0.678928	0.021607
Tyr-Ala	Bacteroides heparinolyticus	-0.532132	0.0919919
Tschimganidin	Bacteroides heparinolyticus	0.7615	0.0064689
Tryptophan	Bacteroides heparinolyticus	-0.587181	0.0575291
Trp-Glu	Bacteroides heparinolyticus	-0.715626	0.0132759
Troxilin B3	Bacteroides heparinolyticus	-0.394512	0.229873
Tropic Acid	Bacteroides heparinolyticus	-0.431211	0.185448
Tris-(2-Chloroisopropyl)Phosphate	Bacteroides heparinolyticus	0.513783	0.105957
Triptophenolide	Bacteroides heparinolyticus	0.559657	0.073411
Triprolidine	Bacteroides heparinolyticus	-0.625302	0.0396482
Trimethyloxamine	Bacteroides heparinolyticus	-0.357813	0.279961
Trimethyl Glycine	Bacteroides heparinolyticus	-0.284416	0.396631
Trigonelline	Bacteroides heparinolyticus	-0.238542	0.479951
Trifluoromethanesulfonic Acid	Bacteroides heparinolyticus	-0.513783	0.105957
Trifluoroacetic Acid	Bacteroides heparinolyticus	0.165145	0.627495
Triethyl Phosphate	Bacteroides heparinolyticus	0.486259	0.129372
Tridecanoylglycine	Bacteroides heparinolyticus	0.29359	0.38089
Tridecanedioic Acid	Bacteroides heparinolyticus	-0.229367	0.497492
Trichophycin B	Bacteroides heparinolyticus	-0.44956	0.16536
Tricarballylic Acid	Bacteroides heparinolyticus	-0.146795	0.666684
Tributyl Phosphate	Bacteroides heparinolyticus	0.440386	0.175228
Triacetylfusarinine C	Bacteroides heparinolyticus	-0.220193	0.515307
Traumatic Acid	Bacteroides heparinolyticus	-0.275241	0.412688
Trans-3-Octenedioic Acid	Bacteroides heparinolyticus	-0.348639	0.293359
Trans-2-Hexyl-1-Cyclopropaneacetic Acid	Bacteroides heparinolyticus	-0.0366988	0.914692
Thymine	Bacteroides heparinolyticus	-0.256892	0.445726
Thymidine	Bacteroides heparinolyticus	-0.29359	0.38089
Thr-Val-Leu	Bacteroides heparinolyticus	-0.0550482	0.872288
Thr-Pro	Bacteroides heparinolyticus	-0.366988	0.266911
Thromboxane B2	Bacteroides heparinolyticus	-0.513783	0.105957
Thr-Leu	Bacteroides heparinolyticus	-0.238542	0.479951
Threonyltryptophan	Bacteroides heparinolyticus	-0.408491	0.212281
Threonylphenylalanine	Bacteroides heparinolyticus	-0.458735	0.155843
Threonine	Bacteroides heparinolyticus	-0.587181	0.0575291
Thiofanox	Bacteroides heparinolyticus	-0.266066	0.429055
Thioctic Acid	Bacteroides heparinolyticus	-0.504608	0.113429
Thiamine	Bacteroides heparinolyticus	-0.350175	0.29109
Theobromine	Bacteroides heparinolyticus	-0.633054	0.0365548
Theaflavin Monogallate A	Bacteroides heparinolyticus	0.0091747	0.978641
TG(17:0/18:1/18:1)	Bacteroides heparinolyticus	0.220193	0.515307
TG(14:1(9Z)/16:1(9Z)/16:1(9Z))	Bacteroides heparinolyticus	0.0185185	0.956902
Teucroxide	Bacteroides heparinolyticus	-0.0825723	0.809276
Tetrasaccharides	Bacteroides heparinolyticus	-0.366988	0.266911
Tetrahydropyridine	Bacteroides heparinolyticus	-0.504608	0.113429
Tetrahydroharmol	Bacteroides heparinolyticus	0.29359	0.38089
Tetraethylene Glycol	Bacteroides heparinolyticus	0.733976	0.0101252
Tetradecyldiethanolamine	Bacteroides heparinolyticus	0.302765	0.36547
Tetradecanedioic Acid	Bacteroides heparinolyticus	-0.376163	0.254212
Tert-Butyl 1-(2-Furylmethyl)-5-Hydroxy-2-Methylbenzo[GIndole-3-Carboxylate	Bacteroides heparinolyticus	-0.689672	0.0188641
Tert-Butoxycarbonylasparagine	Bacteroides heparinolyticus	-0.541307	0.0854882
Teraspiridole C	Bacteroides heparinolyticus	-0.50037	0.116992
Taxifolin	Bacteroides heparinolyticus	-0.289662	0.38759
Taurolithocholate Sulfate	Bacteroides heparinolyticus	-0.403687	0.218234
Taurine	Bacteroides heparinolyticus	-0.146795	0.666684
Surfactin	Bacteroides heparinolyticus	-0.275241	0.412688
Sulfolithocholic Acid	Bacteroides heparinolyticus	-0.13762	0.686571
Sulfadimethoxine	Bacteroides heparinolyticus	-0.50037	0.116992
Sucrose	Bacteroides heparinolyticus	-0.0642229	0.851193
Succinylcarnitine	Bacteroides heparinolyticus	-0.715626	0.0132759
Succinic Anhydride	Bacteroides heparinolyticus	-0.403687	0.218234
Succinic Acid	Bacteroides heparinolyticus	-0.256892	0.445726
Subsessiline	Bacteroides heparinolyticus	0.0642229	0.851193
Suberylglycine	Bacteroides heparinolyticus	-0.568831	0.0678257
Suberic Acid	Bacteroides heparinolyticus	-0.174319	0.608212
Strychnine	Bacteroides heparinolyticus	-0.174717	0.607381
Stearic Acid Amide	Bacteroides heparinolyticus	0.458735	0.155843
Stachyose	Bacteroides heparinolyticus	-0.403687	0.218234
Spiculisporic Acid	Bacteroides heparinolyticus	-0.314585	0.346087
Sphingosine	Bacteroides heparinolyticus	0.238542	0.479951
Spermine	Bacteroides heparinolyticus	-0.174319	0.608212
Spermidine	Bacteroides heparinolyticus	-0.174319	0.608212
Sparteine-15-Carboxylic Acid	Bacteroides heparinolyticus	0.229367	0.497492
Smenospongine	Bacteroides heparinolyticus	-0.522958	0.0988132
SM(d18:1/16:0)	Bacteroides heparinolyticus	-0.165145	0.627495
Sinomenine	Bacteroides heparinolyticus	-0.376163	0.254212
Shikimic Acid	Bacteroides heparinolyticus	0.513783	0.105957
Serylalanine	Bacteroides heparinolyticus	-0.321114	0.335615
Ser-Val	Bacteroides heparinolyticus	-0.339464	0.307102
Ser-Phe	Bacteroides heparinolyticus	-0.29359	0.38089
Ser-Leu	Bacteroides heparinolyticus	-0.31194	0.350377
Sedoheptulose	Bacteroides heparinolyticus	-0.550482	0.0792965
Sebacic Acid	Bacteroides heparinolyticus	0	1
Scyllo-Inositol	Bacteroides heparinolyticus	-0.587181	0.0575291
Scutellarin	Bacteroides heparinolyticus	-0.349434	0.292184
Sayaendoside	Bacteroides heparinolyticus	-0.550482	0.0792965
Sativic Acid	Bacteroides heparinolyticus	-0.317249	0.341794
Sarcosine	Bacteroides heparinolyticus	-0.697277	0.0170794
Sarcinaxanthin Monoglucoside	Bacteroides heparinolyticus	-0.284416	0.396631
Santonin	Bacteroides heparinolyticus	0.183494	0.589151
Salviaflaside	Bacteroides heparinolyticus	-0.29359	0.38089
Saccharin	Bacteroides heparinolyticus	-0.0275241	0.935975
Rosmarinic Acid	Bacteroides heparinolyticus	-0.344836	0.299013
Rimantadine	Bacteroides heparinolyticus	0.46791	0.146674
Rhodojaponin II	Bacteroides heparinolyticus	-0.0275241	0.935975
Reserpine	Bacteroides heparinolyticus	-0.29359	0.38089
R-Deprenyl N-Oxide	Bacteroides heparinolyticus	0.513783	0.105957
Raffinose	Bacteroides heparinolyticus	-0.357813	0.279961
Radiclonic Acid	Bacteroides heparinolyticus	0.366988	0.266911
Racivir	Bacteroides heparinolyticus	0.435185	0.180978
Quinovin	Bacteroides heparinolyticus	-0.18851	0.578826
Quinolinol	Bacteroides heparinolyticus	-0.541307	0.0854882
Quinidine	Bacteroides heparinolyticus	0.220193	0.515307
Quinelorane Dihydrochloride	Bacteroides heparinolyticus	-0.0733976	0.830185
Quinaldine	Bacteroides heparinolyticus	-0.321114	0.335615
Pyruvate	Bacteroides heparinolyticus	-0.44956	0.16536
Pyroglu-Val	Bacteroides heparinolyticus	-0.366988	0.266911
Pyroglu-Tyr	Bacteroides heparinolyticus	-0.284416	0.396631
Pyroglutamylisoleucine	Bacteroides heparinolyticus	-0.394512	0.229873
Pyroglutaminylglutamine	Bacteroides heparinolyticus	-0.266066	0.429055
Pyroglu-Pro	Bacteroides heparinolyticus	-0.0458735	0.893459
Pyroglu-Ile-Arg	Bacteroides heparinolyticus	-0.385337	0.241866
Pyridoxamine Dihydrochloride	Bacteroides heparinolyticus	-0.275241	0.412688
Pyridoxal Phosphate	Bacteroides heparinolyticus	-0.505759	0.112474
Pyridine	Bacteroides heparinolyticus	0.513783	0.105957
Pyrenol	Bacteroides heparinolyticus	-0.302765	0.36547
Pyrazinamide	Bacteroides heparinolyticus	-0.091747	0.788478
Psicose	Bacteroides heparinolyticus	-0.623879	0.040235
Pseudouridine 5-Phosphate	Bacteroides heparinolyticus	-0.247717	0.462694
Pseudouridine	Bacteroides heparinolyticus	-0.541307	0.0854882
Pseudoephedrine	Bacteroides heparinolyticus	0.174319	0.608212
Protoanemonin	Bacteroides heparinolyticus	-0.15597	0.646989
Propyphenazone	Bacteroides heparinolyticus	0.614705	0.0441647
Propylene Glycol Phenyl Ether	Bacteroides heparinolyticus	0.13762	0.686571
Propamocarb	Bacteroides heparinolyticus	-0.724801	0.0116234
Prolylvaline	Bacteroides heparinolyticus	-0.183494	0.589151
Prolylproline	Bacteroides heparinolyticus	-0.247717	0.462694
Prolylhydroxyproline	Bacteroides heparinolyticus	-0.660578	0.0269293
Prolylarginine	Bacteroides heparinolyticus	-0.31194	0.350377
Prolylalanine	Bacteroides heparinolyticus	-0.321114	0.335615
Proline	Bacteroides heparinolyticus	-0.495434	0.121232
Pro-Gln	Bacteroides heparinolyticus	-0.174319	0.608212
Procymidone	Bacteroides heparinolyticus	-0.559657	0.073411
Prilocaine	Bacteroides heparinolyticus	0.550482	0.0792965
Prenol	Bacteroides heparinolyticus	0.513783	0.105957
Porphobilinogen	Bacteroides heparinolyticus	-0.330289	0.321189
Polyinosinic Acid	Bacteroides heparinolyticus	-0.348639	0.293359
P-Nitrophenyl-Alpha-Galactopyranoside	Bacteroides heparinolyticus	-0.422999	0.194897
Plantagonine	Bacteroides heparinolyticus	0.715626	0.0132759
Pivaloylcarnitine	Bacteroides heparinolyticus	-0.385337	0.241866
Piperazine	Bacteroides heparinolyticus	-0.0275241	0.935975
Pipecolic Acid	Bacteroides heparinolyticus	-0.348639	0.293359
Pindolol	Bacteroides heparinolyticus	0.284416	0.396631
Pimelic Acid	Bacteroides heparinolyticus	-0.807373	0.00265676
Pidolic Acid	Bacteroides heparinolyticus	-0.394512	0.229873
Phytosphingosine	Bacteroides heparinolyticus	0.0642229	0.851193
Phyllanthin	Bacteroides heparinolyticus	-0.101152	0.767287
Phthalimide	Bacteroides heparinolyticus	-0.0275241	0.935975
Phthalic Anhydride	Bacteroides heparinolyticus	0.513783	0.105957
Phosphorylethanolamine	Bacteroides heparinolyticus	-0.477084	0.137852
Phosphoric Acid	Bacteroides heparinolyticus	-0.458735	0.155843
Phosphocholine	Bacteroides heparinolyticus	0.0825723	0.809276
Phe-Tyr	Bacteroides heparinolyticus	-0.312651	0.349221
Phe-Thr	Bacteroides heparinolyticus	-0.513783	0.105957
Phe-Pro	Bacteroides heparinolyticus	0.348639	0.293359
Phenylsulfate	Bacteroides heparinolyticus	-0.284416	0.396631
Phenylmethyl Benzeneacetate	Bacteroides heparinolyticus	0.550482	0.0792965
Phenylethylmalonamide	Bacteroides heparinolyticus	-0.201843	0.55173
Phenylalanylphenylalanine	Bacteroides heparinolyticus	-0.478172	0.136828
Phenylalanylleucine	Bacteroides heparinolyticus	-0.31194	0.350377
Phenylalanylhistidine	Bacteroides heparinolyticus	-0.417882	0.200927
Phenylalanyl-Glycine	Bacteroides heparinolyticus	-0.578006	0.0625339
Phenylalanylglycine	Bacteroides heparinolyticus	-0.495434	0.121232
Phenylalanylglutamate	Bacteroides heparinolyticus	-0.532132	0.0919919
Phenylalanyl-Gamma-Glutamate	Bacteroides heparinolyticus	-0.357813	0.279961
Phenylalanylarginine	Bacteroides heparinolyticus	-0.30792	0.356949
Phenylalanylalanine	Bacteroides heparinolyticus	-0.31194	0.350377
Phenylalanine	Bacteroides heparinolyticus	-0.678928	0.021607
Phenylacetylglutamine	Bacteroides heparinolyticus	-0.31194	0.350377
Phenylacetic Acid	Bacteroides heparinolyticus	-0.13762	0.686571
Phenyl Hexopyranoside	Bacteroides heparinolyticus	-0.44956	0.16536
Phenyl Acetate	Bacteroides heparinolyticus	0.146795	0.666684
Phenol	Bacteroides heparinolyticus	-0.302765	0.36547
Phe-Met	Bacteroides heparinolyticus	-0.564815	0.0702343
Phe-Gln	Bacteroides heparinolyticus	-0.339464	0.307102
PG 16:0_20:5;O	Bacteroides heparinolyticus	-0.0781628	0.819312
PFSM-perfluoroalkyl_sulfonamide	Bacteroides heparinolyticus	-0.779849	0.00464343
PFSM-ammonio_N_CMAmP_FT_FOSA	Bacteroides heparinolyticus	-0.256892	0.445726
PFSM-ammonio	Bacteroides heparinolyticus	0.367825	0.265738
PFSA-Cl	Bacteroides heparinolyticus	-0.376163	0.254212
PFCA-unsaturated	Bacteroides heparinolyticus	0.385337	0.241866
PFCA-H	Bacteroides heparinolyticus	0.259259	0.441395
PFAP-PAP	Bacteroides heparinolyticus	-0.348639	0.293359
PFAP-diPAP	Bacteroides heparinolyticus	-0.248282	0.46164
Peucenin	Bacteroides heparinolyticus	-0.559657	0.073411
Perfluorooctanoic Acid	Bacteroides heparinolyticus	0.46791	0.146674
Peracetic Acid	Bacteroides heparinolyticus	-0.302765	0.36547
Pentachlorophenol	Bacteroides heparinolyticus	0.688102	0.0192483
Pendimethalin	Bacteroides heparinolyticus	-0.493007	0.123353
Peloruside B	Bacteroides heparinolyticus	-0.183494	0.589151
P-Cresol	Bacteroides heparinolyticus	0.321114	0.335615
PC(17:1/18:2)	Bacteroides heparinolyticus	0.412861	0.206951
PC(17:0/20:4(4Z,7Z,10Z,13Z))	Bacteroides heparinolyticus	0.220193	0.515307
PC(17:0/18:2(4Z,7Z))	Bacteroides heparinolyticus	-0.211018	0.53339
PC(15:0/20:4(5Z,8Z,11Z,14Z))	Bacteroides heparinolyticus	0.13762	0.686571
Pantothenol	Bacteroides heparinolyticus	0.222222	0.511343
Pantothenic Acid	Bacteroides heparinolyticus	-0.431211	0.185448
Palatinose	Bacteroides heparinolyticus	-0.458735	0.155843
Oxoglutaric Acid	Bacteroides heparinolyticus	-0.504608	0.113429
Oxalic Acid	Bacteroides heparinolyticus	0.532132	0.0919919
Ouabain	Bacteroides heparinolyticus	-0.433013	0.183413
O-Trimethoxy-3,4,5-Benzoyl-Oh-Vincamajine	Bacteroides heparinolyticus	-0.514955	0.105027
Oseltamivir Acid	Bacteroides heparinolyticus	0.30792	0.356949
Ornithine	Bacteroides heparinolyticus	-0.678928	0.021607
O-Propanoyl-D-Carnitine	Bacteroides heparinolyticus	-0.091747	0.788478
Ophthalmic Acid	Bacteroides heparinolyticus	0.651404	0.0299103
Okaramine R	Bacteroides heparinolyticus	-0.0366988	0.914692
O-Dodecylbenzenesulfonic Acid	Bacteroides heparinolyticus	0.247717	0.462694
O-Desmethyl Tramadol	Bacteroides heparinolyticus	0.486259	0.129372
Octopamine	Bacteroides heparinolyticus	-0.165145	0.627495
Octanoic Acid	Bacteroides heparinolyticus	0.0825723	0.809276
Octadecenedioic Acid	Bacteroides heparinolyticus	-0.321114	0.335615
O-Cresol Sulfate	Bacteroides heparinolyticus	-0.422036	0.196022
O-(17-Carboxyheptadecanoyl)Carnitine	Bacteroides heparinolyticus	0.44956	0.16536
N-Undecanoylglycine	Bacteroides heparinolyticus	0.128446	0.706637
N-Phenyl[(9,11,13-Trimethyl-8,15-Dioxatetracyclo[10.2.2.0<2,7.0<9,14Hexadec A-2(7),3,5-Trien-12-Yl)MethoxyCarboxamide	Bacteroides heparinolyticus	-0.528748	0.0944709
Notoginsenoside Fe	Bacteroides heparinolyticus	-0.0733976	0.830185
Norvaline	Bacteroides heparinolyticus	-0.706452	0.0150916
Norleucine	Bacteroides heparinolyticus	-0.633054	0.0365548
Norfentanyl	Bacteroides heparinolyticus	0.284416	0.396631
N-Nonanoylglycine	Bacteroides heparinolyticus	0.183494	0.589151
N-Methyl-A-Aminoisobutyric Acid	Bacteroides heparinolyticus	-0.633054	0.0365548
N-Lauroylsarcosine	Bacteroides heparinolyticus	0.192669	0.57032
N-Lactoylvaline	Bacteroides heparinolyticus	-0.339464	0.307102
N-Lactoyl-Tryptophan	Bacteroides heparinolyticus	0.128446	0.706637
N-Lactoylleucine	Bacteroides heparinolyticus	-0.31194	0.350377
N-Lactoyl-Glycine	Bacteroides heparinolyticus	-0.688102	0.0192483
Nisoldipine	Bacteroides heparinolyticus	-0.266673	0.427963
Nicotianamine	Bacteroides heparinolyticus	-0.522958	0.0988132
Niacin	Bacteroides heparinolyticus	0.110096	0.747265
N-Hydroxy-1-Aminonaphthalene	Bacteroides heparinolyticus	0.431211	0.185448
N-Fructosyl Pyroglutamate	Bacteroides heparinolyticus	-0.532132	0.0919919
N-Fructosyl Isoleucylglutamate	Bacteroides heparinolyticus	-0.31194	0.350377
N-Fructosyl Isoleucine	Bacteroides heparinolyticus	-0.472222	0.142484
N-Feruloyloctopamine	Bacteroides heparinolyticus	-0.348639	0.293359
N-Ethyl-N-(4-Ethylphenyl)-2-[(4-Hydroxyquinazolin-2-Yl)ThioAcetamide	Bacteroides heparinolyticus	-0.31194	0.350377
N-Epsilon-Formyl-L-Lysine	Bacteroides heparinolyticus	-0.31194	0.350377
Nefopam	Bacteroides heparinolyticus	-0.165145	0.627495
N-Decanoylglycine	Bacteroides heparinolyticus	0.422036	0.196022
N-Cyclopentyl-2-{4-[(6-Ethoxy-2-Oxochromen-4-Yl)MethylPiperazinyl}Acetamide	Bacteroides heparinolyticus	-0.211018	0.53339
N-Cyclohexyl-2-[1-(4-Methoxyphenyl)(1,2,3,4-Tetrahydrobeta-Carbolin-2-Yl)Acet Amide	Bacteroides heparinolyticus	-0.128446	0.706637
N-Butylbenzenesulfonamide	Bacteroides heparinolyticus	0.752325	0.0075567
Naringin	Bacteroides heparinolyticus	0.279053	0.405979
Naproanilide	Bacteroides heparinolyticus	-0.262075	0.43627
N-Alpha-Acetyl-L-Lysine	Bacteroides heparinolyticus	-0.266066	0.429055
Nafadotride	Bacteroides heparinolyticus	-0.247717	0.462694
N-Acetylvaline	Bacteroides heparinolyticus	-0.376163	0.254212
N-Acetyltaurine	Bacteroides heparinolyticus	-0.46791	0.146674
N-Acetylspermine	Bacteroides heparinolyticus	-0.275241	0.412688
N-Acetylputrescine	Bacteroides heparinolyticus	-0.31194	0.350377
N-Acetylphenylalanine	Bacteroides heparinolyticus	-0.220193	0.515307
N-Acetylornithine	Bacteroides heparinolyticus	-0.440386	0.175228
N-Acetylneuraminic Acid	Bacteroides heparinolyticus	-0.128446	0.706637
N-Acetylmethionine	Bacteroides heparinolyticus	-0.091747	0.788478
N-Acetylleucine	Bacteroides heparinolyticus	0.715626	0.0132759
N-Acetyl-L-Arginine	Bacteroides heparinolyticus	-0.330289	0.321189
N-Acetylisoleucine	Bacteroides heparinolyticus	-0.0825723	0.809276
N-Acetylhistamine	Bacteroides heparinolyticus	-0.541307	0.0854882
N-Acetylglucosamine	Bacteroides heparinolyticus	-0.275241	0.412688
N-Acetylgalactosamine 4-Sulfate	Bacteroides heparinolyticus	-0.321114	0.335615
N-Acetyldopamine	Bacteroides heparinolyticus	0.183494	0.589151
N-Acetylaspartic Acid	Bacteroides heparinolyticus	-0.29359	0.38089
N-Acetylalanine	Bacteroides heparinolyticus	-0.403687	0.218234
N6-Succinyladenosine	Bacteroides heparinolyticus	-0.403687	0.218234
N6-Benzyl-9H-Purine-2,6-Diamine	Bacteroides heparinolyticus	-0.284416	0.396631
N6-Acetyl-L-Lysine	Bacteroides heparinolyticus	-0.587181	0.0575291
N2,N5-Diacetylornithine	Bacteroides heparinolyticus	-0.357813	0.279961
N1-Acetylspermidine	Bacteroides heparinolyticus	-0.229367	0.497492
N1,N8-Diacetylspermidine	Bacteroides heparinolyticus	-0.412861	0.206951
N-{4-[N-BenzylcarbamoylPhenyl}(3,4,5-Trimethoxyphenyl)Carboxamide	Bacteroides heparinolyticus	-0.321114	0.335615
N-{4-[(3,5-Dimethoxyphenyl)CarbonylaminoPhenyl}Acetamide	Bacteroides heparinolyticus	0.0458735	0.893459
N-{(1E)-2-[4-(Dimethylamino)Phenyl-1-Azavinyl}-2-[(3,5-Dioxo(2H,4H-1,2,4-Tria Zin-6-Yl))AminoAcetamide	Bacteroides heparinolyticus	-0.211695	0.532046
N-[4-(Methylethyl)Phenyl-2-(9-Methyl-6-Oxohydropurin-8-Ylthio)Butanamide	Bacteroides heparinolyticus	-0.314585	0.346087
N-[3,5-Dimethyl-4-(2-Morpholin-4-Yl-2-Oxoethoxy)Phenyl(3,4,5-Trimethoxyphenyl )Carboxamide	Bacteroides heparinolyticus	-0.128446	0.706637
N-[3,5-Bis(Trifluoromethyl)Phenyl-2-(2-1,2,3,4-Tetrahydroisoquinolyl)Acetamid E	Bacteroides heparinolyticus	-0.470235	0.144405
N-[2-(3,4-Dimethoxyphenyl)Ethyl-2-(4-Methylphenoxy)Acetamide	Bacteroides heparinolyticus	-0.302765	0.36547
N-[(1E)-2-(3,4,5-Trimethoxyphenyl)-1-Azavinyl-N-(3,4-Dimethylphenyl)Butane-1 ,4-Diamide	Bacteroides heparinolyticus	-0.519615	0.101378
N-[(1E)-2-(3,4,5-Trimethoxyphenyl)-1-Azavinyl-N-(2-Methylphenyl)Butane-1,4-D Iamide	Bacteroides heparinolyticus	-0.160923	0.636438
N,N-Diphenylamine	Bacteroides heparinolyticus	0.275241	0.412688
N,N-Dimethylarginine	Bacteroides heparinolyticus	0.13762	0.686571
N,N,N-Trimethyl-L-Alanyl-L-Proline Betaine	Bacteroides heparinolyticus	-0.266066	0.429055
N-(Benzimidazol-2-Ylethyl)-2-(4-Hydroxyquinazolin-2-Ylthio)Acetamide	Bacteroides heparinolyticus	-0.101852	0.765715
N-(9-Oxodecyl)Acetamide	Bacteroides heparinolyticus	0.0458735	0.893459
N-(5-Chloro-2-Methoxyphenyl)-2-[9-(4-Methylphenyl)-6-Oxohydropurin-8-YlthioAc Etamide	Bacteroides heparinolyticus	0.450749	0.164107
N-(4-Methylphenyl)-2-(1-Methyl-3-Phenylthioindol-2-Yl)Acetamide	Bacteroides heparinolyticus	-0.404145	0.217662
N-(4-Fluorophenyl)-2-(4-Hydroxyquinazolin-2-Ylthio)Acetamide	Bacteroides heparinolyticus	0.800019	0.00310919
N-(4-Butylphenyl)(3,4,5-Trimethoxyphenyl)Carboxamide	Bacteroides heparinolyticus	-0.399101	0.224008
N(4)-Acetylsulfamethazine	Bacteroides heparinolyticus	0	1
N-(3-Methylthiophenyl)-2-[2-Oxo-4-(Pyrrolidinylcarbonyl)HydroquinolylAcetamid E	Bacteroides heparinolyticus	-0.394512	0.229873
N-(3-Hydroxypropyl)-N-(3-Hydroxypropyl)Ethane-1,2-Diamide	Bacteroides heparinolyticus	-0.376163	0.254212
N-(3-Hydroxybutanoyl)Homoserine Lactone	Bacteroides heparinolyticus	0.275241	0.412688
N-(3-Cyanophenyl)-2-(4-Hydroxyquinazolin-2-Ylthio)Acetamide	Bacteroides heparinolyticus	0.458735	0.155843
N-(3-Chloro-4-Fluorophenyl)-2-{2-Oxo-4-[N-BenzylcarbamoylHydroquinolyl}Acetam Ide	Bacteroides heparinolyticus	-0.166667	0.624281
N-(3-Acetamidopropyl)Pyrrolidin-2-One	Bacteroides heparinolyticus	-0.247717	0.462694
N-(2-Ethylphenyl)-2-(9-Methyl-6-Oxohydropurin-8-Ylthio)Acetamide	Bacteroides heparinolyticus	0.31194	0.350377
N-(2,6-Dimethylphenyl)-2-[2-Oxo-4-(N-Propylcarbamoyl)HydroquinolylAcetamide	Bacteroides heparinolyticus	-0.286413	0.393176
N-(2,4-Dimethylphenyl)Formamide	Bacteroides heparinolyticus	0.394512	0.229873
N-(2,4-Dimethylphenyl)Acetamide	Bacteroides heparinolyticus	0.380319	0.248574
N-(((1S,9Ar)-Octahydro-1H-Quinolizin-1-Yl)Methyl)-5-(Pyridin-3-Yl)-1H-Pyrazole-3-Carboxamide	Bacteroides heparinolyticus	-0.302765	0.36547
Myrsinone	Bacteroides heparinolyticus	-0.211018	0.53339
Myristamine Oxide	Bacteroides heparinolyticus	0.229367	0.497492
Myosmine	Bacteroides heparinolyticus	0.697277	0.0170794
Mycotoxin F2;Toxin F2	Bacteroides heparinolyticus	0.596355	0.0528041
Mycophenolic Acid	Bacteroides heparinolyticus	0.333333	0.316477
Mundulone	Bacteroides heparinolyticus	0.522958	0.0988132
M-Toluamide	Bacteroides heparinolyticus	-0.477084	0.137852
Moxifloxacin	Bacteroides heparinolyticus	-0.0825723	0.809276
Morpholine	Bacteroides heparinolyticus	0.431211	0.185448
Monopropionylcadaverine	Bacteroides heparinolyticus	-0.394512	0.229873
Monoethylglycinexylidide	Bacteroides heparinolyticus	-0.0733976	0.830185
Monoethyl Carbonate	Bacteroides heparinolyticus	0.128446	0.706637
Monoacetylcadaverine	Bacteroides heparinolyticus	-0.348639	0.293359
Mono-(2-Ethylhexyl)Phthalate	Bacteroides heparinolyticus	-0.0458735	0.893459
Mevalonic Acid	Bacteroides heparinolyticus	0.366988	0.266911
Met-Val	Bacteroides heparinolyticus	-0.201843	0.55173
Metoprolol	Bacteroides heparinolyticus	0.486259	0.129372
Methylrosanilinium Chloride	Bacteroides heparinolyticus	0.091747	0.788478
Methylpyrazine	Bacteroides heparinolyticus	-0.31194	0.350377
Methylmalonic Acid	Bacteroides heparinolyticus	0.211018	0.53339
Methyleugenol	Bacteroides heparinolyticus	-0.385337	0.241866
Methylethyl 6-(3-Bromo-4-Hydroxy-5-Methoxyphenyl)-3-Ethyl-4-Methyl-2-Oxo-1,3,6 -Trihydropyrimidine-5-Carboxylate	Bacteroides heparinolyticus	-0.513783	0.105957
Methylene-Imidazole	Bacteroides heparinolyticus	0.15597	0.646989
Methyl Syringate	Bacteroides heparinolyticus	-0.119271	0.726872
Methyl 7-Deshydroxypyrogallin-4-Carboxylate	Bacteroides heparinolyticus	-0.275241	0.412688
Methyl 4,5,6-Trihydroxy-3-(3-Methoxy-3-Oxoprop-1-En-2-Yl)Oxycyclohexene-1-Carboxylate	Bacteroides heparinolyticus	0.440386	0.175228
Methyl 4,10-Diacetyloxy-5,9-Dihydroxy-1,4A-Dimethyl-7-Propan-2-Yl-2,3,4,9,10,10A-Hexahydrophenanthrene-1-Carboxylate	Bacteroides heparinolyticus	-0.342757	0.30213
Methyl 3-Phenyl-2-(Phenylformamido)Propanoate	Bacteroides heparinolyticus	-0.385337	0.241866
Methyl 3-Oxo-2-[(3,4,5-Trimethoxyphenyl)MethyleneBenzo[BFuran-5-Carboxylate	Bacteroides heparinolyticus	0.513783	0.105957
Methyl 2-Furoate	Bacteroides heparinolyticus	-0.146795	0.666684
Methyl 2-Ethyl-4-[(3R,4R,5S)-5-Hydroxy-4,5-Dimethyl-2-Oxooxolan-3-Yl-2-Methyl-3-Oxobutanoate	Bacteroides heparinolyticus	-0.651404	0.0299103
Methyl 2-Amino-4-(2-Bromophenyl)-5-Oxo-4H-Pyrano[3,2-CChromene-3-Carboxylate	Bacteroides heparinolyticus	0.689672	0.0188641
Methyl 2-{[4-(Acetylamino)PhenylCarbonylamino}Acetate	Bacteroides heparinolyticus	-0.587181	0.0575291
Methyl 2-[(3-Formamido-2-Hydroxybenzoyl)Amino-3-Hydroxybutanoate	Bacteroides heparinolyticus	-0.587181	0.0575291
Methyl 19-Hydroxy-14,18-Dimethyl-12-Azahexacyclo[10.6.1.1,.0,.0,.0,Icosa-3,7(20)-Diene-3-Carboxylate	Bacteroides heparinolyticus	-0.288675	0.389283
Methoxyphenylacetic Acid	Bacteroides heparinolyticus	-0.256892	0.445726
Methoxyacetic Acid	Bacteroides heparinolyticus	-0.669753	0.0241644
Methionyl-Leucine	Bacteroides heparinolyticus	-0.385337	0.241866
Methionine Sulfoxide	Bacteroides heparinolyticus	-0.60553	0.0483519
Methionine	Bacteroides heparinolyticus	-0.7615	0.0064689
Metaxalone	Bacteroides heparinolyticus	-0.238542	0.479951
Mesaconine	Bacteroides heparinolyticus	-0.266066	0.429055
Melilotic Acid	Bacteroides heparinolyticus	-0.146795	0.666684
Melezitose	Bacteroides heparinolyticus	-0.348639	0.293359
Melamine	Bacteroides heparinolyticus	0.862422	0.000635434
Meglutol	Bacteroides heparinolyticus	-0.697277	0.0170794
Matrine	Bacteroides heparinolyticus	0.385337	0.241866
Mannose	Bacteroides heparinolyticus	-0.559657	0.073411
Manghaslin	Bacteroides heparinolyticus	-0.302765	0.36547
Malvidin	Bacteroides heparinolyticus	0.458735	0.155843
Maltotriose	Bacteroides heparinolyticus	-0.403687	0.218234
Maltotetraose	Bacteroides heparinolyticus	-0.339464	0.307102
Malonic Semialdehyde	Bacteroides heparinolyticus	-0.247717	0.462694
Maloformin B4	Bacteroides heparinolyticus	-0.357813	0.279961
Malic Acid	Bacteroides heparinolyticus	-0.568831	0.0678257
Magnoflorine	Bacteroides heparinolyticus	-0.519615	0.101378
Macrosphelide D	Bacteroides heparinolyticus	0.486259	0.129372
Lysylvaline	Bacteroides heparinolyticus	-0.412861	0.206951
Lysylglutamic Acid	Bacteroides heparinolyticus	-0.298858	0.371997
Lys-Leu	Bacteroides heparinolyticus	-0.376163	0.254212
Lysine	Bacteroides heparinolyticus	-0.31194	0.350377
Lysergol	Bacteroides heparinolyticus	0.29359	0.38089
L-Pyroglutamyl-L-Phenylalanine	Bacteroides heparinolyticus	-0.422036	0.196022
LPS(19:0)	Bacteroides heparinolyticus	-0.481125	0.134075
LPI(19:0)	Bacteroides heparinolyticus	-0.568831	0.0678257
LPI(18:0)	Bacteroides heparinolyticus	-0.666667	0.0250709
LPE(P-16:0)	Bacteroides heparinolyticus	-0.513783	0.105957
LPE(18:0)	Bacteroides heparinolyticus	-0.376163	0.254212
LPE(16:0)	Bacteroides heparinolyticus	-0.366988	0.266911
LPC(18:1)	Bacteroides heparinolyticus	-0.623879	0.040235
LPC(18:0)	Bacteroides heparinolyticus	-0.60553	0.0483519
LPC(16:0)	Bacteroides heparinolyticus	-0.348639	0.293359
Lovastatin	Bacteroides heparinolyticus	0.46791	0.146674
L-Lysopine	Bacteroides heparinolyticus	-0.339464	0.307102
Lithocholic Acid	Bacteroides heparinolyticus	0.46791	0.146674
L-Isoleucinel-Isoleucine	Bacteroides heparinolyticus	0.862422	0.000635434
L-Isoleucine	Bacteroides heparinolyticus	-0.633054	0.0365548
L-Isoleucinamide	Bacteroides heparinolyticus	0.330289	0.321189
Lignocaine N-Oxide	Bacteroides heparinolyticus	0.376163	0.254212
Lidocaine	Bacteroides heparinolyticus	0.302765	0.36547
Licarin A	Bacteroides heparinolyticus	0.247717	0.462694
L-Gulonolactone	Bacteroides heparinolyticus	-0.559657	0.073411
L-Glyceric Acid	Bacteroides heparinolyticus	-0.15597	0.646989
L-Glutamine	Bacteroides heparinolyticus	-0.596355	0.0528041
Levodopa	Bacteroides heparinolyticus	-0.678928	0.021607
Leu-Val	Bacteroides heparinolyticus	-0.256892	0.445726
Leu-Trp	Bacteroides heparinolyticus	-0.33564	0.312932
Leu-Thr	Bacteroides heparinolyticus	-0.31194	0.350377
Leu-His	Bacteroides heparinolyticus	-0.425926	0.191496
Leu-Glu	Bacteroides heparinolyticus	-0.422036	0.196022
Leucyl-Tyrosine	Bacteroides heparinolyticus	-0.266066	0.429055
Leucyl-Lysine	Bacteroides heparinolyticus	-0.403687	0.218234
Leucyl-Isoleucine	Bacteroides heparinolyticus	-0.376163	0.254212
Leucyl-Glutamine	Bacteroides heparinolyticus	-0.31194	0.350377
Leucyl-Glutamate	Bacteroides heparinolyticus	-0.513783	0.105957
Leucyl-Asparagine	Bacteroides heparinolyticus	-0.298858	0.371997
Leucyl-Alanine	Bacteroides heparinolyticus	-0.256892	0.445726
Leucine	Bacteroides heparinolyticus	-0.211018	0.53339
Lenalidomide	Bacteroides heparinolyticus	-0.46188	0.152661
Lauryldiethanolamine	Bacteroides heparinolyticus	0.578006	0.0625339
Lauramine Oxide	Bacteroides heparinolyticus	0.458735	0.155843
L-Asparagine	Bacteroides heparinolyticus	0.15597	0.646989
L-Alpha-Aminoadipate	Bacteroides heparinolyticus	-0.422036	0.196022
Lactic Acid	Bacteroides heparinolyticus	-0.724801	0.0116234
Lactarorufin B	Bacteroides heparinolyticus	0.38971	0.236106
L-3-Hydroxy-N-Methylmorphinan Bitartrate	Bacteroides heparinolyticus	-0.450749	0.164107
Kyotorphin	Bacteroides heparinolyticus	-0.366988	0.266911
Kynurenine	Bacteroides heparinolyticus	-0.578006	0.0625339
Koninginin E	Bacteroides heparinolyticus	-0.568831	0.0678257
Kojic Acid	Bacteroides heparinolyticus	0.091747	0.788478
Kobusone	Bacteroides heparinolyticus	0.486259	0.129372
Kinetin Riboside	Bacteroides heparinolyticus	-0.385337	0.241866
Josamycin	Bacteroides heparinolyticus	-0.091747	0.788478
Isosakuranetin	Bacteroides heparinolyticus	-0.248851	0.46058
Isoprenylhydroquinone Glucoside	Bacteroides heparinolyticus	0.486259	0.129372
Isoprenyl Alcohol	Bacteroides heparinolyticus	-0.201843	0.55173
Isophorone	Bacteroides heparinolyticus	0.440386	0.175228
Isoniazid	Bacteroides heparinolyticus	-0.174319	0.608212
Isoleucylserine	Bacteroides heparinolyticus	-0.431211	0.185448
Isoleucylproline	Bacteroides heparinolyticus	-0.29359	0.38089
Isoleucyl-Phenylalanine	Bacteroides heparinolyticus	-0.29359	0.38089
Isoleucylmethionine	Bacteroides heparinolyticus	-0.0183494	0.957296
Isoleucylleucine	Bacteroides heparinolyticus	-0.431211	0.185448
Isoleucyl-Isoleucyl-Lysine	Bacteroides heparinolyticus	-0.0183494	0.957296
Isoleucyl-Glycyl-Isoleucine	Bacteroides heparinolyticus	-0.148148	0.663768
Isoleucylaspartate	Bacteroides heparinolyticus	-0.31194	0.350377
Isoleucyl-Arginine	Bacteroides heparinolyticus	-0.422036	0.196022
Isoleucylarginine	Bacteroides heparinolyticus	-0.422036	0.196022
Isoleucyl-Alanine	Bacteroides heparinolyticus	-0.256892	0.445726
Isoindoline	Bacteroides heparinolyticus	-0.678928	0.021607
Isohomovanillic Acid	Bacteroides heparinolyticus	-0.100922	0.767804
Isoguanosine	Bacteroides heparinolyticus	0.31194	0.350377
Isofraxoside	Bacteroides heparinolyticus	-0.481125	0.134075
Isoevernic Acid	Bacteroides heparinolyticus	-0.559657	0.073411
Isocitric Acid	Bacteroides heparinolyticus	-0.568831	0.0678257
Irbesartan	Bacteroides heparinolyticus	0.46791	0.146674
Inosine	Bacteroides heparinolyticus	0.211018	0.53339
Indole-3-Lactic Acid	Bacteroides heparinolyticus	-0.724801	0.0116234
Indole-3-Carbaldehyde	Bacteroides heparinolyticus	-0.697277	0.0170794
Indole-3-Acrylic Acid	Bacteroides heparinolyticus	-0.724801	0.0116234
Indole-3-Acetic Acid	Bacteroides heparinolyticus	0.321114	0.335615
Indole-3-Acetaldehyde	Bacteroides heparinolyticus	-0.247717	0.462694
Indole	Bacteroides heparinolyticus	-0.403687	0.218234
Indane	Bacteroides heparinolyticus	0.550482	0.0792965
Inaequalisine_A	Bacteroides heparinolyticus	-0.0458735	0.893459
IMP	Bacteroides heparinolyticus	-0.183494	0.589151
Imidazooxazole	Bacteroides heparinolyticus	-0.477084	0.137852
Imidazolone	Bacteroides heparinolyticus	0.422036	0.196022
Imidazolepropionic Acid	Bacteroides heparinolyticus	-0.247717	0.462694
Imidazole-4-Acetaldehyde	Bacteroides heparinolyticus	-0.357813	0.279961
Imazapic	Bacteroides heparinolyticus	-0.458735	0.155843
Imazamox	Bacteroides heparinolyticus	-0.412861	0.206951
Icariside D1	Bacteroides heparinolyticus	-0.46953	0.145091
Hypoxanthine	Bacteroides heparinolyticus	0.321114	0.335615
Hypothallin	Bacteroides heparinolyticus	-0.15597	0.646989
Hypaphorine	Bacteroides heparinolyticus	-0.431211	0.185448
Hymecromone	Bacteroides heparinolyticus	0.0091747	0.978641
Hydroxysuberic Acid	Bacteroides heparinolyticus	-0.412861	0.206951
Hydroxyindoleacetic Acid	Bacteroides heparinolyticus	-0.091747	0.788478
Hydroxyacetone	Bacteroides heparinolyticus	0.688102	0.0192483
Hydroquinidine	Bacteroides heparinolyticus	-0.376163	0.254212
Hwesasxx	Bacteroides heparinolyticus	-0.548483	0.0806193
Huperzine B	Bacteroides heparinolyticus	0.203704	0.547991
Homopterocarpin	Bacteroides heparinolyticus	0.660578	0.0269293
Histidylvaline	Bacteroides heparinolyticus	-0.339464	0.307102
Histidyltyrosine	Bacteroides heparinolyticus	-0.284416	0.396631
Histidylproline	Bacteroides heparinolyticus	-0.266066	0.429055
Histidylisoleucine	Bacteroides heparinolyticus	-0.568831	0.0678257
Histidiylleucine	Bacteroides heparinolyticus	0.211499	0.532435
Histidine	Bacteroides heparinolyticus	-0.752325	0.0075567
Hippuric Acid	Bacteroides heparinolyticus	-0.192669	0.57032
Hexylglutathione	Bacteroides heparinolyticus	-0.326445	0.327193
Hexyl 2-[(4-Hydroxy-2-Oxo-3-Hydroquinolyl)CarbonylaminoBenzoate	Bacteroides heparinolyticus	-0.493007	0.123353
Hex-Naringenin (Put)	Bacteroides heparinolyticus	-0.0733976	0.830185
Hexaethylene Glycol	Bacteroides heparinolyticus	0.752325	0.0075567
Hexadecanedioic Acid	Bacteroides heparinolyticus	0.733976	0.0101252
Hexadecanamide	Bacteroides heparinolyticus	0.366988	0.266911
Herbasterol	Bacteroides heparinolyticus	0.495434	0.121232
Hepes	Bacteroides heparinolyticus	-0.266066	0.429055
Harmine	Bacteroides heparinolyticus	-0.504608	0.113429
Harmalol	Bacteroides heparinolyticus	0.532132	0.0919919
Harmaline	Bacteroides heparinolyticus	0.091747	0.788478
Gummosin	Bacteroides heparinolyticus	-0.587181	0.0575291
Guanosine	Bacteroides heparinolyticus	0.266066	0.429055
Guanine	Bacteroides heparinolyticus	0.229367	0.497492
Grayanotoxin I	Bacteroides heparinolyticus	-0.522958	0.0988132
Graveolide	Bacteroides heparinolyticus	0.559657	0.073411
Gracillin	Bacteroides heparinolyticus	-0.302765	0.36547
Gomisin D	Bacteroides heparinolyticus	0.550482	0.0792965
GMP	Bacteroides heparinolyticus	0.146795	0.666684
Gly-Tyr	Bacteroides heparinolyticus	-0.201843	0.55173
Glycylvaline	Bacteroides heparinolyticus	-0.403687	0.218234
Glycylproline	Bacteroides heparinolyticus	-0.266066	0.429055
Glycylmethionine	Bacteroides heparinolyticus	-0.541307	0.0854882
Glycyl-L-Phenylalanine	Bacteroides heparinolyticus	-0.339464	0.307102
Glycylleucine	Bacteroides heparinolyticus	-0.403687	0.218234
Glycocyamine	Bacteroides heparinolyticus	0.119271	0.726872
Glyceryl Monolinoleate	Bacteroides heparinolyticus	0.486259	0.129372
Glycerol-3-Phosphocholine	Bacteroides heparinolyticus	-0.174319	0.608212
Glycerol	Bacteroides heparinolyticus	0.403687	0.218234
Glu-Val-Phe	Bacteroides heparinolyticus	-0.541307	0.0854882
Glu-Thr	Bacteroides heparinolyticus	-0.537944	0.0878359
Glutathione (Reduced)	Bacteroides heparinolyticus	0.715626	0.0132759
Glutathione (Oxidized)	Bacteroides heparinolyticus	0.339464	0.307102
Glutaric Acid	Bacteroides heparinolyticus	0.29359	0.38089
Glutamylvaline	Bacteroides heparinolyticus	-0.366988	0.266911
Glutamyltyrosine	Bacteroides heparinolyticus	-0.302765	0.36547
Glutamyltryptophan	Bacteroides heparinolyticus	-0.504608	0.113429
Glutamylserine	Bacteroides heparinolyticus	-0.574726	0.0643922
Glutamylphenylalanine	Bacteroides heparinolyticus	-0.477084	0.137852
Glutamyllysine	Bacteroides heparinolyticus	-0.37037	0.262188
Glutaminylleucine	Bacteroides heparinolyticus	-0.357813	0.279961
Glutamine	Bacteroides heparinolyticus	-0.44956	0.16536
Glutamic Acid	Bacteroides heparinolyticus	-0.60553	0.0483519
Glucurolactone	Bacteroides heparinolyticus	-0.183494	0.589151
Glucosylisomaltol	Bacteroides heparinolyticus	-0.229367	0.497492
Glucosamine 6-O-Sulfate	Bacteroides heparinolyticus	0.715626	0.0132759
Gluconic Acid	Bacteroides heparinolyticus	-0.486259	0.129372
Ginsenoside Re	Bacteroides heparinolyticus	0.15597	0.646989
Geranyl Phosphate	Bacteroides heparinolyticus	0.0091747	0.978641
Geranic Acid	Bacteroides heparinolyticus	0.201843	0.55173
Gentamicin Sulfate	Bacteroides heparinolyticus	-0.183494	0.589151
Gamma-Guanidinobutyric Acid	Bacteroides heparinolyticus	-0.376163	0.254212
Gamma-Glutamyltyrosine	Bacteroides heparinolyticus	-0.688102	0.0192483
Gamma-Glutamylmethionine	Bacteroides heparinolyticus	-0.470235	0.144405
Gamma-Glutamylleucine	Bacteroides heparinolyticus	-0.715626	0.0132759
Gamma-Glutamylisoleucine	Bacteroides heparinolyticus	-0.31194	0.350377
Galnac	Bacteroides heparinolyticus	0.0642229	0.851193
Gallic Acid Methyl Ester	Bacteroides heparinolyticus	0.431211	0.185448
Gallic Acid	Bacteroides heparinolyticus	-0.596355	0.0528041
Galangin	Bacteroides heparinolyticus	-0.128446	0.706637
Galactose 1-Phosphate	Bacteroides heparinolyticus	-0.394512	0.229873
GABA	Bacteroides heparinolyticus	-0.440386	0.175228
Furoylglycine	Bacteroides heparinolyticus	-0.412861	0.206951
Furanone A	Bacteroides heparinolyticus	0.174319	0.608212
Fumonisin Py2	Bacteroides heparinolyticus	-0.530265	0.0933543
Fulvestrant	Bacteroides heparinolyticus	-0.0183494	0.957296
Forsythoside B	Bacteroides heparinolyticus	0.348639	0.293359
Formylanthranilic Acid	Bacteroides heparinolyticus	-0.513783	0.105957
Formoterol	Bacteroides heparinolyticus	-0.0825723	0.809276
Forchlorfenuron	Bacteroides heparinolyticus	-0.0597715	0.861418
Fluperlapine	Bacteroides heparinolyticus	-0.266066	0.429055
Fexofenadine	Bacteroides heparinolyticus	-0.568831	0.0678257
Feruloyltyramine	Bacteroides heparinolyticus	-0.568831	0.0678257
Fenfluramine	Bacteroides heparinolyticus	-0.356843	0.281361
Fasciculic Acid B	Bacteroides heparinolyticus	-0.174319	0.608212
Ethyl 4-[2-(9-Methyl-6-Oxohydropurin-8-Ylthio)AcetylaminoBenzoate	Bacteroides heparinolyticus	0.093906	0.783602
Ethyl 3-{N-[2-(N-Phenylcarbamoyl)PhenylCarbamoyl}Propanoate	Bacteroides heparinolyticus	-0.404607	0.217086
Ethyl 2-Phenyl-3-Furancarboxylate	Bacteroides heparinolyticus	-0.366988	0.266911
Ethyl 2-Amino-6-(Hydroxymethyl)-8-Oxo-4-(3-Pyridyl)-4H-Pyrano[3,2-BPyran-3-Ca Rboxylate	Bacteroides heparinolyticus	-0.31194	0.350377
Ethyl 2-Amino-4-(2,6-Dichlorophenyl)-6-(Hydroxymethyl)-8-Oxo-4H-Pyrano[3,2-BP Yran-3-Carboxylate	Bacteroides heparinolyticus	0.165521	0.626699
Ethyl 2-{3-Methyl-7-[(3-Methylphenyl)Methyl-2,6-Dioxo-1,3,7-Trihydropurin-8-Y Lthio}Acetate	Bacteroides heparinolyticus	0	1
Ethambutol	Bacteroides heparinolyticus	0.119271	0.726872
Estrone	Bacteroides heparinolyticus	0.119271	0.726872
Erythromycin	Bacteroides heparinolyticus	0.247717	0.462694
Erucamide	Bacteroides heparinolyticus	0.486259	0.129372
Eriodictyol	Bacteroides heparinolyticus	-0.46791	0.146674
Ergothioneine	Bacteroides heparinolyticus	-0.275241	0.412688
Epsilon-Viniferin	Bacteroides heparinolyticus	-0.091747	0.788478
Epinephrine	Bacteroides heparinolyticus	0.0825723	0.809276
Epiequisetin	Bacteroides heparinolyticus	-0.31194	0.350377
Ellagic Acid	Bacteroides heparinolyticus	-0.412861	0.206951
Ecgonine	Bacteroides heparinolyticus	0.807373	0.00265676
dTMP	Bacteroides heparinolyticus	-0.247717	0.462694
D-Pipecolic acid	Bacteroides heparinolyticus	-0.587181	0.0575291
DOPA	Bacteroides heparinolyticus	-0.678928	0.021607
Dodecyl sulfate	Bacteroides heparinolyticus	0.238542	0.479951
Dodecanedioic acid	Bacteroides heparinolyticus	-0.440386	0.175228
Dodecanamide	Bacteroides heparinolyticus	0.44956	0.16536
DNOC	Bacteroides heparinolyticus	-0.431211	0.185448
D-Maltose	Bacteroides heparinolyticus	-0.266066	0.429055
D-Leucine	Bacteroides heparinolyticus	-0.770675	0.00550062
Dipropyl Ketone	Bacteroides heparinolyticus	0.633054	0.0365548
Dioctyl Phthalate	Bacteroides heparinolyticus	0.376163	0.254212
Di-N-Propylamine	Bacteroides heparinolyticus	0.220193	0.515307
Dinitramine	Bacteroides heparinolyticus	-0.326445	0.327193
Dimethyl Sulfoxide	Bacteroides heparinolyticus	0.302765	0.36547
Dimethyl Sulfone	Bacteroides heparinolyticus	-0.0733976	0.830185
Dimethyl Phthalate	Bacteroides heparinolyticus	0.513783	0.105957
Dimethyl Myristamine	Bacteroides heparinolyticus	0.46791	0.146674
Dimethenamide Esa	Bacteroides heparinolyticus	0.0550482	0.872288
Dihydroxy-Benzoic Acid	Bacteroides heparinolyticus	0.505759	0.112474
Dihydrouracil	Bacteroides heparinolyticus	-0.0733976	0.830185
Dihydrocapsaicin	Bacteroides heparinolyticus	-0.0366988	0.914692
Dihydro-5-Methyl-2(3H)-Furanone	Bacteroides heparinolyticus	-0.247717	0.462694
Digalacturonate	Bacteroides heparinolyticus	0.29426	0.379754
Difluoro(Perfluoromethoxy)Acetic Acid	Bacteroides heparinolyticus	-0.31194	0.350377
Diethyltoluamide	Bacteroides heparinolyticus	0.825723	0.00174162
Diethyl Phthalate	Bacteroides heparinolyticus	-0.440386	0.175228
Diethyl Azelate	Bacteroides heparinolyticus	0.513783	0.105957
Dicyclohexylamine	Bacteroides heparinolyticus	0.752325	0.0075567
Dibutylamine	Bacteroides heparinolyticus	0.864388	0.000597337
Dibutyl Phthalate	Bacteroides heparinolyticus	0.513783	0.105957
Dibenzylamine	Bacteroides heparinolyticus	0.633054	0.0365548
Diaveridine	Bacteroides heparinolyticus	0.60553	0.0483519
Diallyl Sulfide	Bacteroides heparinolyticus	0.394512	0.229873
Diacetyl	Bacteroides heparinolyticus	0.541307	0.0854882
D-Galacturonic Acid	Bacteroides heparinolyticus	-0.211018	0.53339
DG(8:0/8:0/0:0)	Bacteroides heparinolyticus	0.486259	0.129372
Desthiobiotin	Bacteroides heparinolyticus	-0.247717	0.462694
Desmeninol	Bacteroides heparinolyticus	-0.486259	0.129372
Descladinose Azithromycin	Bacteroides heparinolyticus	-0.29359	0.38089
Dereplicator Identification - Heptaibin	Bacteroides heparinolyticus	0.403687	0.218234
Deoxyuridine Monophosphate	Bacteroides heparinolyticus	-0.284416	0.396631
Deoxyuridine	Bacteroides heparinolyticus	-0.532132	0.0919919
Deoxyinosine Monophosphate	Bacteroides heparinolyticus	-0.385337	0.241866
Deoxyinosine	Bacteroides heparinolyticus	-0.440386	0.175228
Deoxyguanosine	Bacteroides heparinolyticus	0.587181	0.0575291
Deoxycytidine	Bacteroides heparinolyticus	-0.0733976	0.830185
Deoxycholylglycine	Bacteroides heparinolyticus	-0.574074	0.0647662
Dendrobine	Bacteroides heparinolyticus	-0.29359	0.38089
Delta9-Eremophilansaeure	Bacteroides heparinolyticus	-0.201843	0.55173
Dehydroxynocardamine	Bacteroides heparinolyticus	-0.481481	0.133745
Deacetylgedunin	Bacteroides heparinolyticus	-0.256892	0.445726
Deacetoxy-7-Oxogedunin	Bacteroides heparinolyticus	-0.119271	0.726872
dCMP	Bacteroides heparinolyticus	-0.247717	0.462694
D-Alanyl-D-Alanine	Bacteroides heparinolyticus	-0.446054	0.16909
Daidzein	Bacteroides heparinolyticus	-0.550482	0.0792965
Dacarbazine	Bacteroides heparinolyticus	0.825723	0.00174162
D-4-Phosphopantothenate	Bacteroides heparinolyticus	-0.541307	0.0854882
Cytosine	Bacteroides heparinolyticus	-0.0091747	0.978641
Cytidine	Bacteroides heparinolyticus	-0.229367	0.497492
Cysteineglutathione Disulfide	Bacteroides heparinolyticus	0.0825723	0.809276
Cysteine	Bacteroides heparinolyticus	-0.0366988	0.914692
Cypridinid Etioluciferin	Bacteroides heparinolyticus	-0.305556	0.360845
Cycloserine	Bacteroides heparinolyticus	-0.678928	0.021607
Cyclopentylamine	Bacteroides heparinolyticus	-0.633054	0.0365548
Cyclopentanone	Bacteroides heparinolyticus	0.669753	0.0241644
Cyclohexanecarboxylic Acid, 4-(Aminomethyl)-	Bacteroides heparinolyticus	0.192669	0.57032
Cyclohexanecarboxylic Acid	Bacteroides heparinolyticus	-0.211018	0.53339
Cyclododecalactam	Bacteroides heparinolyticus	0.477084	0.137852
Cyclo(Glycyltryptophylprolylglycylvalylglycyl-Beta-Hydroxytyrosyl)	Bacteroides heparinolyticus	-0.10575	0.756978
Cyclic Gmp	Bacteroides heparinolyticus	0.412861	0.206951
Cyclic 3,5-Dtmp	Bacteroides heparinolyticus	0.0275241	0.935975
Cyclamic Acid	Bacteroides heparinolyticus	-0.15597	0.646989
Cyazofamid	Bacteroides heparinolyticus	0.256892	0.445726
Cyanopeptolin A	Bacteroides heparinolyticus	0.266673	0.427963
Cupressuflavone	Bacteroides heparinolyticus	-0.548483	0.0806193
Cucurbitacin E	Bacteroides heparinolyticus	-0.431211	0.185448
Crocacin C	Bacteroides heparinolyticus	-0.256892	0.445726
Cresyl Saligenin	Bacteroides heparinolyticus	0.275241	0.412688
Creatinine	Bacteroides heparinolyticus	-0.642229	0.033116
Creatine	Bacteroides heparinolyticus	-0.275241	0.412688
Cotoin	Bacteroides heparinolyticus	-0.541307	0.0854882
Cotinine	Bacteroides heparinolyticus	0.0733976	0.830185
Corynoxine	Bacteroides heparinolyticus	-0.314585	0.346087
Coronaric Acid	Bacteroides heparinolyticus	0.165145	0.627495
Coproporphyrin III	Bacteroides heparinolyticus	-0.0781628	0.819312
Convallatoxin	Bacteroides heparinolyticus	-0.256892	0.445726
Colfosceril Palmitate	Bacteroides heparinolyticus	0.192669	0.57032
Citrulline	Bacteroides heparinolyticus	-0.669753	0.0241644
Citric Acid	Bacteroides heparinolyticus	-0.477084	0.137852
Citramalic Acid	Bacteroides heparinolyticus	-0.330289	0.321189
Citraconic Acid	Bacteroides heparinolyticus	-0.330289	0.321189
Citalopram	Bacteroides heparinolyticus	-0.560933	0.0726162
Cis-P-Coumaric Acid	Bacteroides heparinolyticus	-0.321114	0.335615
Cis-3-Hexenyl Lactate	Bacteroides heparinolyticus	0.15597	0.646989
Cinnamic Acid	Bacteroides heparinolyticus	-0.0550482	0.872288
Choline	Bacteroides heparinolyticus	-0.229367	0.497492
Cholic Acid	Bacteroides heparinolyticus	-0.472222	0.142484
Cholesterol	Bacteroides heparinolyticus	0.633054	0.0365548
Chloroxine	Bacteroides heparinolyticus	0.431211	0.185448
Chlorotoluron	Bacteroides heparinolyticus	0.46791	0.146674
Cetraxate	Bacteroides heparinolyticus	-0.192669	0.57032
Cellobiose	Bacteroides heparinolyticus	0.0642229	0.851193
Catechol	Bacteroides heparinolyticus	-0.541307	0.0854882
Carpachromene	Bacteroides heparinolyticus	-0.201843	0.55173
Carnitine	Bacteroides heparinolyticus	0.366988	0.266911
Carbocysteine	Bacteroides heparinolyticus	0.238542	0.479951
Capric Dimethyl Amine Oxide	Bacteroides heparinolyticus	0.522958	0.0988132
Camphene	Bacteroides heparinolyticus	0.339464	0.307102
Camalexin	Bacteroides heparinolyticus	-0.376163	0.254212
Calystegine A6	Bacteroides heparinolyticus	0.119271	0.726872
Calycin	Bacteroides heparinolyticus	0.339464	0.307102
Cadaverine	Bacteroides heparinolyticus	-0.330289	0.321189
Cadabicilone	Bacteroides heparinolyticus	0.256892	0.445726
C17-Sphinganine	Bacteroides heparinolyticus	0.13762	0.686571
Butyrylcarnitine	Bacteroides heparinolyticus	-0.229367	0.497492
Butyl 4-[(3,4-Dimethoxyphenyl)CarbonylaminoBenzoate	Bacteroides heparinolyticus	-0.513783	0.105957
Butabarbital	Bacteroides heparinolyticus	-0.458735	0.155843
Bucharaine	Bacteroides heparinolyticus	-0.513783	0.105957
Brazilin	Bacteroides heparinolyticus	-0.394512	0.229873
Bovoside A	Bacteroides heparinolyticus	-0.366988	0.266911
Bistris	Bacteroides heparinolyticus	-0.0642229	0.851193
Bisphenol S	Bacteroides heparinolyticus	0.256892	0.445726
Bisphenol AF	Bacteroides heparinolyticus	-0.46791	0.146674
Bis(2-Ethylhexyl) Sebacate	Bacteroides heparinolyticus	0.825723	0.00174162
Biotin Methyl Ester	Bacteroides heparinolyticus	0.519553	0.101427
Bezafibrate	Bacteroides heparinolyticus	-0.804617	0.00282017
Betaine Aldehyde	Bacteroides heparinolyticus	0.357813	0.279961
Betaine	Bacteroides heparinolyticus	-0.165145	0.627495
Beta-Gentiobiose	Bacteroides heparinolyticus	-0.505759	0.112474
Beta-D-Glucopyranoside, 4-Hydroxy-3-(3-Methyl-2-Buten-1-Yl)Phenyl 6-O-[(2R,3R,4R)-Tetrahydro-3,4-Dihydroxy-4-(Hydroxymethyl)-2-Furanyl-	Bacteroides heparinolyticus	0.550482	0.0792965
Beta-D-Glucopyranose, 6-O-Beta-D-Glucopyranosyl-1-O-[(2,6,6-Trimethyl-1-Cyclohexen-1-Yl)Carbonyl-	Bacteroides heparinolyticus	-0.57735	0.0629025
Beta-D-Glucopyranose, 1-O-[(2Alpha,3Beta,5Xi,9Xi,18Xi)-2,3,19-Trihydroxy-28-Oxours-12-En-28-Yl-	Bacteroides heparinolyticus	-0.231481	0.493426
Beta-Alanyl-L-Arginine	Bacteroides heparinolyticus	-0.487368	0.12837
Beta- Belladonnine Dichloroethylate	Bacteroides heparinolyticus	0.110347	0.746705
Benzoylcholine	Bacteroides heparinolyticus	0.7615	0.0064689
Benzothiazole-2-Sulfonic Acid	Bacteroides heparinolyticus	0.15597	0.646989
Benzothiazole	Bacteroides heparinolyticus	0.651404	0.0299103
Benzophenone	Bacteroides heparinolyticus	0.513783	0.105957
Benzoic Acid	Bacteroides heparinolyticus	-0.46791	0.146674
Benzofuran	Bacteroides heparinolyticus	-0.559657	0.073411
Benzododecinium	Bacteroides heparinolyticus	0.46791	0.146674
Benzeneacetonitrile	Bacteroides heparinolyticus	-0.174319	0.608212
Benthiavalicarb Isopropyl	Bacteroides heparinolyticus	-0.376163	0.254212
Baohuoside I	Bacteroides heparinolyticus	0.455183	0.159486
Baikiain	Bacteroides heparinolyticus	-0.633054	0.0365548
Baicalin	Bacteroides heparinolyticus	0.0229891	0.94651
Azithromycin	Bacteroides heparinolyticus	-0.284416	0.396631
Azelaic Acid	Bacteroides heparinolyticus	0.110096	0.747265
Austalide A	Bacteroides heparinolyticus	-0.399101	0.224008
Auranticin A	Bacteroides heparinolyticus	-0.44956	0.16536
Atropine	Bacteroides heparinolyticus	-0.412861	0.206951
Atalaphylline	Bacteroides heparinolyticus	-0.550482	0.0792965
Asperulosidic Acid	Bacteroides heparinolyticus	-0.481125	0.134075
Aspartyl-Proline	Bacteroides heparinolyticus	-0.376163	0.254212
Aspartyl-Phenylalanine	Bacteroides heparinolyticus	-0.495434	0.121232
Aspartylleucine	Bacteroides heparinolyticus	-0.513783	0.105957
Aspartic Acid	Bacteroides heparinolyticus	-0.431211	0.185448
Ascorbic Acid	Bacteroides heparinolyticus	-0.0183494	0.957296
Arginyltyrosine	Bacteroides heparinolyticus	-0.289662	0.38759
Arginylphenylalanine	Bacteroides heparinolyticus	-0.29359	0.38089
Arginine	Bacteroides heparinolyticus	0.29359	0.38089
Arachidoyl Ethanolamide	Bacteroides heparinolyticus	0.321114	0.335615
Apiopaeonoside	Bacteroides heparinolyticus	-0.0458735	0.893459
Apiopaenoside	Bacteroides heparinolyticus	-0.509259	0.1096
Anthranilic Acid	Bacteroides heparinolyticus	-0.0458735	0.893459
Antcin K	Bacteroides heparinolyticus	-0.0642229	0.851193
Anastrozole	Bacteroides heparinolyticus	-0.128446	0.706637
Anabasamine	Bacteroides heparinolyticus	0.0825723	0.809276
Amphetamine	Bacteroides heparinolyticus	0.587181	0.0575291
Amp	Bacteroides heparinolyticus	0.220193	0.515307
Aminoethylphosphonic Acid	Bacteroides heparinolyticus	-0.660578	0.0269293
Amidosulfuron	Bacteroides heparinolyticus	-0.0367825	0.914498
Alverine	Bacteroides heparinolyticus	0.513783	0.105957
Alpha-Methyl-4-Carboxyphenylglycine	Bacteroides heparinolyticus	0.0642229	0.851193
Alpha-Maltotriose	Bacteroides heparinolyticus	-0.46791	0.146674
Alpha-Ketoisovalerate	Bacteroides heparinolyticus	0.0275241	0.935975
Alpha-D-Glucopyranoside, Alpha-D-Glucopyranosyl, 3-(2-Methylbutanoate)	Bacteroides heparinolyticus	-0.165145	0.627495
Allysine	Bacteroides heparinolyticus	-0.651404	0.0299103
Allose	Bacteroides heparinolyticus	-0.440386	0.175228
Allantoin	Bacteroides heparinolyticus	-0.844072	0.00108563
Alanylvaline	Bacteroides heparinolyticus	-0.321114	0.335615
Alanylphenylalanine	Bacteroides heparinolyticus	-0.284416	0.396631
Alanylnorvaline	Bacteroides heparinolyticus	-0.422036	0.196022
Alanylglutamic Acid	Bacteroides heparinolyticus	-0.220193	0.515307
Alanine	Bacteroides heparinolyticus	-0.733976	0.0101252
Ala-Ile	Bacteroides heparinolyticus	-0.29359	0.38089
Aeruginosamide B	Bacteroides heparinolyticus	-0.119271	0.726872
ADP-ribose	Bacteroides heparinolyticus	0.446054	0.16909
Adipic Acid	Bacteroides heparinolyticus	0.0366988	0.914692
Adenine	Bacteroides heparinolyticus	-0.0733976	0.830185
Actodigin	Bacteroides heparinolyticus	0.0825723	0.809276
Actinorhodin	Bacteroides heparinolyticus	0.366988	0.266911
Aconitic Acid	Bacteroides heparinolyticus	-0.31194	0.350377
Acetyltryptophan	Bacteroides heparinolyticus	0.100922	0.767804
Acetyltributyl Citrate	Bacteroides heparinolyticus	0.513783	0.105957
Acetyl-L-Carnitine	Bacteroides heparinolyticus	-0.302765	0.36547
Acetylgalactosamine	Bacteroides heparinolyticus	-0.366988	0.266911
Acetylcysteine	Bacteroides heparinolyticus	0.256892	0.445726
Acetyl Glutamic Acid	Bacteroides heparinolyticus	-0.522958	0.0988132
Acetone Cyanohydrin	Bacteroides heparinolyticus	-0.0275241	0.935975
Acetoacetaldehyde	Bacteroides heparinolyticus	-0.366988	0.266911
Acetanilide	Bacteroides heparinolyticus	0.0091747	0.978641
Acesulfame	Bacteroides heparinolyticus	-0.477084	0.137852
Abamectin Component B1A	Bacteroides heparinolyticus	-0.0183494	0.957296
9-Octadecenamide	Bacteroides heparinolyticus	0.46791	0.146674
9-Methoxy-4,4-Dimethyl-13-Phenyl-6,14-Dioxatetracyclo[8.4.0.02,7.03,5Tetradeca-1,7,9-Trien-11-One	Bacteroides heparinolyticus	0.110096	0.747265
9,13-Epoxy-3,18-Dihydroxy-15,16-Labdanolide	Bacteroides heparinolyticus	-0.513783	0.105957
9,12,13-Trihydroxyoctadeca-10,15-Dienoic Acid	Bacteroides heparinolyticus	-0.385337	0.241866
9,12,13-Trihome	Bacteroides heparinolyticus	-0.522958	0.0988132
9,10-Epoxy-18-Hydroxy-Octadecanoic Acid	Bacteroides heparinolyticus	-0.385337	0.241866
9,10-Dihydroxystearic Acid	Bacteroides heparinolyticus	-0.302765	0.36547
9,10-Dihode	Bacteroides heparinolyticus	-0.568831	0.0678257
9,10,13-Trihome	Bacteroides heparinolyticus	-0.513783	0.105957
8-Oxo-7,8-Dihydrodeoxyguanine	Bacteroides heparinolyticus	0.100922	0.767804
8-Methylquinoline	Bacteroides heparinolyticus	-0.633054	0.0365548
8-Methoxycanthin-6-One	Bacteroides heparinolyticus	-0.385337	0.241866
8-Hydroxy-9,10-Epoxystearic Acid	Bacteroides heparinolyticus	0.366988	0.266911
8-Hydroxy-13,14,15,16-Tetranor-12-Labdanoic Acid	Bacteroides heparinolyticus	0.486259	0.129372
8-Bromo-6-Chloro-3-(4-Hydroxyphenyl)-4-Methylchromen-2-One	Bacteroides heparinolyticus	-0.587181	0.0575291
8-Amino-7-Oxononanoic Acid	Bacteroides heparinolyticus	0.302765	0.36547
8-[2-(3,4-Dihydroxy-2,5-Dimethoxyoxolan-3-Yl)Ethyl-4A,7,8-Trimethylspiro[2,3,5,6,7,8A-Hexahydro-1H-Naphthalene-4,2-Oxirane-2,3-Diol	Bacteroides heparinolyticus	-0.50025	0.117094
8-[(2-Chlorophenyl)Methylthio-3-Methyl-7-[(3-Methylphenyl)Methyl-1,3,7-Trihy Dropurine-2,6-Dione	Bacteroides heparinolyticus	-0.119271	0.726872
8(S)-Hete	Bacteroides heparinolyticus	-0.596355	0.0528041
8-(Diethylamino)Octyl-3,4,5-Trimethoxybenzoate Hydrochloride53464-72-5	Bacteroides heparinolyticus	-0.271271	0.419733
7-Hydroxy-N-Geranyl-L-Glutamic Acid	Bacteroides heparinolyticus	-0.0642229	0.851193
7-Hydroxy-3-Phenyl-8-(Piperidylmethyl)Chromen-4-One	Bacteroides heparinolyticus	-0.165145	0.627495
7-Hydroxy-2-Methyl-4-Oxo-4H-1-Benzopyran-5-Acetic Acid	Bacteroides heparinolyticus	-0.15597	0.646989
7-Hydroxy-1-({2-O-[(2E,6E)-8-Hydroxy-2,6-Dimethyl-2,6-Octadienoyl-Beta-D-Glucopyranosyl}Oxy)-7-Methyl-1,4A,5,6,7,7A-Hexahydrocyclopenta[CPyran-4-Carboxylic Acid	Bacteroides heparinolyticus	-0.399101	0.224008
7-Ethyl-2,3,6,7-Tetrahydrocyclopent[BAzepin-8(1H)-One	Bacteroides heparinolyticus	0.486259	0.129372
7-Chloro-4,8-Dihydroxy-6-Methoxy-3-Methyl-3,4-Dihydroisochromen-1-One	Bacteroides heparinolyticus	-0.50037	0.116992
7-Benzyloxytryptamine	Bacteroides heparinolyticus	-0.458735	0.155843
7(14)-Bisabolene-2,3,10,11-Tetrol	Bacteroides heparinolyticus	-0.266066	0.429055
6-Oxo-Butanal	Bacteroides heparinolyticus	-0.357813	0.279961
6-O-(Alpha-D-Galactopyranosyl)-D-Glucopyranose	Bacteroides heparinolyticus	-0.220193	0.515307
6-O-(4-Hydroxycinnamoyl)-Beta-D-Glucopyranose 1,2-Bis(3,4,5-Trihydroxybenzoate)	Bacteroides heparinolyticus	0.183494	0.589151
6-N-Propyluracil	Bacteroides heparinolyticus	-0.0825723	0.809276
6-Methylthiopurine	Bacteroides heparinolyticus	-0.339464	0.307102
6-Methyl-5-Hepten-2-Ol	Bacteroides heparinolyticus	0.532132	0.0919919
6-Methyl-2-Methylene-6-Octene-1,3,8-Triol	Bacteroides heparinolyticus	-0.504608	0.113429
6-Hydroxypseudooxynicotine	Bacteroides heparinolyticus	-0.284416	0.396631
6-Hydroxymethyl-2,2-Dimethyl-Dihydro-Furo(3,4-D)(1,3)Dioxol-4-One	Bacteroides heparinolyticus	0.15597	0.646989
6-Hydroxymelatonin	Bacteroides heparinolyticus	-0.412861	0.206951
6-Ethoxy-4-Hydroxy-3-Benzylhydroquinolin-2-One	Bacteroides heparinolyticus	-0.412861	0.206951
6-Ethoxy-4-({4-[(4-Methoxyphenyl)MethylPiperazinyl}Methyl)Chromen-2-One	Bacteroides heparinolyticus	0.10575	0.756978
6-Chloro-3-[4-(2-Hydroxyethyl)Piperazinyl-4-Phenylhydroquinolin-2-One	Bacteroides heparinolyticus	-0.513783	0.105957
6-Chloro-2-(Trichloromethyl)Chromen-4-One	Bacteroides heparinolyticus	-0.321114	0.335615
6-Amino-4-(4-Hydroxyphenyl)-3-Propyl-4H-Pyrano[3,2-DPyrazole-5-Carbonitrile	Bacteroides heparinolyticus	-0.183494	0.589151
6-Amino-4-(4-Hydroxy-5-Methoxy-3-Nitrophenyl)-3-Methyl-1-Phenyl-4H-Pyrano[3,2- DPyrazole-5-Carbonitrile	Bacteroides heparinolyticus	-0.229367	0.497492
6-Acetyloxy-7-Ethenyl-1,4A,7-Trimethyl-3,4,4B,5,6,8,10,10A-Octahydro-2H-Phenanthrene-1-Carboxylic Acid	Bacteroides heparinolyticus	0.110096	0.747265
6,8-Bis(Morpholino-4-Iummethyl)-4-Oxo-3-(4-(((2S,3R,4S,5S,6R)-3,4,5-Trihydroxy-6-(Hydroxymethyl)Tetrahydro-2H-Pyran-2-Yl)Oxy)Phenyl)-4H-Chromene-5,7-Bis(Olate)	Bacteroides heparinolyticus	0.256892	0.445726
6,7-Dimethoxy-3-Phenylquinoxaline	Bacteroides heparinolyticus	0.522958	0.0988132
6-(N-{2-[2-Methyl-5-(Trifluoromethoxy)Indol-3-YlEthyl}Carbamoyl)Cyclohex-3-En Ecarboxylic Acid	Bacteroides heparinolyticus	-0.0643693	0.850857
6-(Gamma,Gamma-Dimethylallylamino)Purine Riboside	Bacteroides heparinolyticus	-0.31194	0.350377
6-(Diaminomethylideneamino)-2-[[(4E,6E,12E,14E)-3-Hydroxy-2-(Hydroxymethyl)-8,10,16-Trimethyloctadeca-4,6,12,14-TetraenoylAminoHexanoic Acid	Bacteroides heparinolyticus	0.477084	0.137852
6-(2,4-Dihydroxy-3,5-Dimethylhexyl)-4-Hydroxy-3-Methylpyran-2-One	Bacteroides heparinolyticus	-0.446054	0.16909
5-Oxooctadecanoic Acid	Bacteroides heparinolyticus	-0.477084	0.137852
5-O-Methylthymidine	Bacteroides heparinolyticus	-0.179315	0.597806
5-Methylpentadecanoylcarnitine	Bacteroides heparinolyticus	-0.422036	0.196022
5-Methylcytosine	Bacteroides heparinolyticus	-0.146795	0.666684
5-Hydroxytryptophan	Bacteroides heparinolyticus	-0.458735	0.155843
5-Hydroxymethyluridine	Bacteroides heparinolyticus	-0.339464	0.307102
5-Hydroxymethylcytidine	Bacteroides heparinolyticus	0.495434	0.121232
5-Hydroxymaltol	Bacteroides heparinolyticus	0.0091747	0.978641
5-Hydroxycalamenene	Bacteroides heparinolyticus	0.486259	0.129372
5-Heptyltetrahydro-2-Oxo-3-Furancarboxylic Acid	Bacteroides heparinolyticus	-0.376163	0.254212
5-Dihydroxyhept-6-Enoic Acid	Bacteroides heparinolyticus	-0.256892	0.445726
5-CMP	Bacteroides heparinolyticus	-0.0458735	0.893459
5Beta-Cholanic Acid	Bacteroides heparinolyticus	0.357813	0.279961
5-Aminovaleric Acid	Bacteroides heparinolyticus	-0.321114	0.335615
5-[(E)-3-Hydroxybut-1-Enyl-4-[4-[(E)-3-Oxobut-1-EnylAnilinoOxolan-2-One	Bacteroides heparinolyticus	-0.394512	0.229873
5,9:6,9-Diepoxy-3-Megastigmene	Bacteroides heparinolyticus	0.220193	0.515307
5,7-Dimethyl-4-(2-1,2,3,4-Tetrahydroisoquinolylmethyl)Chromen-2-One	Bacteroides heparinolyticus	-0.238542	0.479951
5,7-Dihydroxy-2-(3-Hydroxy-4-Methoxyphenyl)-3,4-Dihydro-2H-1-Benzopyran-4-One	Bacteroides heparinolyticus	-0.481125	0.134075
5,6-Dimethyl-2,3-Pyrazinedicarbonitrile	Bacteroides heparinolyticus	0.0825723	0.809276
5,6-Dihydroxy-2-Methylaminotetralin	Bacteroides heparinolyticus	0.779849	0.00464343
5,6-Dihydrothymine	Bacteroides heparinolyticus	-0.357813	0.279961
5,6-Dibenzoyloxy-7-Methyl-1-[3,4,5-Trihydroxy-6-(Hydroxymethyl)Oxan-2-YlOxy-1,4A,5,6,7,7A-Hexahydrocyclopenta[CPyran-4-Carboxylic Acid	Bacteroides heparinolyticus	0.477084	0.137852
5,6,7,8-Tetrahydro-4-Methylquinoline	Bacteroides heparinolyticus	0.256892	0.445726
5-(4-Carboxy-3-Methylbutyl)-5,6,8A-Trimethyl-3-Oxo-4A,6,7,8-Tetrahydro-4H-Naphthalene-1-Carboxylic Acid	Bacteroides heparinolyticus	-0.317543	0.341323
4-Trimethylammoniobutanoate	Bacteroides heparinolyticus	-0.770675	0.00550062
4-Thiouridine	Bacteroides heparinolyticus	-0.289662	0.38759
4-Oxo-L-Proline	Bacteroides heparinolyticus	-0.348639	0.293359
4-O-Methylphloroacetophenone	Bacteroides heparinolyticus	-0.119271	0.726872
4-Nitrophenol	Bacteroides heparinolyticus	0.44956	0.16536
4-Methyoxybenzoyl-N-Glycine	Bacteroides heparinolyticus	-0.366988	0.266911
4-Methylphthalic Anhydride	Bacteroides heparinolyticus	0.513783	0.105957
4-Methylimidazole	Bacteroides heparinolyticus	0.587181	0.0575291
4-Methylene-2-Octyl-5-Oxotetrahydrofuran-3-Carboxylic Acid	Bacteroides heparinolyticus	-0.44956	0.16536
4-Methyl-11-(4-Sulfophenyl)Tridecanoic Acid	Bacteroides heparinolyticus	-0.7615	0.0064689
4-Hydroxymethylpyrazole	Bacteroides heparinolyticus	0.192669	0.57032
4-Hydroxymethohexital	Bacteroides heparinolyticus	-0.192669	0.57032
4-Hydroxybenzoylcholine	Bacteroides heparinolyticus	0.715626	0.0132759
4-Hydroxybenzotriazole	Bacteroides heparinolyticus	-0.302765	0.36547
4-Hydroxybenzoic Acid	Bacteroides heparinolyticus	0.532132	0.0919919
4-Hydroxybenzoate	Bacteroides heparinolyticus	-0.376163	0.254212
4-Hydroxybenzaldehyde	Bacteroides heparinolyticus	-0.440386	0.175228
4-Hydroxy-3-[(4-Hydroxy-2-Oxo-8-Phenyl(3-Hydroquinolyl))(4-Methylthiophenyl)Me Thyl-1-Phenylhydroquinolin-2-One	Bacteroides heparinolyticus	0.165145	0.627495
4-Hydroxy-3-(3-Methyl-2-Butenyl)Acetophenone	Bacteroides heparinolyticus	-0.15597	0.646989
4-Hydroxy-2H-Pyran-3-Carboxaldehyde	Bacteroides heparinolyticus	-0.256892	0.445726
4H-Phenanthro[10,1-BcFuran-4-One, Tetradecahydro-1,2,6,9,10-Pentahydroxy-3,10A,10C-Trimethyl-7-Methylene-, (1S,2R,3R,5As,6R,9S,10S,10As,10Cr)-	Bacteroides heparinolyticus	-0.321114	0.335615
4-Ethylphenylsulfate	Bacteroides heparinolyticus	-0.474225	0.140564
4-Ethylaniline	Bacteroides heparinolyticus	0.660578	0.0269293
4-[3-Methyl-5-(5,6,7-Trihydroxy-1,2,4A,5-Tetramethyl-3,4,6,7,8,8A-Hexahydro-2H-Naphthalen-1-Yl)Pentoxy-4-Oxobutanoic Acid	Bacteroides heparinolyticus	0.458735	0.155843
4-[(E)-3-[(2R,3R,4S,5S,6R)-3-[(2S,3R,4R)-3,4-Dihydroxy-4-(Hydroxymethyl)Oxolan-2-YlOxy-4,5-Dihydroxy-6-(Hydroxymethyl)Oxan-2-YlOxybut-1-Enyl-3,5,5-Trimethylcyclohex-2-En-1-One	Bacteroides heparinolyticus	-0.435185	0.180978
4,5-Dihydroxy-4,5,6-Trimethyl-2,8-Dioxa-13-Azatricyclo[8.5.1.013,16Hexadec-10-Ene-3,7-Dione	Bacteroides heparinolyticus	0.376163	0.254212
4-(Decan-4-Yl)Benzenesulfonic Acid	Bacteroides heparinolyticus	0.29359	0.38089
4-(3-(((2R,4S,5S,6R)-4,5-Dihydroxy-6-Methyltetrahydro-2H-Pyran-2-Yl)Oxy)-10-((E)-((4-Fluorophenethyl)Imino)Methyl)-5,14-Dihydroxy-13-Methylhexadecahydro-1H-Cyclopenta[APhenanthren-17-Yl)Furan-2(5H)-One	Bacteroides heparinolyticus	0.0366988	0.914692
4-((3S,10R,13R,14S,17R)-3-(((2R,3R,4S,5R,6R)-3,4-Dihydroxy-6-Methyl-5-(((2S,3R,4S,5S,6R)-3,4,5-Trihydroxy-6-(Hydroxymethyl)Tetrahydro-2H-Pyran-2-Yl)Oxy)Tetrahydro-2H-Pyran-2-Yl)Oxy)-14-Hydroxy-10-(Hydroxymethyl)-13-Methylhexadecahydro-1H-Cyclopenta[APhenanthren-17-Yl)Furan-2(5H)-One	Bacteroides heparinolyticus	0.403687	0.218234
3-Phosphoglyceric Acid	Bacteroides heparinolyticus	-0.578006	0.0625339
3-Phenyllactic Acid	Bacteroides heparinolyticus	-0.192669	0.57032
3-Phenylacetylamino-2,6-Piperidinedione	Bacteroides heparinolyticus	-0.275241	0.412688
3-Phenyl-2-(Pyrrolidin-2-Ylformamido)Propanoic Acid	Bacteroides heparinolyticus	-0.229367	0.497492
3-O-Acetylpadmatin	Bacteroides heparinolyticus	0.229891	0.496485
3-Nitropropionic Acid	Bacteroides heparinolyticus	0.422036	0.196022
3-Methylene-Indolenine	Bacteroides heparinolyticus	-0.31194	0.350377
3-Methyladenine	Bacteroides heparinolyticus	-0.366988	0.266911
3-Methyl-7-[(3-Methylphenyl)Methyl-8-Nonylthio-1,3,7-Trihydropurine-2,6-Dione	Bacteroides heparinolyticus	-0.284416	0.396631
3-Methyl-5-Pentyl-2-Furanpentanoic Acid	Bacteroides heparinolyticus	0.559657	0.073411
3-Iodotyrosine	Bacteroides heparinolyticus	-0.388889	0.237181
3-Indol-3-Yl-2-{[(7-Methyl-3-Oxo(2H,4H-Benzo[3,4-E1,4-Oxazaperhydroin-6-Yl))S UlfonylAmino}Propanoic Acid	Bacteroides heparinolyticus	-0.0555556	0.87112
3-Indol-3-Yl-2-[(4-Methoxyphenyl)CarbonylaminoPropanoic Acid	Bacteroides heparinolyticus	-0.706452	0.0150916
3-Hydroxyundecanoic Acid	Bacteroides heparinolyticus	-0.165145	0.627495
3-Hydroxytridecanoic Acid	Bacteroides heparinolyticus	0.0733976	0.830185
3-Hydroxytetradecanoic Acid	Bacteroides heparinolyticus	-0.44956	0.16536
3-Hydroxysebacic Acid	Bacteroides heparinolyticus	-0.0505759	0.882599
3-Hydroxypentadecanoic Acid	Bacteroides heparinolyticus	-0.192669	0.57032
3-Hydroxy-N-(1-Hydroxy-4-Methylpentan-2-Yl)-5-Oxo-6-Phenylhexanamide	Bacteroides heparinolyticus	-0.31194	0.350377
3-Hydroxylidocaine	Bacteroides heparinolyticus	0.444444	0.170819
3-Hydroxyisovalerylcarnitine	Bacteroides heparinolyticus	-0.715626	0.0132759
3-Hydroxyhexadecanoic Acid	Bacteroides heparinolyticus	-0.238542	0.479951
3-Hydroxybutyrylcarnitine	Bacteroides heparinolyticus	-0.715626	0.0132759
3-Hydroxyadipic Acid 3,6-Lactone	Bacteroides heparinolyticus	-0.321114	0.335615
3-Hydroxy-6-[[(E)-3-Hydroxy-2,4-Dimethylhept-4-EnoylAmino-2,4-Dimethyl-5-Oxohexanoic Acid	Bacteroides heparinolyticus	-0.386216	0.240702
3-Hydroxy-6,8-Dimethoxy-7(11)-Eremophilen-12,8-Olide	Bacteroides heparinolyticus	-0.330289	0.321189
3-Hydroxy-6,6-Dimethyl-2-(3,4,5-Trimethoxyphenyl)-3,5,6,7-Tetrahydrobenzimidaz Ol-4-One	Bacteroides heparinolyticus	-0.31194	0.350377
3-Hydroxy-4-Methoxymandelate	Bacteroides heparinolyticus	-0.596355	0.0528041
3-Hydroxy-4-Methoxy-2,3-Dihydropyran-6-One	Bacteroides heparinolyticus	0.651404	0.0299103
3-Hydroxy-4-(Succin-2-Yl)-Caryolane Delta-Lactone	Bacteroides heparinolyticus	0.238542	0.479951
3-Hydroxy-2-Methylpyridine-4,5-Dicarboxylate	Bacteroides heparinolyticus	-0.376163	0.254212
3-Hydroxy-2H-Pyran-2-One	Bacteroides heparinolyticus	0.0183494	0.957296
3-Hydroxy-1,5-Diphenyl-1-Pentanone	Bacteroides heparinolyticus	-0.403687	0.218234
3-Fumarylpyruvate	Bacteroides heparinolyticus	-0.091747	0.788478
3-Deoxyinosine	Bacteroides heparinolyticus	-0.266066	0.429055
3-Cytidylic Acid	Bacteroides heparinolyticus	0	1
3-Carboxy-4-Methyl-5-Propyl-2-Furanpropionic Acid	Bacteroides heparinolyticus	-0.403687	0.218234
3-Carboxy-4-Methyl-5-Pentyl-2-Furanpropanoic Acid	Bacteroides heparinolyticus	-0.256892	0.445726
3Beta,6Beta-Dihydroxynortropane	Bacteroides heparinolyticus	0.275241	0.412688
3-Aminopicolinaldehyde	Bacteroides heparinolyticus	0.15597	0.646989
3-Amino-2,2-Dimethylpropanoic Acid	Bacteroides heparinolyticus	-0.275241	0.412688
3Alpha,4,7,7Alpha-Tetrahydro-4-Hydroxy-1H-Isoindole-1,3(2H)-Dione	Bacteroides heparinolyticus	-0.807373	0.00265676
3-Adenylic Acid	Bacteroides heparinolyticus	-0.119271	0.726872
3A,7B,12A-Trihydroxyoxocholanyl-Glycine	Bacteroides heparinolyticus	-0.541307	0.0854882
3-GMP	Bacteroides heparinolyticus	0.0825723	0.809276
3-[4-({2-[(2E)-2-Buten-2-Yl-6,8-Dimethyl-1,2,4A,5,6,7,8,8A-Octahydro-1-Naphthalenyl}Carbonyl)-3-Hydroxy-5-Oxo-2,5-Dihydro-1H-Pyrrol-2-Yl-2-Hydroxy-2-Methylpropanoic Acid	Bacteroides heparinolyticus	-0.412861	0.206951
3-[3-Carboxy-2,3-Dihydro-2-(4-Hydroxy-3-Methoxyphenyl)-7-Methoxy-5-Benzofuranyl-2-Propenoic Acid	Bacteroides heparinolyticus	-0.44139	0.174131
3-[2-(2,3-Dihydroxy-5,6,8A-Trimethyloctahydro-2H-Spiro[Naphthalene-1,2-Oxiran-5-Yl)Ethyl-5-Hydroxyfuran-2(5H)-One	Bacteroides heparinolyticus	0.0183494	0.957296
3-[[1-[4-(Diaminomethylideneamino)Butylamino-4-Methyl-1-Oxopentan-2-YlCarbamoylOxirane-2-Carboxylic Acid	Bacteroides heparinolyticus	-0.486259	0.129372
3-[(4-Hydroxyphenyl)Methyl-2,3,6,7,8,8A-Hexahydropyrrolo[1,2-APyrazine-1,4-Dione	Bacteroides heparinolyticus	-0.266066	0.429055
3-[(2S,3R,4S,5S,6R)-4,5-Dihydroxy-3-[(2S,3R,4R,5R,6S)-3,4,5-Trihydroxy-6-Methyloxan-2-YlOxy-6-[[(2S,3R,4R,5R,6S)-3,4,5-Trihydroxy-6-Methyloxan-2-YlOxymethylOxan-2-YlOxy-5-Hydroxy-2-(4-Hydroxyphenyl)-6-Methoxy-7-[(2S,3R,4R,5R,6S)-3,4,5-Trihydroxy-6-Methyloxan-2-YlOxychromen-4-One	Bacteroides heparinolyticus	0.165145	0.627495
3-[(2S,3R,4S,5R,6R)-4-[(2S,3R,4S,5S,6R)-4,5-Dihydroxy-6-(Hydroxymethyl)-3-[(2S,3R,4S,5R)-3,4,5-Trihydroxyoxan-2-YlOxyoxan-2-YlOxy-3,5-Dihydroxy-6-(Hydroxymethyl)Oxan-2-YlOxy-2-(3,4-Dihydroxyphenyl)-5,7-Dihydroxychromen-4-One	Bacteroides heparinolyticus	0.321114	0.335615
3-[(2R,3S)-5-Hydroxy-2,3,8,8-Tetramethyl-4-Oxo-2,3-Dihydropyrano[2,3-HChromen-6-YlHexanoic Acid	Bacteroides heparinolyticus	-0.37037	0.262188
3,7,11-Trimethyldodeca-2,6,10-Trienoic Acid	Bacteroides heparinolyticus	0.220193	0.515307
3,6,9,12-Tetraoxatetradecane-1,14-Diol	Bacteroides heparinolyticus	0.706452	0.0150916
3,5-Dihydroxyphenylglycine	Bacteroides heparinolyticus	-0.220193	0.515307
3,5-Dihydroxydecanoic Acid	Bacteroides heparinolyticus	0.458735	0.155843
3,5-Dihydroxy-4-[3,4,5-Trihydroxy-6-[[4-(2-Hydroxypropan-2-Yl)Cyclohexene-1-CarbonylOxymethylOxan-2-YlOxybenzoic Acid	Bacteroides heparinolyticus	-0.433013	0.183413
3,5-Dideoxythymidine	Bacteroides heparinolyticus	-0.220193	0.515307
3,5,7,10,15-O-Pentacetyl-14-O-Benzoyl-10,18-Dihydromyrsinol	Bacteroides heparinolyticus	0.100922	0.767804
3,4-Methylenesebacic Acid	Bacteroides heparinolyticus	-0.532132	0.0919919
3,4-Dihydroxymandelic Acid	Bacteroides heparinolyticus	-0.183494	0.589151
3,4-Dihydropyridine	Bacteroides heparinolyticus	-0.366988	0.266911
3,4-Diaminopyridine	Bacteroides heparinolyticus	-0.0825723	0.809276
3,3,4,4,5,5,6,6,7,7,8,8,9,9,9-Pentadecafluorononan-1-Ol	Bacteroides heparinolyticus	0.501161	0.116322
3,3,3-Trifluoro-1-Propanol	Bacteroides heparinolyticus	-0.559657	0.073411
3-(Indol-3-Yl)Propionic Acid	Bacteroides heparinolyticus	-0.26943	0.423018
3-(Dodecanoylamino)Propyl(Carboxymethyl)Dimethylammonium	Bacteroides heparinolyticus	0.403687	0.218234
3-(6,7-Dimethoxy-1,2,3,4-Tetrahydroisoquinolin-1-Yl)Propan-1-Ol	Bacteroides heparinolyticus	0.422999	0.194897
3-(5,9-Dimethyl-4-Oxo-8-Oxatetracyclo[7.2.1.1~7,10~.0~1,6~Tridec-2-En-5-Yl)Propanoic Acid	Bacteroides heparinolyticus	0.521178	0.100173
3-(5,7-Dimethoxy-4-Oxochromen-2-Yl)Propanoic Acid	Bacteroides heparinolyticus	-0.201843	0.55173
3-(4-Hydroxyphenyl)Propanoic Acid 3-(4-Hydroxy-3-Methoxyphenyl)Propyl Ester	Bacteroides heparinolyticus	-0.256892	0.445726
3-(2-Hydroxyethyl)-1H,3H-Quinazoline-2,4-Dione	Bacteroides heparinolyticus	-0.422036	0.196022
3-(2-Hydroxy-3-Methoxyphenyl)-1,5-Dimethyl-4,6-Dioxo-1,2,3,5,3A,6A-Hexahydro-2 ,5-Diazapentalenecarboxylic Acid	Bacteroides heparinolyticus	-0.474225	0.140564
3(2H)-Pyridazinone	Bacteroides heparinolyticus	0.0458735	0.893459
3-(2-Furanyl)-2-Propenal	Bacteroides heparinolyticus	0	1
3-(2,6-Dihydroxyphenyl)-4-Hydroxy-6-Methyl-3H-2-Benzofuran-1-One	Bacteroides heparinolyticus	-0.614705	0.0441647
3-(12-Hydroxy-5,9-Dimethyl-4-Oxo-8-Oxatetracyclo[7.2.1.1~7,10~.0~1,6~Tridec-2-En-5-Yl)Propanoic Acid	Bacteroides heparinolyticus	0.46791	0.146674
2-Vinylpyridine	Bacteroides heparinolyticus	0.504608	0.113429
2-Pyrazinoylguanidine	Bacteroides heparinolyticus	-0.504608	0.113429
2-Propenoic Acid, 3-(4-Hydroxyphenyl)-, (2Z)-	Bacteroides heparinolyticus	-0.0733976	0.830185
2-Propenal, 3-(4-Hydroxy-3,5-Dimethoxyphenyl)-	Bacteroides heparinolyticus	0.339464	0.307102
2-Phosphoglycerate	Bacteroides heparinolyticus	-0.513783	0.105957
2-Phenylethyl 6-O-(6-Deoxy-Alpha-L-Mannopyranosyl)-Beta-D-Glucopyranoside	Bacteroides heparinolyticus	-0.266066	0.429055
2-Phenylethyl 4-(3-Ethoxy-4-Hydroxyphenyl)-7-(4-Methoxyphenyl)-2-Methyl-5-Oxo- 1,4,6,7,8-Pentahydroquinoline-3-Carboxylate	Bacteroides heparinolyticus	-0.606218	0.0480289
2-Oxo-1H-Quinoline-4-Carboxylic Acid	Bacteroides heparinolyticus	-0.403687	0.218234
2-Oxindole	Bacteroides heparinolyticus	0.46791	0.146674
2-O-Methyluridine	Bacteroides heparinolyticus	-0.46791	0.146674
2-O-Methylinosine	Bacteroides heparinolyticus	-0.422036	0.196022
2-O-Methylguanosine	Bacteroides heparinolyticus	-0.440386	0.175228
2-O-Methyl-5-Methyluridine	Bacteroides heparinolyticus	-0.398148	0.225218
2-O-Methyl-5-Methylcytidine	Bacteroides heparinolyticus	-0.357813	0.279961
2-Naphthalenesulfonic Acid	Bacteroides heparinolyticus	0.578006	0.0625339
2-Methylpyrrolidine	Bacteroides heparinolyticus	-0.119271	0.726872
2-Methylpyridine	Bacteroides heparinolyticus	0.770675	0.00550062
2-Methylpropanoic Acid	Bacteroides heparinolyticus	0.550482	0.0792965
2-Methylcitric Acid	Bacteroides heparinolyticus	-0.266066	0.429055
2-Methylbenzothiazole	Bacteroides heparinolyticus	0.513783	0.105957
2-Methylbenzaldehyde	Bacteroides heparinolyticus	-0.330289	0.321189
2-Methylacetoacetic Acid	Bacteroides heparinolyticus	-0.513783	0.105957
2-Methyl-4-Pentenoic Acid	Bacteroides heparinolyticus	-0.0825723	0.809276
2-Methyl-3-Oxopropanoic Acid	Bacteroides heparinolyticus	-0.0091747	0.978641
2-Methoxyethyl 5-Hydroxy-2-Methyl-1-{3-[(4-Nitrophenyl)AminoPropyl}Benzo[GIn Dole-3-Carboxylate	Bacteroides heparinolyticus	-0.0825723	0.809276
2-Methoxy-6-[(Triphenylmethoxy)Methyl-2H-3,4,5,6-Tetrahydropyran-3,4,5-Triol	Bacteroides heparinolyticus	-0.119271	0.726872
2-Methoxy-3,4-Dimethylphenyl Acetate	Bacteroides heparinolyticus	-0.0183494	0.957296
2-Isopropylmalic Acid, (S)-(+)-	Bacteroides heparinolyticus	-0.321114	0.335615
2-Isopropylmalic Acid	Bacteroides heparinolyticus	-0.284416	0.396631
2-Hydroxypyridine	Bacteroides heparinolyticus	-0.0550482	0.872288
2-Hydroxyisobutyric Acid	Bacteroides heparinolyticus	-0.706452	0.0150916
2-Hydroxyhexadecanoic Acid	Bacteroides heparinolyticus	-0.44956	0.16536
2-Hydroxyglutaric Acid, (S)-	Bacteroides heparinolyticus	-0.238542	0.479951
2-Hydroxy-Damp	Bacteroides heparinolyticus	0.366988	0.266911
2-Hydroxyacrylic Acid	Bacteroides heparinolyticus	-0.495434	0.121232
2-Hydroxyacetamide	Bacteroides heparinolyticus	0.660578	0.0269293
2-Hydroxy-7-Methoxy-2H-1,4-Benzoxazin-3(4H)-One	Bacteroides heparinolyticus	-0.366988	0.266911
2-Hydroxy-4-Imino-2,5-Cyclohexadienone	Bacteroides heparinolyticus	0.706452	0.0150916
2-Hydroxy-3-Morpholinopropanesulfonic Acid	Bacteroides heparinolyticus	-0.201843	0.55173
2-Hydroxy-3-(2-Hydroxyphenyl)Propanoic Acid	Bacteroides heparinolyticus	-0.431211	0.185448
2-Hydroxy-2-Methylbutyric Acid	Bacteroides heparinolyticus	-0.522958	0.0988132
2-Hydroxy-2-Ethylsuccinic Acid	Bacteroides heparinolyticus	-0.633054	0.0365548
2-Hydroxy-2-[2-Oxo-2-[(4,7,7-Trimethyl-3-Bicyclo[2.2.1Heptanyl)OxyEthylButanedioic Acid	Bacteroides heparinolyticus	-0.385337	0.241866
2H-Pyrido[1,2-A[1,4,7,10Tetraazacyclododecine-1,4,7,10(3H,12H)-Tetrone, 3-(7,8-Dihydroxy-6-Oxooctyl)Octahydro-9-(1-Methylpropyl)-6-(Phenylmethyl)-	Bacteroides heparinolyticus	-0.29359	0.38089
2H-Furo[3,2-BNaphtho[2,3-G[1,5Dioxonin-5,12-Dione, 2-[[6-O-[(2E)-3-[4-[(6-Deoxyhexopyranosyl)OxyPhenyl-1-Oxo-2-Propen-1-YlHexopyranosylOxy-3,3A,5A,6,14,14A-Hexahydro-3,8-Dihydroxy-2-(Hydroxymethyl)-6-(4-Hydroxyphenyl)-7,9-Dimethoxy-	Bacteroides heparinolyticus	0.110096	0.747265
2H-Benzotriazole	Bacteroides heparinolyticus	0.422036	0.196022
2-Furancarboximidamide	Bacteroides heparinolyticus	-0.321114	0.335615
2-Furanacetic Acid, Tetrahydro-Alpha-Methyl-5-(2-Oxopropyl)-, 2,3-Dihydroxypropyl Ester	Bacteroides heparinolyticus	-0.556335	0.0755068
2-Ethylaniline	Bacteroides heparinolyticus	0.46791	0.146674
2-Ethyl-3-Hydroxy-2,4,4-Trimethyloxazolidine	Bacteroides heparinolyticus	-0.559657	0.073411
2-Ethyl-2-Hydroxybutyric Acid	Bacteroides heparinolyticus	-0.15597	0.646989
2-Desoxyuridine	Bacteroides heparinolyticus	-0.394512	0.229873
2-Deoxyguanosine 5-Phosphate	Bacteroides heparinolyticus	0.110096	0.747265
2-Deoxy-D-Ribose 5-Phosphate	Bacteroides heparinolyticus	-0.394512	0.229873
2-Deoxyadenosine 3-Monophosphate	Bacteroides heparinolyticus	-0.504608	0.113429
2-Deoxy-5-Adenosine Monophosphate	Bacteroides heparinolyticus	-0.516483	0.103821
2-Decyl-3-Hydroxypentanedioic Acid	Bacteroides heparinolyticus	0.183494	0.589151
2-Cyclopenten-1-One	Bacteroides heparinolyticus	-0.357813	0.279961
2-Cyanoacetamide	Bacteroides heparinolyticus	0.614705	0.0441647
2-CMP	Bacteroides heparinolyticus	-0.0642229	0.851193
2-Butanone, 4-[3-(Beta-D-Glucopyranosyloxy)-4-Hydroxy-2,6,6-Trimethyl-1-Cyclohexen-1-Yl-	Bacteroides heparinolyticus	-0.165145	0.627495
2-Arachidonoylglycerol	Bacteroides heparinolyticus	0.31194	0.350377
2-Aminopurine	Bacteroides heparinolyticus	-0.330289	0.321189
2-Aminoisobutyric Acid	Bacteroides heparinolyticus	-0.697277	0.0170794
2-Amino-6-Nitrobenzothiazole	Bacteroides heparinolyticus	0.422036	0.196022
2-Amino-5-(Amino-Dimethylamino-Methylidene)Amino-Pentanoic Acid	Bacteroides heparinolyticus	-0.752325	0.0075567
2-Amino-4-Octadecene-1,3-Diol	Bacteroides heparinolyticus	0.532132	0.0919919
26-Deoxycimicifugoside	Bacteroides heparinolyticus	0.146795	0.666684
20Beta-Hydroxyecdysone	Bacteroides heparinolyticus	0.486259	0.129372
2-{4-[4-{3,5-Dihydroxy-4-[3,4,5-Trihydroxy-6-(Hydroxymethyl)Oxan-2-YlPhenyl}-2,5-Bis(4-Hydroxyphenyl)Oxolan-3-Yl-2,6-Dihydroxyphenyl}-6-(Hydroxymethyl)Oxane-3,4,5-Triol	Bacteroides heparinolyticus	0.192669	0.57032
2-{1-[(4-Chlorophenyl)Carbonyl-5-Methoxy-2-Methylindol-3-Yl}-N-(5-Ethyl(1,3,4 -Thiadiazol-2-Yl))Acetamide	Bacteroides heparinolyticus	0.394512	0.229873
2-{1-[(4-Chlorophenyl)Carbonyl-5-Methoxy-2-Methylindol-3-Yl}-N-(2-Pyridylmeth Yl)Acetamide	Bacteroides heparinolyticus	0.165145	0.627495
2-{[(4-Methylphenyl)SulfonylAmino}-4-Methylthiobutanoic Acid	Bacteroides heparinolyticus	-0.256892	0.445726
2-[Bisbenzylamino-1-(4-Hydroxy-3-Methoxyphenyl)Ethan-1-One, Chloride	Bacteroides heparinolyticus	-0.509259	0.1096
2-[6-Hydroxy-2-(4-Hydroxy-3-Methoxyphenyl)-3-Azabicyclo[4.4.0Dec-3-Yl-N-(4-M Ethylphenyl)Acetamide	Bacteroides heparinolyticus	-0.165145	0.627495
2-[6-Hydroxy-2-(3,4,5-Trimethoxyphenyl)-3-Azabicyclo[4.4.0Dec-3-Yl-N-(4-Meth Oxyphenyl)Acetamide	Bacteroides heparinolyticus	-0.37963	0.249505
2-[5-[2-[2-[5-[2-[2-[5-[2-[2-[5-(2-Hydroxybutyl)Oxolan-2-YlPropanoyloxyPropylOxolan-2-YlPropanoyloxyPropylOxolan-2-YlPropanoyloxyPropylOxolan-2-YlPropanoic Acid	Bacteroides heparinolyticus	-0.174319	0.608212
2-[5-[2-[2-[5-(2-Hydroxybutyl)Oxolan-2-YlPropanoyloxyButylOxolan-2-YlPropanoic Acid	Bacteroides heparinolyticus	-0.211018	0.53339
2-[4-Hydroxy-2,5-Bis(Hydroxymethyl)-2-[3,4,5-Trihydroxy-6-(Hydroxymethyl)Oxan-2-YlOxyoxolan-3-YlOxy-6-(Hydroxymethyl)Oxane-3,4,5-Triol	Bacteroides heparinolyticus	-0.0321847	0.925158
2-[3-Oxo-2-[5-[3,4,5-Trihydroxy-6-(Hydroxymethyl)Oxan-2-YlOxypent-2-EnylCyclopentylAcetic Acid	Bacteroides heparinolyticus	-0.277778	0.408217
2-[3-[4-[1,3-Dihydroxy-1-(4-Hydroxy-3-Methoxyphenyl)Propan-2-YlOxy-3-MethoxyphenylPropoxy-6-(Hydroxymethyl)Oxane-3,4,5-Triol	Bacteroides heparinolyticus	-0.206901	0.541587
2-[2-Oxo-4-(Piperidylcarbonyl)Hydroquinolyl-N-(2,4,6-Trimethylphenyl)Acetamid E	Bacteroides heparinolyticus	-0.206901	0.541587
2-[2-Amino-3-(1H-Indol-3-Yl)PropanamidoAcetic Acid	Bacteroides heparinolyticus	-0.596355	0.0528041
2-[2-[(Z)-Pent-2-Enyl-3-[3,4,5-Trihydroxy-6-(Hydroxymethyl)Oxan-2-YlOxycyclopentylAcetic Acid	Bacteroides heparinolyticus	-0.440386	0.175228
2-[1-[4,5-Dihydroxy-3-[(2S,3R,4S,5S,6R)-3,4,5-Trihydroxy-6-(Hydroxymethyl)Oxan-2-YlOxyoxan-2-YlIndol-3-YlAcetic Acid	Bacteroides heparinolyticus	-0.481481	0.133745
2-[1-(4-Methoxyphenyl)(1,2,3,4-Tetrahydrobeta-Carbolin-2-Yl)-N-Naphthylacetam Ide	Bacteroides heparinolyticus	-0.165145	0.627495
2-[(2E,5E,7E,11E)-10-Hydroxy-3,7,9,11-Tetramethyl-2,5,7,11-Tridecatetraen-1-Yl-5,6-Dimethoxy-3-Methyl-4-Pyridinyl 6-Deoxy-Alpha-L-Mannopyranoside	Bacteroides heparinolyticus	-0.321114	0.335615
2-[(2E)-3,7-Dimethylocta-2,6-Dienyl-3-Methoxy-5-(2-Phenylethyl)Phenol	Bacteroides heparinolyticus	-0.0091747	0.978641
2,7-Octadienoic Acid, 6-Hydroxy-2,6-Dimethyl-, (1Ar,1Bs,2S,5As,6R,6As)-2-(Beta-D-Glucopyranosyloxy)-1A,1B,2,5A,6,6A-Hexahydro-5A-Hydroxy-1A-Methyloxireno[4,5Cyclopenta[1,2-CPyran-6-Yl Ester, (2E,6S)-	Bacteroides heparinolyticus	-0.0183494	0.957296
2,7-Naphthalenedisulfonic Acid	Bacteroides heparinolyticus	0.0275241	0.935975
2,6-Xylidine	Bacteroides heparinolyticus	0.357813	0.279961
2,6-Di-Tert-Butyl-4-Nitrophenol	Bacteroides heparinolyticus	-0.0825723	0.809276
2,6-Diamino-9-(2-Hydroxyethoxymethyl)Purine	Bacteroides heparinolyticus	-0.146795	0.666684
2,5-Dihydro-1H-Pyrrole-2-Carboxylic Acid	Bacteroides heparinolyticus	-0.596355	0.0528041
2,4-Di-O-Methylolivetonide	Bacteroides heparinolyticus	-0.44956	0.16536
2,4-Dimethylbenzenesulfonic Acid	Bacteroides heparinolyticus	0.0642229	0.851193
2,4-Dihydroxy-5-Methoxy-2A,5A,7-Trimethyldodecahydrodispiro[Furan-3,2-Furan-5,6-Naphtho[1,8-BcFuran-2(2AH)-One	Bacteroides heparinolyticus	0	1
2,4-Dihydroxy-4-[(1E)-3-Hydroxy-1-Buten-1-Yl-3,5,5-Trimethylcyclohexyl Beta-D-Glucopyranoside	Bacteroides heparinolyticus	-0.238542	0.479951
2,4-Dichlorobenzoic Acid	Bacteroides heparinolyticus	-0.752325	0.0075567
2,4A,6-Trihydroxy-8-Isopropyl-1,1-Dimethyl-2,3,4,4A,5,10,11,11A-Octahydro-1H-Dibenzo[A,D[7Annulen-7-Yl Beta-D-Glucopyranoside	Bacteroides heparinolyticus	-0.651404	0.0299103
2,3-Dihydroxypropyl 9,12,15-Octadecatrienoate	Bacteroides heparinolyticus	0.302765	0.36547
2,3-Dihydro-1H-Carbazol-4(9H)-One	Bacteroides heparinolyticus	0.660578	0.0269293
2,3-Dideoxyuridine	Bacteroides heparinolyticus	0.0183494	0.957296
2,3-Dideoxyadenosine	Bacteroides heparinolyticus	-0.342757	0.30213
2,3,4-Tris[[(E)-3-(3,4-Dihydroxyphenyl)Prop-2-EnoylOxy-5-(2-Methylpropanoyloxy)Hexanedioic Acid	Bacteroides heparinolyticus	-0.458735	0.155843
2,3,4,6-Tetrahydroxy-5-Oxo-5H-Benzo[7Annulene-8-Carboxylic Acid	Bacteroides heparinolyticus	-0.128446	0.706637
2,3,3-Trimethylbenzoindolenine	Bacteroides heparinolyticus	-0.29359	0.38089
2,3,3,4,4,4-Hexafluorobutanoic Acid	Bacteroides heparinolyticus	0.119271	0.726872
2,3,14-Trihydroxy-10,13-Dimethyl-17-(2,3,6,7-Tetrahydroxy-6-Methylheptan-2-Yl)-2,3,4,5,9,11,12,15,16,17-Decahydro-1H-Cyclopenta[APhenanthren-6-One	Bacteroides heparinolyticus	-0.511788	0.107554
2,3 Cyclic-Cmp	Bacteroides heparinolyticus	0.583922	0.0592743
2,2-Dimethylsuccinic Acid	Bacteroides heparinolyticus	-0.183494	0.589151
2,2,6,6-Tetramethylpiperidin-1-Ol	Bacteroides heparinolyticus	0.46791	0.146674
2,2,6,6-Tetramethyl-5-Hydroxy-4-(Alpha-Isopropyl-2,4,6-Trihydroxy-3-Isobutyrylbenzyl)-4-Cyclohexene-1,3-Dione	Bacteroides heparinolyticus	0.0733976	0.830185
2,2,4,4,6,6-Hexamethoxy-1,1-Biphenyl	Bacteroides heparinolyticus	0.339464	0.307102
2-(Methylthio)Benzothiazole	Bacteroides heparinolyticus	0.486259	0.129372
2-(Methylethylidene)Butanedioic Acid	Bacteroides heparinolyticus	-0.266066	0.429055
2-(Carbamimidoylsulfanyl)Ethanesulfonic Acid	Bacteroides heparinolyticus	0.15597	0.646989
2-(Benzimidazol-2-Ylmethylthio)-5,6-Dimethoxybenzimidazole	Bacteroides heparinolyticus	-0.202304	0.550804
2-(Acetylamino)-N-Cyclopropyl-3-Indol-3-Ylpropanamide	Bacteroides heparinolyticus	-0.284416	0.396631
2-(7-Hydroxy-6-Methyloctyl)-2H-Furan-5-One	Bacteroides heparinolyticus	0.458735	0.155843
2-(6-P-Coumaroylglucosyl)Quercitrin	Bacteroides heparinolyticus	0.385337	0.241866
2-(6-Aminopurin-9-Yl)-5-(Hydroxymethyl)Oxolane-3,4-Diol	Bacteroides heparinolyticus	0.688102	0.0192483
2-(4-Amino-4-Carboxybutanamido)-4-Methylpentanoic Acid	Bacteroides heparinolyticus	-0.412861	0.206951
2-(4,5-Dibromo-6-Hydroxy-3-Oxoxanthen-9-Yl)Benzoic Acid	Bacteroides heparinolyticus	-0.550482	0.0792965
2-(3-Phenylpropanamido)Acetic Acid	Bacteroides heparinolyticus	-0.559657	0.073411
2(3H)-Thiophenone, 3-Aminodihydro-, (S)-	Bacteroides heparinolyticus	-0.376163	0.254212
2-(3,4-Dihydroxyoxolan-2-Yl)-2-Hydroxyethyl (9E)-Octadec-9-Enoate	Bacteroides heparinolyticus	0.486259	0.129372
2-(2-Aminopropanamido)-4-Methylpentanoic Acid	Bacteroides heparinolyticus	-0.247717	0.462694
2-(2-Aminoacetamido)-3-Methylpentanoic Acid	Bacteroides heparinolyticus	-0.302765	0.36547
2-(2-Amino-3-Phenylpropanamido)-3-Methylbutanoic Acid	Bacteroides heparinolyticus	-0.284416	0.396631
2-(2-Amino-3-Methylpentanamido)-3-Hydroxybutanoic Acid	Bacteroides heparinolyticus	-0.440386	0.175228
2-(2-Amino-3-Methylpentanamido)-3-Carbamoylpropanoic Acid	Bacteroides heparinolyticus	-0.302765	0.36547
2-(2-Amino-3-Carbamoylpropanamido)-3-Phenylpropanoic Acid	Bacteroides heparinolyticus	-0.422036	0.196022
2-(2,4-Difluorophenoxy)-N-{2-[2-Methyl-5-(Phenylmethoxy)Indol-3-YlEthyl}Aceta Mide	Bacteroides heparinolyticus	-0.30989	0.353721
2-(2,3-Dimethyl-Phenylamino)-Nicotinic Acid	Bacteroides heparinolyticus	0.504608	0.113429
2(1H)-Azulenone, 6-(Beta-D-Glucopyranosyloxy)-4,5,6,7,8,8A-Hexahydro-5-Hydroxy-5-(1-Hydroxy-1-Methylethyl)-3,8-Dimethyl-	Bacteroides heparinolyticus	-0.302765	0.36547
2-((7-Acetamido-1,2,3-Trimethoxy-9-Oxo-5,6,7,9-Tetrahydrobenzo[AHeptalen-10-Yl)Amino)-N-(Furan-2-Ylmethyl)-3-Methylbutanamide	Bacteroides heparinolyticus	-0.60553	0.0483519
2-((7-Acetamido-1,2,3-Trimethoxy-9-Oxo-5,6,7,9-Tetrahydrobenzo[AHeptalen-10-Yl)Amino)-N-(3-(3,4-Dimethoxyphenethyl)-1H-1,2,4-Triazol-5-Yl)-4-(Methylthio)Butanamide	Bacteroides heparinolyticus	-0.229367	0.497492
2-((4-Ethyl-8,8-Dimethyl-2-Oxo-2,8,9,10-Tetrahydropyrano[2,3-FChromen-5-Yl)Oxy)-N-Isopropylacetamide	Bacteroides heparinolyticus	-0.229367	0.497492
2-((2H-Pyrazolo[3,4-DPyrimidin-4-Yl)Amino)Ethanol	Bacteroides heparinolyticus	-0.633054	0.0365548
1-Tetradecanol Hydrogen Sulfate	Bacteroides heparinolyticus	-0.256892	0.445726
1-Pyrrolidinecarboxaldehyde	Bacteroides heparinolyticus	-0.247717	0.462694
1-Piperidinecarboxaldehyde	Bacteroides heparinolyticus	-0.110096	0.747265
1-Phenylethanol	Bacteroides heparinolyticus	0.596355	0.0528041
1-Pentyl-3-(1-Naphthoyl) Indole	Bacteroides heparinolyticus	0.0458735	0.893459
1-Palmitoyl-Sn-Glycero-3-Phosphocholine	Bacteroides heparinolyticus	-0.357813	0.279961
1-Palmitoyl-2-Linoleoyl-Sn-Glycero-3-Phosphocholine	Bacteroides heparinolyticus	0.422036	0.196022
1-O-Hexadecyl-Sn-Glycero-3-Phosphocholine	Bacteroides heparinolyticus	-0.513783	0.105957
1-Octadecanoyl-Sn-Glycero-3-Phosphoethanolamine	Bacteroides heparinolyticus	-0.651404	0.0299103
1-Nonadecanoyl-Glycero-3-Phosphoserine	Bacteroides heparinolyticus	0.0137934	0.967893
1-Naphthalenecarboxylic Acid, 3-(Acetyloxy)-5-[2-(3-Furanyl)Ethyl-3,4,4A,5,6,7,8,8A-Octahydro-8A-(Hydroxymethyl)-5,6-Dimethyl-	Bacteroides heparinolyticus	-0.326445	0.327193
1-Methyladenosine	Bacteroides heparinolyticus	-0.513783	0.105957
1-Methyl-3,4-Dihydro-2H-Pyrido[3,4-BIndole	Bacteroides heparinolyticus	0.31194	0.350377
1-Kestose	Bacteroides heparinolyticus	-0.357813	0.279961
1-Isopropyl-1,2,3,4,-Tetrahydro-Beta-Carboline-3-Carboxylic Acid	Bacteroides heparinolyticus	-0.0597715	0.861418
1-Hydroxy-2-Butanone	Bacteroides heparinolyticus	-0.29359	0.38089
1H-Pyrrole-2-Carboxaldehyde	Bacteroides heparinolyticus	-0.201843	0.55173
1H-Indene-1,2(3H)-Dione	Bacteroides heparinolyticus	-0.633054	0.0365548
1H-Imidazole-4-Propanol, Beta-Amino-, (S)-	Bacteroides heparinolyticus	0.596355	0.0528041
1H-Imidazole-4-Carboxamide	Bacteroides heparinolyticus	-0.229367	0.497492
1-Hexadecyl-2-Acetyl-Glycero-3-Phosphocholine	Bacteroides heparinolyticus	-0.431211	0.185448
1-Ethylpiperazine	Bacteroides heparinolyticus	0.477084	0.137852
1-Carboxyethylphenylalanine	Bacteroides heparinolyticus	-0.229367	0.497492
1-Aminomethylphosphonic Acid	Bacteroides heparinolyticus	0.495434	0.121232
1-Allyl-2-Hydroxy-7,8,9,10-Tetrahydroazepino[2,1-BQuinazolin-12(6H)-One	Bacteroides heparinolyticus	0.395412	0.228716
16-Hydroxy-10-Oxohexadecanoic Acid	Bacteroides heparinolyticus	-0.174319	0.608212
16-Butan-2-Yl-10,11,14-Trimethyl-13-Propan-2-Yl-3-Prop-2-Enyl-4-Oxa-1,8,11,14,17-Pentazabicyclo[17.3.0Docosane-2,5,9,12,15,18-Hexone	Bacteroides heparinolyticus	0.348639	0.293359
16Beta-Hydroxydigitoxigenin	Bacteroides heparinolyticus	-0.363227	0.272218
15,16-Dimethoxytricyclo[12.3.1.12,6Nonadeca-1(17),2,4,6(19),14(18),15-Hexaene-3,9,17-Triol	Bacteroides heparinolyticus	-0.409205	0.211405
14C -Dehp	Bacteroides heparinolyticus	0.412861	0.206951
14-(Hydroxyethyl)-2,15-Dimethyltetracyclo[8.7.0.0<2,7.0<11,15Heptadec-7-En- 5-Yl Acetate	Bacteroides heparinolyticus	-0.366988	0.266911
13-OxoODE	Bacteroides heparinolyticus	-0.330289	0.321189
13-O-P-Coumaroylplumieride	Bacteroides heparinolyticus	-0.266066	0.429055
13-Hydroxyoctadeca-9,12-Dienoic Acid	Bacteroides heparinolyticus	-0.403687	0.218234
13(S)-hot	Bacteroides heparinolyticus	-0.366988	0.266911
12-Hydroxy-13-(Hydroxymethyl)-3,5,7-Trimethyl-2,4-Tetradecadienedioic Acid	Bacteroides heparinolyticus	0.366988	0.266911
12 Hydroxy Arachidonic Acid	Bacteroides heparinolyticus	-0.648291	0.0309722
11,12-Dimethoxydihydrokawain	Bacteroides heparinolyticus	0.385337	0.241866
10-Norparvulenone	Bacteroides heparinolyticus	0.31194	0.350377
10-Ethyl-14-Methyl-12-Oxa-4-Azatetracyclo[7.6.1.0,.0,Hexadecan-13-One	Bacteroides heparinolyticus	0.486259	0.129372
10,11-Dimethoxy-4A,5,5A,7,8,13A,15,15A,15B,16-Decahydro-2H-4,6-Methanoindolo[3,2,1-IjOxepino[2,3,4-DePyrrolo[2,3-HQuinoline-14-One	Bacteroides heparinolyticus	-0.31194	0.350377
1-{2-[(2-Chlorophenyl)Methyl(1,2,3,4-Tetrahydrobeta-Carbolinyl)}-4-Methoxyben Zene	Bacteroides heparinolyticus	-0.496564	0.120253
1-[4,5-Bis(Hydroxymethyl)-3-Methoxy-2-Methylphenoxy-3-Methylbutane-2,3-Diol	Bacteroides heparinolyticus	0.287037	0.392101
1-[4-(3,4-Dichlorophenyl)-6-(Trifluoromethyl)Pyrimidin-2-YlPyrrolidine-2-Carb Oxylic Acid	Bacteroides heparinolyticus	0.312651	0.349221
1,7-Dideacetoxy-1,7-Dioxo-3-Deacetylkhivorin	Bacteroides heparinolyticus	-0.302765	0.36547
1,5-Naphthalenediamine	Bacteroides heparinolyticus	-0.651404	0.0299103
1,5-Dibutyl-3,6-Dihydro-2H-Pyridine	Bacteroides heparinolyticus	0.633054	0.0365548
1,5-Bis(4-Hydroxy-3-Methoxyphenyl)-1,4-Pentadien-3-One	Bacteroides heparinolyticus	-0.650325	0.0302753
1,5-Anhydrosorbitol	Bacteroides heparinolyticus	0.0458735	0.893459
1,4-Ethanonaphthalene-5,10-Dicarboxylic Acid, 1,4,4A,5,6,8A-Hexahydro-5,10-Dihydroxy-6,9-Dioxo-, Bis[[2-(Beta-D-Glucopyranosyloxy)-3-HydroxyphenylMethyl Ester	Bacteroides heparinolyticus	-0.183494	0.589151
1,4-Cyclohexanedicarboxylic Acid	Bacteroides heparinolyticus	0.752325	0.0075567
1,3-Dichloro-6,7,8,9,10,12-Hexahydroazepino[2,1-BQuinazoline	Bacteroides heparinolyticus	-0.137934	0.685887
1,3-Benzodioxole-5,6-Diamine	Bacteroides heparinolyticus	-0.642229	0.033116
1,3,7-Trimethyluric Acid	Bacteroides heparinolyticus	0.596355	0.0528041
1,3,7-Trimethyl-9-Hydroxy-9H-Purine-2,6,8(1H,3H,7H)-Trione	Bacteroides heparinolyticus	-0.31194	0.350377
1,3,5-Hexatriene	Bacteroides heparinolyticus	0.522958	0.0988132
1,3,4,5,6,7-Hexahydroxyheptan-2-One	Bacteroides heparinolyticus	-0.486259	0.129372
1,2-Dimethylimidazole	Bacteroides heparinolyticus	-0.256892	0.445726
1,2-Dihydroquinoline	Bacteroides heparinolyticus	0.495434	0.121232
1,2-Dihydroisoquinoline	Bacteroides heparinolyticus	-0.431211	0.185448
1,2-Dihexanoyl-Sn-Glycerol	Bacteroides heparinolyticus	0.330289	0.321189
1,2-Benzoquinone	Bacteroides heparinolyticus	-0.110096	0.747265
1,2,3,4,Tetrahydro-1,5,7-Trimethylnapthalene	Bacteroides heparinolyticus	0.486259	0.129372
1,1-Dimethyl-4-Phenylpiperazinium	Bacteroides heparinolyticus	0.587181	0.0575291
1-(Aminocarbonyl)-L-Proline	Bacteroides heparinolyticus	-0.532132	0.0919919
1-(9Z-Octadecenoyl)-Sn-Glycero-3-Phosphocholine	Bacteroides heparinolyticus	-0.578006	0.0625339
1-(9Z,12Z-Octadecadienoyl)-Sn-Glycero-3-Phosphocholine	Bacteroides heparinolyticus	-0.201843	0.55173
1-(4-Acetamidobenzene-1-Sulfonyl)Proline	Bacteroides heparinolyticus	0	1
1-(3-Carboxypropyl)-3,7-Dimethylxanthine	Bacteroides heparinolyticus	-0.174319	0.608212
1-(2-Hydroxyethyl)-2,2,6,6-Tetramethyl-4-Hydroxypiperidine	Bacteroides heparinolyticus	0.458735	0.155843
1-(2,3-Dibenzimidazol-2-Ylpropyl)-2-Methoxybenzene	Bacteroides heparinolyticus	-0.550482	0.0792965
1-(2-(2H,3H-Benzo[3,4-E1,4-Dioxin-6-Yl)-2-Oxoethyl)Benzimidazole-2-Carbonitri Le	Bacteroides heparinolyticus	0.203704	0.547991
{6-[(2S)-5-Acetyloxy-2-(4-Acetyloxyphenyl)-4-Oxochroman-7-Yloxy-3,4,5-Triacet Yloxy-2H-3,4,5,6-Tetrahydropyran-2-Yl}Methyl (2E)-3-(4-Acetyloxyphenyl)Prop-2- Enoate	Bacteroides heparinolyticus	0.0642229	0.851193
{4-[(4-Hydroxy-6-Propylpyrimidin-2-Ylthio)MethylPhenyl}-N-(3-Methylphenyl)Car Boxamide	Bacteroides heparinolyticus	-0.357813	0.279961
{4,5-Dimethoxy-3-[(3,4,5-Trimethoxyphenyl)CarbonylaminoPhenyl}-N,N-Diethylcar Boxamide	Bacteroides heparinolyticus	-0.703704	0.0156685
[6-[6-[6-[4,5-Dihydroxy-6-[(2E,6E)-10-Hydroxy-2,6,10-Trimethyldodeca-2,6,11-Trienoxy-2-Methyloxan-3-YlOxy-4,5-Dihydroxy-2-Methyloxan-3-YlOxy-4,5-Dihydroxy-2-Methyloxan-3-YlOxy-4,5-Dihydroxy-2-Methyloxan-3-Yl Acetate	Bacteroides heparinolyticus	0.229367	0.497492
[5-Acetyloxy-3-(Hydroxymethyl)-2-Oxo-6-Propan-2-Ylcyclohex-3-En-1-Yl 3-Methylbutanoate	Bacteroides heparinolyticus	-0.201843	0.55173
[4-[(3,5-Dimethylphenyl)CarbamoylaminoPhenyl Sulfamate	Bacteroides heparinolyticus	-0.29359	0.38089
[4-(Phenylcarbonyl)Phenyl-N-[(3,4,5-Trimethoxyphenyl)MethylCarboxamide	Bacteroides heparinolyticus	-0.623879	0.040235
[4-(2-1,2,3,4-Tetrahydroisoquinolylmethyl)Phenyl-N-(2-{[4-(2-1,2,3,4-Tetrahyd Roisoquinolylmethyl)PhenylCarbonylamino}Ethyl)Carboxamide	Bacteroides heparinolyticus	-0.361111	0.27523
[3-Hydroxy-1-[3-Hydroxy-1-Oxo-1-(2,3,4,5,6-Pentahydroxyhexoxy)Decan-5-YlOxy-1-Oxodecan-5-Yl 3,5-Dihydroxydecanoate	Bacteroides heparinolyticus	-0.321114	0.335615
[3,4-Dihydroxy-6-[5-Hydroxy-2-(4-Hydroxyphenyl)-4-Oxo-7-[3,4,5-Trihydroxy-6-(Hydroxymethyl)Oxan-2-YlOxychromen-3-YlOxy-5-[(2S,3R,4R,5R,6S)-3,4,5-Trihydroxy-6-Methyloxan-2-YlOxyoxan-2-YlMethyl Acetate	Bacteroides heparinolyticus	0.412861	0.206951
[2-[(Z)-Heptadec-9-EnoylOxy-3-Hexadecanoyloxypropyl 2-(Trimethylazaniumyl)Ethyl Phosphate	Bacteroides heparinolyticus	0.321114	0.335615
[1,3,12-Triacetyloxy-17-(Furan-3-Yl)-4,4,8,10,13-Pentamethyl-2,3,5,6,7,9,11,12,16,17-Decahydro-1H-Cyclopenta[APhenanthren-7-Yl 2-Hydroxy-3-Methylpentanoate	Bacteroides heparinolyticus	0.174319	0.608212
[(6Z,10Z)-6-(Acetyloxymethyl)-10-(Hydroperoxymethyl)-3-Methylidene-2-Oxo-3A,4,5,8,9,11A-Hexahydrocyclodeca[BFuran-4-Yl 2-Methylbutanoate	Bacteroides heparinolyticus	0.192669	0.57032
[(3As,6Z,10Z,11Ar)-6-(Hydroxymethyl)-3-Methylidene-2-Oxo-3A,4,5,8,9,11A-Hexahydrocyclodeca[BFuran-10-YlMethyl Acetate	Bacteroides heparinolyticus	-0.0925926	0.786567
[(3Ar,4R,5R,6Z,9Z,11Ar)-4-Hydroxy-6,10-Dimethyl-3-Methylidene-2,8-Dioxo-4,5,11,11A-Tetrahydro-3Ah-Cyclodeca[BFuran-5-Yl (Z)-2-Methylbut-2-Enoate	Bacteroides heparinolyticus	-0.0091747	0.978641
[(2S,3S,4R,5R,6R)-5-Acetyloxy-3-Hydroxy-2-Methyl-6-[[(2R,3S,4S,5R,6S)-3,4,5-Trihydroxy-6-[5-Hydroxy-6-Methoxy-2-(4-Methoxyphenyl)-4-Oxochromen-7-YlOxyoxan-2-YlMethoxyOxan-4-Yl Acetate	Bacteroides heparinolyticus	-0.073565	0.829802
[(2R,3S,4S,5R,6S)-6-(3,4-Dihydroxybenzoyl)Oxy-3,4,5-Trihydroxyoxan-2-YlMethyl 3,4-Dihydroxybenzoate	Bacteroides heparinolyticus	-0.50037	0.116992
[(2R,3S,4S,5R,6S)-3,4-Dihydroxy-6-[3,7,8-Trihydroxy-2-(4-Hydroxy-3-Methoxyphenyl)-4-Oxochromen-5-YlOxy-5-[(2S,3R,4R,5R,6S)-3,4,5-Trihydroxy-6-Methyloxan-2-YlOxyoxan-2-YlMethyl Acetate	Bacteroides heparinolyticus	0.550482	0.0792965
[(2R,3S,4S,5R,6S)-3,4,5-Trihydroxy-6-[(2S,3R,4S,5S,6R)-3,4,5-Trihydroxy-6-(Hydroxymethyl)Oxan-2-YlOxyoxan-2-YlMethyl 8-Methylnonanoate	Bacteroides heparinolyticus	-0.522958	0.0988132
[(2R,3S,4S,5R,6R)-6-[1,7-Bis(4-Hydroxyphenyl)-5-Oxoheptan-3-YlOxy-3,4,5-Trihydroxyoxan-2-YlMethyl (E)-3-(4-Hydroxyphenyl)Prop-2-Enoate	Bacteroides heparinolyticus	-0.530569	0.0931317
[(2R,3S,4S,5R,6R)-6-[1,7-Bis(3,4-Dihydroxyphenyl)-5-Oxoheptan-3-YlOxy-3,4,5-Trihydroxyoxan-2-YlMethyl (E)-3-(3,4-Dimethoxyphenyl)Prop-2-Enoate	Bacteroides heparinolyticus	0.29359	0.38089
[(2R,3S,4S,5R,6R)-3,4,5-Trihydroxy-6-[(2R,3R,4S,5S,6R)-3,4,5-Trihydroxy-6-(Hydroxymethyl)Oxan-2-YlOxyoxan-2-YlMethyl 7-Methyloctanoate	Bacteroides heparinolyticus	-0.445988	0.169161
[(2R,3R,4S,5S,6R)-3-Acetyloxy-2-(Acetyloxymethyl)-5-Hexanoyloxy-6-[(2S,3R)-2,3,4-TrihydroxybutoxyOxan-4-Yl 14-Hydroxytetradecanoate	Bacteroides heparinolyticus	-0.34641	0.296665
[(2R)-1,1,2,3,3-Pentadeuterio-3-Heptadecanoyloxy-2-[(Z)-Tetradec-9-EnoylOxypropyl 2-(Trimethylazaniumyl)Ethyl Phosphate	Bacteroides heparinolyticus	0.321114	0.335615
[(1R,2S,4R,5S,6S,11R,12R,14S,16R)-5,6,11-Trihydroxy-4-(Hydroxymethyl)-8,12,15,15-Tetramethyl-7-Oxo-3-Oxapentacyclo[9.5.0.02,4.06,10.014,16Hexadec-8-En-14-Yl Dodecanoate	Bacteroides heparinolyticus	-0.450749	0.164107
[(10Z)-6,10-Bis(Hydroxymethyl)-3-Methylidene-2-Oxo-3A,4,5,6,7,8,9,11A-Octahydrocyclodeca[BFuran-4-Yl 2-Methylprop-2-Enoate	Bacteroides heparinolyticus	-0.266066	0.429055
(Z)-9,12,13-Trihydroxyoctadec-15-Enoic Acid	Bacteroides heparinolyticus	-0.697277	0.0170794
(Z)-3-(4-Hydroxyphenyl)-N-[4-[[(E)-3-(4-Hydroxyphenyl)Prop-2-EnoylAminoButylProp-2-Enamide	Bacteroides heparinolyticus	-0.46791	0.146674
(S)-Oleuropeic Acid	Bacteroides heparinolyticus	-0.257477	0.444652
(S)-Methyl 2-(3-(6,7-Dimethoxy-4-Oxoquinazolin-3(4H)-Yl)Propanamido)-3-Methylbutanoate	Bacteroides heparinolyticus	-0.558741	0.0739849
(S)-Curvularin	Bacteroides heparinolyticus	-0.596355	0.0528041
(S)-Actinidine	Bacteroides heparinolyticus	0.522958	0.0988132
(R)-N-Acetyl-4-Naphthylalanine	Bacteroides heparinolyticus	-0.339464	0.307102
(R)-3-Hydroxy-Octadecanoic Acid	Bacteroides heparinolyticus	-0.266066	0.429055
(R)-3-Hydroxydodecanoic Acid	Bacteroides heparinolyticus	-0.13762	0.686571
(R)-2-Hydroxycaprylic Acid	Bacteroides heparinolyticus	-0.29359	0.38089
(E)-5-Hydroxy-N-[3-[5-[3-[[(E)-5-Hydroxy-3-Methylpent-2-EnoylAminoPropyl-3,6-Dioxopiperazin-2-YlPropyl-3-Methylpent-2-Enamide	Bacteroides heparinolyticus	-0.201843	0.55173
(E)-5-(3,4,5,6-Tetrahydro-3-Pyridylidenemethyl)-2-Furanmethanol	Bacteroides heparinolyticus	-0.0825723	0.809276
(E)-3-(Acetyloxymethyl)-5-(2-Formyl-4-Hydroxy-5,5,8A-Trimethyl-1,4,4A,6,7,8-Hexahydronaphthalen-1-Yl)Pent-2-Enoic Acid	Bacteroides heparinolyticus	-0.357813	0.279961
(9S,14S)-10,13-Dimethylspiro[2,8,9,11,12,14,15,16-Octahydro-1H-Cyclopenta[APhenanthrene-17,5-Oxolane-2,3-Dione	Bacteroides heparinolyticus	0.431211	0.185448
(9R,10S,12Z)-9,10-Dihydroxy-8-Oxo-12-Octadecenoic Acid	Bacteroides heparinolyticus	-0.724801	0.0116234
(7S,9E,11S,12R,13S,14S,15S,16R,17S,18S,19E,21Z)-13-(Acetyloxy)-15,17-Dihydroxy-11-Methoxy-3,7,12,14,16,18,22-Heptamethyl-6,23,27,29-Tetraoxo-8,30-Dioxa-24-Azatetracyclo[23.3.1.1^{4,7}.0^{5,28}Triaconta-1,3,5(28),9,19,21,25-Heptaen-2-Yl 4-Chlorobenzoa...	Bacteroides heparinolyticus	-0.339464	0.307102
(6-Bromo-2-Oxochromen-3-Yl)-N-[(2-Iodophenyl)CarbonylaminoCarboxamide	Bacteroides heparinolyticus	0.522958	0.0988132
(5S)-17-Hydroxy-10,13-Dimethyltetradecahydro-1H-Cyclopenta[APhenanthren-3(2H)-One	Bacteroides heparinolyticus	0.504608	0.113429
(5R)-5-Hydroxy-1-(4-Hydroxy-3-Methoxyphenyl)Decan-3-One	Bacteroides heparinolyticus	0.550482	0.0792965
(5-Nitro(2-Pyridyl))[(3,4,5-Trimethoxyphenyl)MethylAmine	Bacteroides heparinolyticus	-0.522958	0.0988132
(5E)-10-Heptyl-3,4,5,8,9,10-Hexahydro-5,8,9-Trihydroxy-2H-Oxecin-2-One	Bacteroides heparinolyticus	-0.366988	0.266911
(4S,5Z,6S)-4-(2-Methoxy-2-Oxoethyl)-5-[2-[(E)-3-Phenylprop-2-EnoylOxyethylidene-6-[(2S,3R,4S,5S,6R)-3,4,5-Trihydroxy-6-(Hydroxymethyl)Oxan-2-YlOxy-4H-Pyran-3-Carboxylic Acid	Bacteroides heparinolyticus	-0.394512	0.229873
(4E)-1,7-Bis(4-Hydroxyphenyl)Hept-4-En-3-One	Bacteroides heparinolyticus	0.450585	0.164279
(4Beta,6Alpha)-8-Daucene-4,6-Diol	Bacteroides heparinolyticus	0.513783	0.105957
(3R,5S)-1-Pyrroline-3-Hydroxy-5-Carboxylic Acid	Bacteroides heparinolyticus	-0.522958	0.0988132
(3R,4R,6S,6As,8R,9R,10S,11S,11Ar,12R,13R)-11A-Acetoxy-4-(2-Chloroacetoxy)-1-Ethyl-9,11-Dihydroxy-6,10,13-Trimethoxy-3-(Methoxymethyl)Tetradecahydro-1H-3,6A,12-(Epiethane[1,1,2Triyl)-7,9-Methanonaphtho[2,3-BAzocin-8-Yl Benzoate	Bacteroides heparinolyticus	0.330289	0.321189
(3E,5Z)-1,3,5-Heptatriene	Bacteroides heparinolyticus	0.46791	0.146674
(3E)-7-Hydroxy-3,7-Dimethyl-3-Octen-1-Yl 6-O-(6-Deoxy-Alpha-L-Mannopyranosyl)-Beta-D-Glucopyranoside	Bacteroides heparinolyticus	0.0550482	0.872288
(3E)-3-Benzylidene-4-Methyl-1H-1,4-Benzodiazepine-2,5-Dione	Bacteroides heparinolyticus	-0.388889	0.237181
(3Beta,5Xi,9Xi,13Xi,16Beta,17Xi,22R,23R,24R)-3-{[Alpha-L-Arabinofuranosyl-(1-2)-[Beta-D-Glucopyranosyl-(1-3)-Alpha-L-ArabinopyranosylOxy}-20-Hydroxy-24-Methyl-16,23:16,30-Diepoxydammar-25-En-22-Yl Acetate	Bacteroides heparinolyticus	-0.174319	0.608212
(3Beta,5Alpha,9Xi)-3-{[Beta-D-Glucopyranosyl-(1-6)-Beta-D-Glucopyranosyl-(1-4)-6-Deoxy-3-O-Methyl-Beta-L-IdopyranosylOxy}-14-Hydroxy-19-Oxocard-20(22)-Enolide	Bacteroides heparinolyticus	-0.348639	0.293359
(3,4-Dimethoxyphenyl)-N-[4-(Cyanomethyl)PhenylCarboxamide	Bacteroides heparinolyticus	-0.446054	0.16909
(3,4-Dimethoxyphenyl)-N-[(4-Phenylpiperazinyl)MethylCarboxamide	Bacteroides heparinolyticus	-0.183494	0.589151
(2S,4R,9Beta,16Alpha,17Xi,23E)-2-(Beta-D-Glucopyranosyloxy)-16,20-Dihydroxy-9,10,14-Trimethyl-1,11,22-Trioxo-4,9-Cyclo-9,10-Secocholesta-5,23-Dien-25-Yl Acetate	Bacteroides heparinolyticus	0.183494	0.589151
(2S,3S,4S,5R,6R)-6-[[(3S,6Ar,6Bs,8As,12As,14Br)-4,4,6A,6B,11,11,14B-Heptamethyl-8A-[(2S,3R,4S,5S,6R)-3,4,5-Trihydroxy-6-(Hydroxymethyl)Oxan-2-YlOxycarbonyl-1,2,3,4A,5,6,7,8,9,10,12,12A,14,14A-Tetradecahydropicen-3-YlOxy-3,5-Dihydroxy-4-[(2S,3R,4R,5R,6S)-3,4,5-Trihydroxy-6-Methyloxan-2-YlOxyoxane-2-Carboxylic Acid	Bacteroides heparinolyticus	-0.339464	0.307102
(2S,3S)-3-Decyl-2-Hydroxy-2-(3-Methoxy-3-Oxopropyl)Butanedioic Acid	Bacteroides heparinolyticus	0.504608	0.113429
(2S)-2-[(Tert-Butoxy)Carbonylamino-3-[BenzyloxycarbonylPropanoic Acid	Bacteroides heparinolyticus	-0.284416	0.396631
(2R,4S,5R)-4-[(2S,4S,5R)-4-[(2S,4S,5R)-4-[(2S,4S,5R)-3,5-Dihydroxy-6-(Hydroxymethyl)-4-[(2S,4R,5S)-3,4,5-Trihydroxy-6-(Hydroxymethyl)Oxan-2-YlOxyoxan-2-YlOxy-3,5-Dihydroxy-6-(Hydroxymethyl)Oxan-2-YlOxy-3,5-Dihydroxy-6-(Hydroxymethyl)Oxan-2-YlOxy-6-(Hydroxymethyl)Oxane-2,3,5-Triol	Bacteroides heparinolyticus	-0.331042	0.32002
(2R,3S,4S,5S,6S)-2-(((2R,3R,4S,5S,6R)-2-Hydroxy-5-(((2R,3R,4R,5S,6R)-5-Hydroxy-4-(((2R,3R,4R,5S,6R)-3,4,5-Trihydroxy-6-(Hydroxymethyl)Tetrahydro-2H-Pyran-2-Yl)Oxy)-3-(((2R,3R,4R,5S)-3,4,5-Trihydroxytetrahydro-2H-Pyran-2-Yl)Oxy)-6-((((2R,3R,4S,5S)-3,4,...	Bacteroides heparinolyticus	-0.29359	0.38089
(2R,3R,4S,5S,6R)-2-Octoxy-6-[[(2S,3R,4S,5R)-3,4,5-Trihydroxyoxan-2-YlOxymethylOxane-3,4,5-Triol	Bacteroides heparinolyticus	-0.513783	0.105957
(2R,3R,11Bs)-2-[(6,7-Dimethoxy-3,4-Dihydroisoquinolin-1-Yl)Methyl-3-Ethyl-9,10-Dimethoxy-2,3,4,6,7,11B-Hexahydro-1H-Pyrido[2,1-AIsoquinoline	Bacteroides heparinolyticus	-0.192669	0.57032
(2R)-2-[(2R,5S)-5-[(2S)-2-HydroxybutylOxolan-2-YlPropanoic Acid	Bacteroides heparinolyticus	0.091747	0.788478
(2R)-2-((2S,3R)-3-Methyl-2-((7S)-5-Oxo-7,8,13,13B-Tetrahydro-5H-Benzo[1,2Indolizino[8,7-BIndole-7-Carboxamido)Pentanamido)Propanoic Acid	Bacteroides heparinolyticus	-0.31194	0.350377
(2-Isobutyrylamino-Acetylamino)-Acetic Acid	Bacteroides heparinolyticus	-0.119271	0.726872
(2E,6E)-3,7,11,15,19,23,27,31,35-Nonamethylhexatriaconta-2,6,34-Triene-1,10,11,15,19,23,27,31-Octol	Bacteroides heparinolyticus	-0.366988	0.266911
(2E,4E,14E)-13-Hydroperoxy-N-(2-Methylpropyl)Icosa-2,4,14-Trienamide	Bacteroides heparinolyticus	0.532132	0.0919919
(2E,4E,14E)-13-Hydroperoxy-1-Piperidin-1-Ylicosa-2,4,14-Trien-1-One	Bacteroides heparinolyticus	0.403687	0.218234
(2E,4E)-N-[2-(4-Hydroxyphenyl)EthylDodeca-2,4-Dienamide	Bacteroides heparinolyticus	-0.324074	0.330925
(2E)-3-[5-(3,4-Dichlorophenyl)(2-Furyl)-2-(2-1,2,3,4-Tetrahydroisoquinolylcar Bonyl)Prop-2-Enenitrile	Bacteroides heparinolyticus	0.128446	0.706637
(2E)-3-(2H-Benzo[3,4-D1,3-Dioxolen-5-Yl)-2-(Acetylamino)-N-Benzylprop-2-Enami De	Bacteroides heparinolyticus	-0.694269	0.0177701
(2-Aminoethoxy)[(2R)-3-(Hexadecanoyloxy)-2-HydroxypropoxyPhosphinic Acid	Bacteroides heparinolyticus	-0.486259	0.129372
(2-Aminoethoxy)[(2R)-2-Hydroxy-3-[(9Z)-Octadec-9-EnoyloxyPropoxyPhosphinic Acid	Bacteroides heparinolyticus	-0.477084	0.137852
(2-{[(2R)-3-[(1Z)-Hexadec-1-En-1-Yloxy-2-Hydroxypropyl PhosphonatoOxy}Ethyl)Trimethylazanium	Bacteroides heparinolyticus	-0.568831	0.0678257
(2-{[(2R)-2-Hydroxy-3-[(1Z)-Octadec-1-En-1-YloxyPropyl PhosphonatoOxy}Ethyl)Trimethylazanium	Bacteroides heparinolyticus	-0.643693	0.0325889
(2-{[(2R)-2-Hydroxy-3-(Tetradecanoyloxy)Propyl PhosphonatoOxy}Ethyl)Trimethylazanium	Bacteroides heparinolyticus	-0.669753	0.0241644
(1S,4S,8R,14S)-11-Ethyl-12-Oxo-7,9,13-Trioxatetracyclo[6.5.1.0(1),(1).0,(1)Tetradeca-2,5-Diene-5-Carboxylic Acid	Bacteroides heparinolyticus	0.450585	0.164279
(1R,4S,7S,8S,9R,12E,20R,21R,22S,23S)-7,8,21,22,23-Pentahydroxy-12,16-Dimethyl-3,5,10,19,24-Pentaoxatricyclo[18.3.1.04,9Tetracos-12-En-11-One	Bacteroides heparinolyticus	-0.394512	0.229873
(1R,3R)-1-Aminocyclopentane-1,3-Dicarboxylic Acid	Bacteroides heparinolyticus	0.513783	0.105957
(1R,3As,3Br,6Ar,7As,9R,11R,11As,12Ar,13Ar,15Ar)-3A,11,11A-Trihydroxy-9,15A-Dimethyl-1-(5-Oxo-2,5-Dihydro-3-Furanyl)Icosahydro-7Ah,13Ah-Cyclopenta[7,8Phenanthro[2,3-BPyrano[3,2-E[1,4Dioxine-13A-Carbaldehyde	Bacteroides heparinolyticus	-0.211018	0.53339
(1As,2Z,4E,14R,15As)-8-Chloro-9,11-Dihydroxy-14-Methyl-1A,14,15,15A-Tetrahydro-6H-Oxireno[E[2Benzoxacyclotetradecine-6,12(7H)-Dione	Bacteroides heparinolyticus	-0.192669	0.57032
(11S)-14-Ethyl-12-Ethylidene-8,14-Diazapentacyclo[9.5.2.0<1,9.0<2,7.0<14,17 Octadeca-2,4,6,9-Tetraene-10-Carbaldehyde, Iodide	Bacteroides heparinolyticus	-0.403687	0.218234
(10R,13S)-17-((Z)-5,5-Diphenylpenta-2,4-Dien-2-Yl)-10,13-Dimethyl-2,3,4,7,8,9,10,11,12,13,14,15,16,17-Tetradecahydro-1H-Cyclopenta[APhenanthren-3-Ol	Bacteroides heparinolyticus	0.412861	0.206951
(10Betah,11Xi)-11-Hydroxy-13-Nor-6-Eremophilen-8-One	Bacteroides heparinolyticus	-0.394512	0.229873
(+)-Aspermytin A	Bacteroides heparinolyticus	0.220193	0.515307
(+)-Aerugine	Bacteroides heparinolyticus	-0.596355	0.0528041
(+)-12-Hydroxyamorphigenin	Bacteroides heparinolyticus	-0.29359	0.38089
Ziyuglycoside I	Cardiobacterium hominis	-0.0558291	0.87049
Zardaverine	Cardiobacterium hominis	-0.394405	0.23001
Yohimbinic Acid Monohydrate	Cardiobacterium hominis	0.13492	0.692458
Xyloside	Cardiobacterium hominis	-0.0466303	0.89171
Xylose	Cardiobacterium hominis	0.190749	0.57424
Xi-5-Hydroxydecanoic Acid	Cardiobacterium hominis	0.00465242	0.989168
Xanthylic Acid	Cardiobacterium hominis	-0.0466303	0.89171
Xanthosine	Cardiobacterium hominis	-0.227969	0.500191
Xanthine	Cardiobacterium hominis	-0.0418718	0.902713
Vitispirane	Cardiobacterium hominis	-0.186097	0.583784
Vitamin K1	Cardiobacterium hominis	-0.144225	0.672236
Vinpocetine	Cardiobacterium hominis	-0.404761	0.216895
Vindoline	Cardiobacterium hominis	-0.600162	0.0509241
Verbascose	Cardiobacterium hominis	-0.0930484	0.785538
Veratroylzygadenine	Cardiobacterium hominis	-0.475629	0.139228
Verapamil	Cardiobacterium hominis	-0.591608	0.0552145
Vanilmandelic Acid	Cardiobacterium hominis	-0.283798	0.397702
Vanilloylglycine	Cardiobacterium hominis	-0.165538	0.626664
Valylvaline	Cardiobacterium hominis	-0.479199	0.135867
Valylarginine	Cardiobacterium hominis	-0.488504	0.127349
Valproic Acid	Cardiobacterium hominis	-0.176792	0.603052
Val-Phe	Cardiobacterium hominis	-0.530376	0.0932731
Val-Ile	Cardiobacterium hominis	-0.530376	0.0932731
Val-Gly-Val	Cardiobacterium hominis	-0.446632	0.168471
Vaccenyl Carnitine	Cardiobacterium hominis	0.23082	0.494696
Usambarensine	Cardiobacterium hominis	-0.604815	0.0486894
Ursodiol	Cardiobacterium hominis	-0.620183	0.0417878
Urocanic Acid	Cardiobacterium hominis	-0.42337	0.194463
Uridine	Cardiobacterium hominis	-0.15353	0.652208
Uric Acid	Cardiobacterium hominis	-0.0372194	0.913485
Uracil	Cardiobacterium hominis	0.0837436	0.806614
Undecanedioic Acid	Cardiobacterium hominis	-0.255883	0.447576
UMP	Cardiobacterium hominis	-0.59551	0.053228
UDP-Glucose	Cardiobacterium hominis	-0.4	0.222868
UDP-Glcnac	Cardiobacterium hominis	-0.424336	0.193339
Tyr-Val	Cardiobacterium hominis	-0.479199	0.135867
Tyr-Pro	Cardiobacterium hominis	-0.516419	0.103872
Tyrosylleucine	Cardiobacterium hominis	-0.539681	0.0866181
Tyrosylisoleucine	Cardiobacterium hominis	-0.530376	0.0932731
Tyrosylglutamine	Cardiobacterium hominis	-0.209359	0.536687
Tyrosine	Cardiobacterium hominis	-0.181444	0.593389
Tyr-Ala	Cardiobacterium hominis	-0.446632	0.168471
Tschimganidin	Cardiobacterium hominis	0.181444	0.593389
Tryptophan	Cardiobacterium hominis	-0.46059	0.153961
Trp-Glu	Cardiobacterium hominis	-0.144225	0.672236
Troxilin B3	Cardiobacterium hominis	-0.00465242	0.989168
Tropic Acid	Cardiobacterium hominis	-0.483852	0.131564
Tris-(2-Chloroisopropyl)Phosphate	Cardiobacterium hominis	-0.176792	0.603052
Triptophenolide	Cardiobacterium hominis	0.646687	0.0315299
Triprolidine	Cardiobacterium hominis	-0.643498	0.0326588
Trimethyloxamine	Cardiobacterium hominis	0.237273	0.48236
Trimethyl Glycine	Cardiobacterium hominis	-0.209359	0.536687
Trigonelline	Cardiobacterium hominis	-0.400108	0.222732
Trifluoromethanesulfonic Acid	Cardiobacterium hominis	-0.00465242	0.989168
Trifluoroacetic Acid	Cardiobacterium hominis	-0.088396	0.796061
Triethyl Phosphate	Cardiobacterium hominis	-0.176792	0.603052
Tridecanoylglycine	Cardiobacterium hominis	-0.107006	0.754168
Tridecanedioic Acid	Cardiobacterium hominis	-0.362889	0.272698
Trichophycin B	Cardiobacterium hominis	-0.437328	0.178595
Tricarballylic Acid	Cardiobacterium hominis	-0.130268	0.702638
Tributyl Phosphate	Cardiobacterium hominis	-0.232621	0.49124
Triacetylfusarinine C	Cardiobacterium hominis	0.237273	0.48236
Traumatic Acid	Cardiobacterium hominis	0.0511766	0.881213
Trans-3-Octenedioic Acid	Cardiobacterium hominis	0.0465242	0.891955
Trans-2-Hexyl-1-Cyclopropaneacetic Acid	Cardiobacterium hominis	0.186097	0.583784
Thymine	Cardiobacterium hominis	-0.548986	0.0802852
Thymidine	Cardiobacterium hominis	-0.586205	0.0580479
Thr-Val-Leu	Cardiobacterium hominis	-0.353584	0.286093
Thr-Pro	Cardiobacterium hominis	-0.683906	0.0203031
Thromboxane B2	Cardiobacterium hominis	0.0511766	0.881213
Thr-Leu	Cardiobacterium hominis	-0.418718	0.199934
Threonyltryptophan	Cardiobacterium hominis	-0.42381	0.193951
Threonylphenylalanine	Cardiobacterium hominis	-0.418718	0.199934
Threonine	Cardiobacterium hominis	-0.200054	0.555336
Thiofanox	Cardiobacterium hominis	-0.646687	0.0315299
Thioctic Acid	Cardiobacterium hominis	-0.0232621	0.945875
Thiamine	Cardiobacterium hominis	-0.481979	0.133285
Theobromine	Cardiobacterium hominis	-0.158182	0.642269
Theaflavin Monogallate A	Cardiobacterium hominis	0.274493	0.414011
TG(17:0/18:1/18:1)	Cardiobacterium hominis	0.297755	0.37385
TG(14:1(9Z)/16:1(9Z)/16:1(9Z))	Cardiobacterium hominis	-0.112687	0.74149
Teucroxide	Cardiobacterium hominis	-0.483852	0.131564
Tetrasaccharides	Cardiobacterium hominis	-0.73043	0.0106865
Tetrahydropyridine	Cardiobacterium hominis	-0.400108	0.222732
Tetrahydroharmol	Cardiobacterium hominis	-0.372194	0.259662
Tetraethylene Glycol	Cardiobacterium hominis	0.195402	0.564757
Tetradecyldiethanolamine	Cardiobacterium hominis	-0.0651339	0.849103
Tetradecanedioic Acid	Cardiobacterium hominis	0.0279145	0.935068
Tert-Butyl 1-(2-Furylmethyl)-5-Hydroxy-2-Methylbenzo[GIndole-3-Carboxylate	Cardiobacterium hominis	-0.0419673	0.902492
Tert-Butoxycarbonylasparagine	Cardiobacterium hominis	-0.418718	0.199934
Teraspiridole C	Cardiobacterium hominis	-0.59042	0.0558295
Taxifolin	Cardiobacterium hominis	-0.410347	0.210008
Taurolithocholate Sulfate	Cardiobacterium hominis	-0.42337	0.194463
Taurine	Cardiobacterium hominis	-0.521071	0.100256
Surfactin	Cardiobacterium hominis	-0.144225	0.672236
Sulfolithocholic Acid	Cardiobacterium hominis	-0.395456	0.228659
Sulfadimethoxine	Cardiobacterium hominis	-0.517227	0.103237
Sucrose	Cardiobacterium hominis	-0.204707	0.545979
Succinylcarnitine	Cardiobacterium hominis	-0.28845	0.38967
Succinic Anhydride	Cardiobacterium hominis	-0.218664	0.518303
Succinic Acid	Cardiobacterium hominis	-0.362889	0.272698
Subsessiline	Cardiobacterium hominis	0.525724	0.0967231
Suberylglycine	Cardiobacterium hominis	-0.618772	0.0423914
Suberic Acid	Cardiobacterium hominis	-0.00465242	0.989168
Strychnine	Cardiobacterium hominis	-0.396358	0.227503
Stearic Acid Amide	Cardiobacterium hominis	0.497809	0.11918
Stachyose	Cardiobacterium hominis	-0.479199	0.135867
Spiculisporic Acid	Cardiobacterium hominis	-0.547619	0.0811954
Sphingosine	Cardiobacterium hominis	0.59551	0.053228
Spermine	Cardiobacterium hominis	-0.521071	0.100256
Spermidine	Cardiobacterium hominis	-0.404761	0.216895
Sparteine-15-Carboxylic Acid	Cardiobacterium hominis	-0.214011	0.527461
Smenospongine	Cardiobacterium hominis	0.0511766	0.881213
SM(d18:1/16:0)	Cardiobacterium hominis	-0.325669	0.328411
Sinomenine	Cardiobacterium hominis	-0.590857	0.0556023
Shikimic Acid	Cardiobacterium hominis	-0.176792	0.603052
Serylalanine	Cardiobacterium hominis	-0.530376	0.0932731
Ser-Val	Cardiobacterium hominis	-0.530376	0.0932731
Ser-Phe	Cardiobacterium hominis	-0.521071	0.100256
Ser-Leu	Cardiobacterium hominis	-0.530376	0.0932731
Sedoheptulose	Cardiobacterium hominis	-0.0651339	0.849103
Sebacic Acid	Cardiobacterium hominis	-0.279145	0.405816
Scyllo-Inositol	Cardiobacterium hominis	-0.0837436	0.806614
Scutellarin	Cardiobacterium hominis	-0.477961	0.137027
Sayaendoside	Cardiobacterium hominis	-0.400108	0.222732
Sativic Acid	Cardiobacterium hominis	0.0349727	0.918692
Sarcosine	Cardiobacterium hominis	-0.376846	0.25328
Sarcinaxanthin Monoglucoside	Cardiobacterium hominis	-0.530376	0.0932731
Santonin	Cardiobacterium hominis	-0.102353	0.76459
Salviaflaside	Cardiobacterium hominis	-0.59551	0.053228
Saccharin	Cardiobacterium hominis	-0.130268	0.702638
Rosmarinic Acid	Cardiobacterium hominis	-0.373042	0.258491
Rimantadine	Cardiobacterium hominis	-0.120963	0.723128
Rhodojaponin II	Cardiobacterium hominis	-0.353584	0.286093
Reserpine	Cardiobacterium hominis	0.293103	0.381719
R-Deprenyl N-Oxide	Cardiobacterium hominis	-0.176792	0.603052
Raffinose	Cardiobacterium hominis	-0.455937	0.158708
Radiclonic Acid	Cardiobacterium hominis	-0.17214	0.612773
Racivir	Cardiobacterium hominis	0.746553	0.00830619
Quinovin	Cardiobacterium hominis	-0.489618	0.126353
Quinolinol	Cardiobacterium hominis	0.0837436	0.806614
Quinidine	Cardiobacterium hominis	-0.265188	0.430638
Quinelorane Dihydrochloride	Cardiobacterium hominis	-0.348932	0.292925
Quinaldine	Cardiobacterium hominis	0.139573	0.682324
Pyruvate	Cardiobacterium hominis	0.00930484	0.978339
Pyroglu-Val	Cardiobacterium hominis	-0.539681	0.0866181
Pyroglu-Tyr	Cardiobacterium hominis	-0.548986	0.0802852
Pyroglutamylisoleucine	Cardiobacterium hominis	-0.428023	0.189083
Pyroglutaminylglutamine	Cardiobacterium hominis	-0.521071	0.100256
Pyroglu-Pro	Cardiobacterium hominis	-0.446632	0.168471
Pyroglu-Ile-Arg	Cardiobacterium hominis	-0.548986	0.0802852
Pyridoxamine Dihydrochloride	Cardiobacterium hominis	-0.479199	0.135867
Pyridoxal Phosphate	Cardiobacterium hominis	-0.515265	0.104781
Pyridine	Cardiobacterium hominis	-0.0837436	0.806614
Pyrenol	Cardiobacterium hominis	-0.618772	0.0423914
Pyrazinamide	Cardiobacterium hominis	-0.251231	0.45616
Psicose	Cardiobacterium hominis	-0.44198	0.173488
Pseudouridine 5-Phosphate	Cardiobacterium hominis	-0.162835	0.632383
Pseudouridine	Cardiobacterium hominis	-0.130268	0.702638
Pseudoephedrine	Cardiobacterium hominis	-0.139573	0.682324
Protoanemonin	Cardiobacterium hominis	-0.474547	0.140257
Propyphenazone	Cardiobacterium hominis	0.0837436	0.806614
Propylene Glycol Phenyl Ether	Cardiobacterium hominis	-0.279145	0.405816
Propamocarb	Cardiobacterium hominis	-0.567595	0.0685608
Prolylvaline	Cardiobacterium hominis	-0.516419	0.103872
Prolylproline	Cardiobacterium hominis	-0.553638	0.0772376
Prolylhydroxyproline	Cardiobacterium hominis	-0.274493	0.414011
Prolylarginine	Cardiobacterium hominis	-0.604815	0.0486894
Prolylalanine	Cardiobacterium hominis	-0.632729	0.036681
Proline	Cardiobacterium hominis	-0.618772	0.0423914
Pro-Gln	Cardiobacterium hominis	-0.525724	0.0967231
Procymidone	Cardiobacterium hominis	-0.0744387	0.827807
Prilocaine	Cardiobacterium hominis	0.302407	0.366065
Prenol	Cardiobacterium hominis	-0.209359	0.536687
Porphobilinogen	Cardiobacterium hominis	-0.395456	0.228659
Polyinosinic Acid	Cardiobacterium hominis	-0.59551	0.053228
P-Nitrophenyl-Alpha-Galactopyranoside	Cardiobacterium hominis	-0.783389	0.00434064
Plantagonine	Cardiobacterium hominis	0.111658	0.743783
Pivaloylcarnitine	Cardiobacterium hominis	-0.111658	0.743783
Piperazine	Cardiobacterium hominis	-0.120963	0.723128
Pipecolic Acid	Cardiobacterium hominis	-0.618772	0.0423914
Pindolol	Cardiobacterium hominis	-0.367541	0.266135
Pimelic Acid	Cardiobacterium hominis	-0.697863	0.0169471
Pidolic Acid	Cardiobacterium hominis	0.0511766	0.881213
Phytosphingosine	Cardiobacterium hominis	-0.362889	0.272698
Phyllanthin	Cardiobacterium hominis	-0.363716	0.271524
Phthalimide	Cardiobacterium hominis	0.581553	0.0605656
Phthalic Anhydride	Cardiobacterium hominis	-0.176792	0.603052
Phosphorylethanolamine	Cardiobacterium hominis	-0.507114	0.111356
Phosphoric Acid	Cardiobacterium hominis	-0.162835	0.632383
Phosphocholine	Cardiobacterium hominis	-0.293103	0.381719
Phe-Tyr	Cardiobacterium hominis	-0.578216	0.0624163
Phe-Thr	Cardiobacterium hominis	-0.553638	0.0772376
Phe-Pro	Cardiobacterium hominis	-0.227969	0.500191
Phenylsulfate	Cardiobacterium hominis	0.186097	0.583784
Phenylmethyl Benzeneacetate	Cardiobacterium hominis	0.488504	0.127349
Phenylethylmalonamide	Cardiobacterium hominis	0.0651339	0.849103
Phenylalanylphenylalanine	Cardiobacterium hominis	-0.298434	0.372709
Phenylalanylleucine	Cardiobacterium hominis	-0.530376	0.0932731
Phenylalanylhistidine	Cardiobacterium hominis	-0.4	0.222868
Phenylalanyl-Glycine	Cardiobacterium hominis	-0.483852	0.131564
Phenylalanylglycine	Cardiobacterium hominis	-0.265188	0.430638
Phenylalanylglutamate	Cardiobacterium hominis	-0.502461	0.115225
Phenylalanyl-Gamma-Glutamate	Cardiobacterium hominis	-0.5769	0.0631564
Phenylalanylarginine	Cardiobacterium hominis	-0.361083	0.27527
Phenylalanylalanine	Cardiobacterium hominis	-0.539681	0.0866181
Phenylalanine	Cardiobacterium hominis	-0.30706	0.358364
Phenylacetylglutamine	Cardiobacterium hominis	0.209359	0.536687
Phenylacetic Acid	Cardiobacterium hominis	0.0558291	0.87049
Phenyl Hexopyranoside	Cardiobacterium hominis	0.214011	0.527461
Phenyl Acetate	Cardiobacterium hominis	0.176792	0.603052
Phenol	Cardiobacterium hominis	-0.525724	0.0967231
Phe-Met	Cardiobacterium hominis	-0.431968	0.184592
Phe-Gln	Cardiobacterium hominis	-0.535028	0.089905
PG 16:0_20:5;O	Cardiobacterium hominis	-0.377706	0.252111
PFSM-perfluoroalkyl_sulfonamide	Cardiobacterium hominis	-0.483852	0.131564
PFSM-ammonio_N_CMAmP_FT_FOSA	Cardiobacterium hominis	-0.339627	0.306855
PFSM-ammonio	Cardiobacterium hominis	0.606194	0.04804
PFSA-Cl	Cardiobacterium hominis	-0.446632	0.168471
PFCA-unsaturated	Cardiobacterium hominis	0.716473	0.0131167
PFCA-H	Cardiobacterium hominis	0.215984	0.52357
PFAP-PAP	Cardiobacterium hominis	-0.125615	0.712862
PFAP-diPAP	Cardiobacterium hominis	-0.0373042	0.913289
Peucenin	Cardiobacterium hominis	-0.479199	0.135867
Perfluorooctanoic Acid	Cardiobacterium hominis	-0.0697863	0.838443
Peracetic Acid	Cardiobacterium hominis	0.130268	0.702638
Pentachlorophenol	Cardiobacterium hominis	0.158182	0.642269
Pendimethalin	Cardiobacterium hominis	-0.652381	0.0295822
Peloruside B	Cardiobacterium hominis	-0.497809	0.11918
P-Cresol	Cardiobacterium hominis	-0.195402	0.564757
PC(17:1/18:2)	Cardiobacterium hominis	0.544333	0.0834118
PC(17:0/20:4(4Z,7Z,10Z,13Z))	Cardiobacterium hominis	0.604815	0.0486894
PC(17:0/18:2(4Z,7Z))	Cardiobacterium hominis	-0.162835	0.632383
PC(15:0/20:4(5Z,8Z,11Z,14Z))	Cardiobacterium hominis	0.0651339	0.849103
Pantothenol	Cardiobacterium hominis	0.30989	0.353721
Pantothenic Acid	Cardiobacterium hominis	-0.0511766	0.881213
Palatinose	Cardiobacterium hominis	-0.581553	0.0605656
Oxoglutaric Acid	Cardiobacterium hominis	-0.0837436	0.806614
Oxalic Acid	Cardiobacterium hominis	0.497809	0.11918
Ouabain	Cardiobacterium hominis	-0.453794	0.160925
O-Trimethoxy-3,4,5-Benzoyl-Oh-Vincamajine	Cardiobacterium hominis	-0.676139	0.0223628
Oseltamivir Acid	Cardiobacterium hominis	-0.204939	0.545513
Ornithine	Cardiobacterium hominis	-0.214011	0.527461
O-Propanoyl-D-Carnitine	Cardiobacterium hominis	0.13492	0.692458
Ophthalmic Acid	Cardiobacterium hominis	0.507114	0.111356
Okaramine R	Cardiobacterium hominis	-0.232621	0.49124
O-Dodecylbenzenesulfonic Acid	Cardiobacterium hominis	0.409413	0.21115
O-Desmethyl Tramadol	Cardiobacterium hominis	-0.176792	0.603052
Octopamine	Cardiobacterium hominis	-0.553638	0.0772376
Octanoic Acid	Cardiobacterium hominis	-0.446632	0.168471
Octadecenedioic Acid	Cardiobacterium hominis	0.190749	0.57424
O-Cresol Sulfate	Cardiobacterium hominis	-0.0232621	0.945875
O-(17-Carboxyheptadecanoyl)Carnitine	Cardiobacterium hominis	-0.176792	0.603052
N-Undecanoylglycine	Cardiobacterium hominis	0.0511766	0.881213
N-Phenyl[(9,11,13-Trimethyl-8,15-Dioxatetracyclo[10.2.2.0<2,7.0<9,14Hexadec A-2(7),3,5-Trien-12-Yl)MethoxyCarboxamide	Cardiobacterium hominis	-0.540912	0.0857621
Notoginsenoside Fe	Cardiobacterium hominis	-0.209359	0.536687
Norvaline	Cardiobacterium hominis	-0.246578	0.46482
Norleucine	Cardiobacterium hominis	-0.260536	0.439068
Norfentanyl	Cardiobacterium hominis	-0.30706	0.358364
N-Nonanoylglycine	Cardiobacterium hominis	-0.311712	0.350747
N-Methyl-A-Aminoisobutyric Acid	Cardiobacterium hominis	-0.260536	0.439068
N-Lauroylsarcosine	Cardiobacterium hominis	0.246578	0.46482
N-Lactoylvaline	Cardiobacterium hominis	-0.15353	0.652208
N-Lactoyl-Tryptophan	Cardiobacterium hominis	-0.218664	0.518303
N-Lactoylleucine	Cardiobacterium hominis	-0.0186097	0.95669
N-Lactoyl-Glycine	Cardiobacterium hominis	-0.148877	0.662197
Nisoldipine	Cardiobacterium hominis	-0.56889	0.067791
Nicotianamine	Cardiobacterium hominis	-0.353584	0.286093
Niacin	Cardiobacterium hominis	-0.428023	0.189083
N-Hydroxy-1-Aminonaphthalene	Cardiobacterium hominis	-0.195402	0.564757
N-Fructosyl Pyroglutamate	Cardiobacterium hominis	-0.0325669	0.924271
N-Fructosyl Isoleucylglutamate	Cardiobacterium hominis	-0.120963	0.723128
N-Fructosyl Isoleucine	Cardiobacterium hominis	-0.385015	0.242294
N-Feruloyloctopamine	Cardiobacterium hominis	-0.167487	0.622551
N-Ethyl-N-(4-Ethylphenyl)-2-[(4-Hydroxyquinazolin-2-Yl)ThioAcetamide	Cardiobacterium hominis	-0.474547	0.140257
N-Epsilon-Formyl-L-Lysine	Cardiobacterium hominis	-0.665296	0.0254811
Nefopam	Cardiobacterium hominis	-0.362889	0.272698
N-Decanoylglycine	Cardiobacterium hominis	0.0279145	0.935068
N-Cyclopentyl-2-{4-[(6-Ethoxy-2-Oxochromen-4-Yl)MethylPiperazinyl}Acetamide	Cardiobacterium hominis	-0.418718	0.199934
N-Cyclohexyl-2-[1-(4-Methoxyphenyl)(1,2,3,4-Tetrahydrobeta-Carbolin-2-Yl)Acet Amide	Cardiobacterium hominis	-0.432675	0.183793
N-Butylbenzenesulfonamide	Cardiobacterium hominis	0.395456	0.228659
Naringin	Cardiobacterium hominis	0.624576	0.039947
Naproanilide	Cardiobacterium hominis	-0.452314	0.162467
N-Alpha-Acetyl-L-Lysine	Cardiobacterium hominis	-0.0465242	0.891955
Nafadotride	Cardiobacterium hominis	-0.479199	0.135867
N-Acetylvaline	Cardiobacterium hominis	-0.0465242	0.891955
N-Acetyltaurine	Cardiobacterium hominis	0.0325669	0.924271
N-Acetylspermine	Cardiobacterium hominis	-0.297755	0.37385
N-Acetylputrescine	Cardiobacterium hominis	-0.5769	0.0631564
N-Acetylphenylalanine	Cardiobacterium hominis	0.0232621	0.945875
N-Acetylornithine	Cardiobacterium hominis	-0.0837436	0.806614
N-Acetylneuraminic Acid	Cardiobacterium hominis	-0.265188	0.430638
N-Acetylmethionine	Cardiobacterium hominis	-0.483852	0.131564
N-Acetylleucine	Cardiobacterium hominis	0.167487	0.622551
N-Acetyl-L-Arginine	Cardiobacterium hominis	-0.214011	0.527461
N-Acetylisoleucine	Cardiobacterium hominis	-0.148877	0.662197
N-Acetylhistamine	Cardiobacterium hominis	-0.600162	0.0509241
N-Acetylglucosamine	Cardiobacterium hominis	-0.0372194	0.913485
N-Acetylgalactosamine 4-Sulfate	Cardiobacterium hominis	-0.28845	0.38967
N-Acetyldopamine	Cardiobacterium hominis	-0.088396	0.796061
N-Acetylaspartic Acid	Cardiobacterium hominis	-0.144225	0.672236
N-Acetylalanine	Cardiobacterium hominis	-0.553638	0.0772376
N6-Succinyladenosine	Cardiobacterium hominis	0.0744387	0.827807
N6-Benzyl-9H-Purine-2,6-Diamine	Cardiobacterium hominis	-0.535028	0.089905
N6-Acetyl-L-Lysine	Cardiobacterium hominis	-0.334974	0.313953
N2,N5-Diacetylornithine	Cardiobacterium hominis	-0.297755	0.37385
N1-Acetylspermidine	Cardiobacterium hominis	-0.479199	0.135867
N1,N8-Diacetylspermidine	Cardiobacterium hominis	-0.544333	0.0834118
N-{4-[N-BenzylcarbamoylPhenyl}(3,4,5-Trimethoxyphenyl)Carboxamide	Cardiobacterium hominis	-0.483852	0.131564
N-{4-[(3,5-Dimethoxyphenyl)CarbonylaminoPhenyl}Acetamide	Cardiobacterium hominis	0.572248	0.0658211
N-{(1E)-2-[4-(Dimethylamino)Phenyl-1-Azavinyl}-2-[(3,5-Dioxo(2H,4H-1,2,4-Tria Zin-6-Yl))AminoAcetamide	Cardiobacterium hominis	-0.478191	0.136811
N-[4-(Methylethyl)Phenyl-2-(9-Methyl-6-Oxohydropurin-8-Ylthio)Butanamide	Cardiobacterium hominis	-0.547619	0.0811954
N-[3,5-Dimethyl-4-(2-Morpholin-4-Yl-2-Oxoethoxy)Phenyl(3,4,5-Trimethoxyphenyl )Carboxamide	Cardiobacterium hominis	-0.558291	0.0742682
N-[3,5-Bis(Trifluoromethyl)Phenyl-2-(2-1,2,3,4-Tetrahydroisoquinolyl)Acetamid E	Cardiobacterium hominis	-0.558081	0.0744003
N-[2-(3,4-Dimethoxyphenyl)Ethyl-2-(4-Methylphenoxy)Acetamide	Cardiobacterium hominis	-0.214011	0.527461
N-[(1E)-2-(3,4,5-Trimethoxyphenyl)-1-Azavinyl-N-(3,4-Dimethylphenyl)Butane-1 ,4-Diamide	Cardiobacterium hominis	-0.570902	0.0666062
N-[(1E)-2-(3,4,5-Trimethoxyphenyl)-1-Azavinyl-N-(2-Methylphenyl)Butane-1,4-D Iamide	Cardiobacterium hominis	-0.35439	0.284918
N,N-Diphenylamine	Cardiobacterium hominis	-0.302407	0.366065
N,N-Dimethylarginine	Cardiobacterium hominis	-0.200054	0.555336
N,N,N-Trimethyl-L-Alanyl-L-Proline Betaine	Cardiobacterium hominis	-0.521071	0.100256
N-(Benzimidazol-2-Ylethyl)-2-(4-Hydroxyquinazolin-2-Ylthio)Acetamide	Cardiobacterium hominis	-0.464835	0.149708
N-(9-Oxodecyl)Acetamide	Cardiobacterium hominis	-0.321017	0.33577
N-(5-Chloro-2-Methoxyphenyl)-2-[9-(4-Methylphenyl)-6-Oxohydropurin-8-YlthioAc Etamide	Cardiobacterium hominis	-0.0714286	0.834685
N-(4-Methylphenyl)-2-(1-Methyl-3-Phenylthioindol-2-Yl)Acetamide	Cardiobacterium hominis	-0.58554	0.0584033
N-(4-Fluorophenyl)-2-(4-Hydroxyquinazolin-2-Ylthio)Acetamide	Cardiobacterium hominis	0.685466	0.0199063
N-(4-Butylphenyl)(3,4,5-Trimethoxyphenyl)Carboxamide	Cardiobacterium hominis	-0.528571	0.0946015
N(4)-Acetylsulfamethazine	Cardiobacterium hominis	0.339627	0.306855
N-(3-Methylthiophenyl)-2-[2-Oxo-4-(Pyrrolidinylcarbonyl)HydroquinolylAcetamid E	Cardiobacterium hominis	-0.428023	0.189083
N-(3-Hydroxypropyl)-N-(3-Hydroxypropyl)Ethane-1,2-Diamide	Cardiobacterium hominis	-0.590857	0.0556023
N-(3-Hydroxybutanoyl)Homoserine Lactone	Cardiobacterium hominis	0.502461	0.115225
N-(3-Cyanophenyl)-2-(4-Hydroxyquinazolin-2-Ylthio)Acetamide	Cardiobacterium hominis	0.646687	0.0315299
N-(3-Chloro-4-Fluorophenyl)-2-{2-Oxo-4-[N-BenzylcarbamoylHydroquinolyl}Acetam Ide	Cardiobacterium hominis	-0.291109	0.385116
N-(3-Acetamidopropyl)Pyrrolidin-2-One	Cardiobacterium hominis	0.0139573	0.967512
N-(2-Ethylphenyl)-2-(9-Methyl-6-Oxohydropurin-8-Ylthio)Acetamide	Cardiobacterium hominis	0.0511766	0.881213
N-(2,6-Dimethylphenyl)-2-[2-Oxo-4-(N-Propylcarbamoyl)HydroquinolylAcetamide	Cardiobacterium hominis	-0.404762	0.216894
N-(2,4-Dimethylphenyl)Formamide	Cardiobacterium hominis	-0.116311	0.733435
N-(2,4-Dimethylphenyl)Acetamide	Cardiobacterium hominis	-0.283333	0.398509
N-(((1S,9Ar)-Octahydro-1H-Quinolizin-1-Yl)Methyl)-5-(Pyridin-3-Yl)-1H-Pyrazole-3-Carboxamide	Cardiobacterium hominis	-0.474547	0.140257
Myrsinone	Cardiobacterium hominis	0.0790912	0.817197
Myristamine Oxide	Cardiobacterium hominis	-0.111658	0.743783
Myosmine	Cardiobacterium hominis	0.181444	0.593389
Mycotoxin F2;Toxin F2	Cardiobacterium hominis	0.0372194	0.913485
Mycophenolic Acid	Cardiobacterium hominis	-0.30989	0.353721
Mundulone	Cardiobacterium hominis	-0.130268	0.702638
M-Toluamide	Cardiobacterium hominis	-0.42337	0.194463
Moxifloxacin	Cardiobacterium hominis	-0.227969	0.500191
Morpholine	Cardiobacterium hominis	-0.116311	0.733435
Monopropionylcadaverine	Cardiobacterium hominis	-0.390803	0.234678
Monoethylglycinexylidide	Cardiobacterium hominis	-0.162835	0.632383
Monoethyl Carbonate	Cardiobacterium hominis	0.0465242	0.891955
Monoacetylcadaverine	Cardiobacterium hominis	-0.404761	0.216895
Mono-(2-Ethylhexyl)Phthalate	Cardiobacterium hominis	0.330322	0.321138
Mevalonic Acid	Cardiobacterium hominis	0.679253	0.0215199
Met-Val	Cardiobacterium hominis	-0.395456	0.228659
Metoprolol	Cardiobacterium hominis	-0.176792	0.603052
Methylrosanilinium Chloride	Cardiobacterium hominis	-0.181444	0.593389
Methylpyrazine	Cardiobacterium hominis	-0.716473	0.0131167
Methylmalonic Acid	Cardiobacterium hominis	0.00930484	0.978339
Methyleugenol	Cardiobacterium hominis	-0.548986	0.0802852
Methylethyl 6-(3-Bromo-4-Hydroxy-5-Methoxyphenyl)-3-Ethyl-4-Methyl-2-Oxo-1,3,6 -Trihydropyrimidine-5-Carboxylate	Cardiobacterium hominis	0.0511766	0.881213
Methylene-Imidazole	Cardiobacterium hominis	-0.167487	0.622551
Methyl Syringate	Cardiobacterium hominis	-0.465242	0.149304
Methyl 7-Deshydroxypyrogallin-4-Carboxylate	Cardiobacterium hominis	-0.00930484	0.978339
Methyl 4,5,6-Trihydroxy-3-(3-Methoxy-3-Oxoprop-1-En-2-Yl)Oxycyclohexene-1-Carboxylate	Cardiobacterium hominis	-0.223316	0.509212
Methyl 4,10-Diacetyloxy-5,9-Dihydroxy-1,4A-Dimethyl-7-Propan-2-Yl-2,3,4,9,10,10A-Hexahydrophenanthrene-1-Carboxylate	Cardiobacterium hominis	-0.547619	0.0811954
Methyl 3-Phenyl-2-(Phenylformamido)Propanoate	Cardiobacterium hominis	-0.511766	0.107571
Methyl 3-Oxo-2-[(3,4,5-Trimethoxyphenyl)MethyleneBenzo[BFuran-5-Carboxylate	Cardiobacterium hominis	-0.176792	0.603052
Methyl 2-Furoate	Cardiobacterium hominis	0.372194	0.259662
Methyl 2-Ethyl-4-[(3R,4R,5S)-5-Hydroxy-4,5-Dimethyl-2-Oxooxolan-3-Yl-2-Methyl-3-Oxobutanoate	Cardiobacterium hominis	-0.214011	0.527461
Methyl 2-Amino-4-(2-Bromophenyl)-5-Oxo-4H-Pyrano[3,2-CChromene-3-Carboxylate	Cardiobacterium hominis	0.228489	0.499187
Methyl 2-{[4-(Acetylamino)PhenylCarbonylamino}Acetate	Cardiobacterium hominis	-0.15353	0.652208
Methyl 2-[(3-Formamido-2-Hydroxybenzoyl)Amino-3-Hydroxybutanoate	Cardiobacterium hominis	-0.562943	0.0713762
Methyl 19-Hydroxy-14,18-Dimethyl-12-Azahexacyclo[10.6.1.1,.0,.0,.0,Icosa-3,7(20)-Diene-3-Carboxylate	Cardiobacterium hominis	-0.424517	0.193129
Methoxyphenylacetic Acid	Cardiobacterium hominis	-0.274493	0.414011
Methoxyacetic Acid	Cardiobacterium hominis	-0.144225	0.672236
Methionyl-Leucine	Cardiobacterium hominis	-0.483852	0.131564
Methionine Sulfoxide	Cardiobacterium hominis	-0.330322	0.321138
Methionine	Cardiobacterium hominis	-0.390803	0.234678
Metaxalone	Cardiobacterium hominis	-0.637382	0.0349032
Mesaconine	Cardiobacterium hominis	-0.586205	0.0580479
Melilotic Acid	Cardiobacterium hominis	-0.190749	0.57424
Melezitose	Cardiobacterium hominis	-0.451285	0.163544
Melamine	Cardiobacterium hominis	0.339627	0.306855
Meglutol	Cardiobacterium hominis	-0.148877	0.662197
Matrine	Cardiobacterium hominis	-0.321017	0.33577
Mannose	Cardiobacterium hominis	-0.125615	0.712862
Manghaslin	Cardiobacterium hominis	-0.516419	0.103872
Malvidin	Cardiobacterium hominis	-0.186097	0.583784
Maltotriose	Cardiobacterium hominis	-0.339627	0.306855
Maltotetraose	Cardiobacterium hominis	-0.535028	0.089905
Malonic Semialdehyde	Cardiobacterium hominis	0.0139573	0.967512
Maloformin B4	Cardiobacterium hominis	-0.539681	0.0866181
Malic Acid	Cardiobacterium hominis	-0.130268	0.702638
Magnoflorine	Cardiobacterium hominis	-0.570902	0.0666062
Macrosphelide D	Cardiobacterium hominis	0.316365	0.343216
Lysylvaline	Cardiobacterium hominis	-0.488504	0.127349
Lysylglutamic Acid	Cardiobacterium hominis	-0.331075	0.319969
Lys-Leu	Cardiobacterium hominis	-0.548986	0.0802852
Lysine	Cardiobacterium hominis	-0.451285	0.163544
Lysergol	Cardiobacterium hominis	-0.390803	0.234678
L-Pyroglutamyl-L-Phenylalanine	Cardiobacterium hominis	-0.311712	0.350747
LPS(19:0)	Cardiobacterium hominis	-0.507468	0.111065
LPI(19:0)	Cardiobacterium hominis	-0.218664	0.518303
LPI(18:0)	Cardiobacterium hominis	-0.464835	0.149708
LPE(P-16:0)	Cardiobacterium hominis	0.209359	0.536687
LPE(18:0)	Cardiobacterium hominis	0.302407	0.366065
LPE(16:0)	Cardiobacterium hominis	0.283798	0.397702
LPC(18:1)	Cardiobacterium hominis	-0.0279145	0.935068
LPC(18:0)	Cardiobacterium hominis	-0.144225	0.672236
LPC(16:0)	Cardiobacterium hominis	0.0930484	0.785538
Lovastatin	Cardiobacterium hominis	-0.209359	0.536687
L-Lysopine	Cardiobacterium hominis	-0.530376	0.0932731
Lithocholic Acid	Cardiobacterium hominis	-0.209359	0.536687
L-Isoleucinel-Isoleucine	Cardiobacterium hominis	0.511766	0.107571
L-Isoleucine	Cardiobacterium hominis	-0.260536	0.439068
L-Isoleucinamide	Cardiobacterium hominis	-0.297755	0.37385
Lignocaine N-Oxide	Cardiobacterium hominis	0.469895	0.144736
Lidocaine	Cardiobacterium hominis	-0.381499	0.246989
Licarin A	Cardiobacterium hominis	0.30706	0.358364
L-Gulonolactone	Cardiobacterium hominis	-0.125615	0.712862
L-Glyceric Acid	Cardiobacterium hominis	0.362889	0.272698
L-Glutamine	Cardiobacterium hominis	-0.181444	0.593389
Levodopa	Cardiobacterium hominis	-0.181444	0.593389
Leu-Val	Cardiobacterium hominis	-0.46059	0.153961
Leu-Trp	Cardiobacterium hominis	-0.405684	0.215748
Leu-Thr	Cardiobacterium hominis	-0.530376	0.0932731
Leu-His	Cardiobacterium hominis	-0.680819	0.0211049
Leu-Glu	Cardiobacterium hominis	-0.674601	0.0227877
Leucyl-Tyrosine	Cardiobacterium hominis	-0.516419	0.103872
Leucyl-Lysine	Cardiobacterium hominis	-0.637382	0.0349032
Leucyl-Isoleucine	Cardiobacterium hominis	-0.590857	0.0556023
Leucyl-Glutamine	Cardiobacterium hominis	-0.59551	0.053228
Leucyl-Glutamate	Cardiobacterium hominis	-0.409413	0.21115
Leucyl-Asparagine	Cardiobacterium hominis	-0.601531	0.0502595
Leucyl-Alanine	Cardiobacterium hominis	-0.46059	0.153961
Leucine	Cardiobacterium hominis	-0.525724	0.0967231
Lenalidomide	Cardiobacterium hominis	-0.614817	0.0441151
Lauryldiethanolamine	Cardiobacterium hominis	-0.0279145	0.935068
Lauramine Oxide	Cardiobacterium hominis	-0.130268	0.702638
L-Asparagine	Cardiobacterium hominis	-0.13492	0.692458
L-Alpha-Aminoadipate	Cardiobacterium hominis	-0.693211	0.0180178
Lactic Acid	Cardiobacterium hominis	-0.949094	8.23985e-06
Lactarorufin B	Cardiobacterium hominis	-0.22619	0.50363
L-3-Hydroxy-N-Methylmorphinan Bitartrate	Cardiobacterium hominis	-0.533333	0.0911227
Kyotorphin	Cardiobacterium hominis	-0.5769	0.0631564
Kynurenine	Cardiobacterium hominis	-0.483852	0.131564
Koninginin E	Cardiobacterium hominis	-0.479199	0.135867
Kojic Acid	Cardiobacterium hominis	-0.386151	0.240788
Kobusone	Cardiobacterium hominis	-0.186097	0.583784
Kinetin Riboside	Cardiobacterium hominis	-0.223316	0.509212
Josamycin	Cardiobacterium hominis	-0.479199	0.135867
Isosakuranetin	Cardiobacterium hominis	-0.395238	0.228939
Isoprenylhydroquinone Glucoside	Cardiobacterium hominis	-0.176792	0.603052
Isoprenyl Alcohol	Cardiobacterium hominis	-0.158182	0.642269
Isophorone	Cardiobacterium hominis	-0.218664	0.518303
Isoniazid	Cardiobacterium hominis	-0.246578	0.46482
Isoleucylserine	Cardiobacterium hominis	-0.646687	0.0315299
Isoleucylproline	Cardiobacterium hominis	-0.586205	0.0580479
Isoleucyl-Phenylalanine	Cardiobacterium hominis	-0.521071	0.100256
Isoleucylmethionine	Cardiobacterium hominis	-0.451285	0.163544
Isoleucylleucine	Cardiobacterium hominis	-0.414065	0.205496
Isoleucyl-Isoleucyl-Lysine	Cardiobacterium hominis	-0.204707	0.545979
Isoleucyl-Glycyl-Isoleucine	Cardiobacterium hominis	-0.403796	0.218098
Isoleucylaspartate	Cardiobacterium hominis	-0.604815	0.0486894
Isoleucyl-Arginine	Cardiobacterium hominis	-0.558291	0.0742682
Isoleucylarginine	Cardiobacterium hominis	-0.609467	0.046523
Isoleucyl-Alanine	Cardiobacterium hominis	-0.353584	0.286093
Isoindoline	Cardiobacterium hominis	-0.30706	0.358364
Isohomovanillic Acid	Cardiobacterium hominis	-0.102353	0.76459
Isoguanosine	Cardiobacterium hominis	-0.102353	0.76459
Isofraxoside	Cardiobacterium hominis	-0.507468	0.111065
Isoevernic Acid	Cardiobacterium hominis	-0.125615	0.712862
Isocitric Acid	Cardiobacterium hominis	0	1
Irbesartan	Cardiobacterium hominis	0.13492	0.692458
Inosine	Cardiobacterium hominis	0.483852	0.131564
Indole-3-Lactic Acid	Cardiobacterium hominis	-0.311712	0.350747
Indole-3-Carbaldehyde	Cardiobacterium hominis	-0.386151	0.240788
Indole-3-Acrylic Acid	Cardiobacterium hominis	-0.311712	0.350747
Indole-3-Acetic Acid	Cardiobacterium hominis	-0.358236	0.279351
Indole-3-Acetaldehyde	Cardiobacterium hominis	-0.465242	0.149304
Indole	Cardiobacterium hominis	-0.665296	0.0254811
Indane	Cardiobacterium hominis	0.0279145	0.935068
Inaequalisine_A	Cardiobacterium hominis	-0.274493	0.414011
IMP	Cardiobacterium hominis	-0.0372194	0.913485
Imidazooxazole	Cardiobacterium hominis	0.0418718	0.902713
Imidazolone	Cardiobacterium hominis	0.0325669	0.924271
Imidazolepropionic Acid	Cardiobacterium hominis	-0.5769	0.0631564
Imidazole-4-Acetaldehyde	Cardiobacterium hominis	-0.400108	0.222732
Imazapic	Cardiobacterium hominis	-0.497809	0.11918
Imazamox	Cardiobacterium hominis	-0.483852	0.131564
Icariside D1	Cardiobacterium hominis	-0.480952	0.134235
Hypoxanthine	Cardiobacterium hominis	0.274493	0.414011
Hypothallin	Cardiobacterium hominis	-0.362889	0.272698
Hypaphorine	Cardiobacterium hominis	-0.0279145	0.935068
Hymecromone	Cardiobacterium hominis	-0.0511766	0.881213
Hydroxysuberic Acid	Cardiobacterium hominis	-0.246578	0.46482
Hydroxyindoleacetic Acid	Cardiobacterium hominis	0.130268	0.702638
Hydroxyacetone	Cardiobacterium hominis	0.716473	0.0131167
Hydroquinidine	Cardiobacterium hominis	-0.5769	0.0631564
Hwesasxx	Cardiobacterium hominis	-0.556263	0.0755526
Huperzine B	Cardiobacterium hominis	-0.455444	0.159216
Homopterocarpin	Cardiobacterium hominis	0.158182	0.642269
Histidylvaline	Cardiobacterium hominis	-0.567595	0.0685608
Histidyltyrosine	Cardiobacterium hominis	-0.59551	0.053228
Histidylproline	Cardiobacterium hominis	-0.586205	0.0580479
Histidylisoleucine	Cardiobacterium hominis	-0.61412	0.044424
Histidiylleucine	Cardiobacterium hominis	-0.408015	0.212867
Histidine	Cardiobacterium hominis	-0.316365	0.343216
Hippuric Acid	Cardiobacterium hominis	0.102353	0.76459
Hexylglutathione	Cardiobacterium hominis	-0.601531	0.0502595
Hexyl 2-[(4-Hydroxy-2-Oxo-3-Hydroquinolyl)CarbonylaminoBenzoate	Cardiobacterium hominis	-0.652381	0.0295822
Hex-Naringenin (Put)	Cardiobacterium hominis	0.409413	0.21115
Hexaethylene Glycol	Cardiobacterium hominis	0.176792	0.603052
Hexadecanedioic Acid	Cardiobacterium hominis	0.279145	0.405816
Hexadecanamide	Cardiobacterium hominis	0.59551	0.053228
Herbasterol	Cardiobacterium hominis	-0.15353	0.652208
Hepes	Cardiobacterium hominis	-0.521071	0.100256
Harmine	Cardiobacterium hominis	-0.651339	0.0299321
Harmalol	Cardiobacterium hominis	-0.130268	0.702638
Harmaline	Cardiobacterium hominis	-0.251231	0.45616
Gummosin	Cardiobacterium hominis	-0.437328	0.178595
Guanosine	Cardiobacterium hominis	0.0418718	0.902713
Guanine	Cardiobacterium hominis	-0.246578	0.46482
Grayanotoxin I	Cardiobacterium hominis	-0.390803	0.234678
Graveolide	Cardiobacterium hominis	-0.125615	0.712862
Gracillin	Cardiobacterium hominis	-0.5769	0.0631564
Gomisin D	Cardiobacterium hominis	-0.0837436	0.806614
GMP	Cardiobacterium hominis	0.428023	0.189083
Gly-Tyr	Cardiobacterium hominis	-0.544333	0.0834118
Glycylvaline	Cardiobacterium hominis	-0.586205	0.0580479
Glycylproline	Cardiobacterium hominis	-0.586205	0.0580479
Glycylmethionine	Cardiobacterium hominis	-0.679253	0.0215199
Glycyl-L-Phenylalanine	Cardiobacterium hominis	-0.539681	0.0866181
Glycylleucine	Cardiobacterium hominis	-0.637382	0.0349032
Glycocyamine	Cardiobacterium hominis	-0.246578	0.46482
Glyceryl Monolinoleate	Cardiobacterium hominis	-0.181444	0.593389
Glycerol-3-Phosphocholine	Cardiobacterium hominis	-0.404761	0.216895
Glycerol	Cardiobacterium hominis	0.660644	0.0269088
Glu-Val-Phe	Cardiobacterium hominis	-0.200054	0.555336
Glu-Thr	Cardiobacterium hominis	-0.331075	0.319969
Glutathione (Reduced)	Cardiobacterium hominis	0.497809	0.11918
Glutathione (Oxidized)	Cardiobacterium hominis	0.5769	0.0631564
Glutaric Acid	Cardiobacterium hominis	0.61412	0.044424
Glutamylvaline	Cardiobacterium hominis	-0.539681	0.0866181
Glutamyltyrosine	Cardiobacterium hominis	-0.414065	0.205496
Glutamyltryptophan	Cardiobacterium hominis	-0.260536	0.439068
Glutamylserine	Cardiobacterium hominis	-0.270456	0.421186
Glutamylphenylalanine	Cardiobacterium hominis	-0.372194	0.259662
Glutamyllysine	Cardiobacterium hominis	-0.591608	0.0552145
Glutaminylleucine	Cardiobacterium hominis	-0.539681	0.0866181
Glutamine	Cardiobacterium hominis	-0.348932	0.292925
Glutamic Acid	Cardiobacterium hominis	-0.0511766	0.881213
Glucurolactone	Cardiobacterium hominis	-0.158182	0.642269
Glucosylisomaltol	Cardiobacterium hominis	-0.567595	0.0685608
Glucosamine 6-O-Sulfate	Cardiobacterium hominis	0.283798	0.397702
Gluconic Acid	Cardiobacterium hominis	-0.0930484	0.785538
Ginsenoside Re	Cardiobacterium hominis	0.0697863	0.838443
Geranyl Phosphate	Cardiobacterium hominis	0.0465242	0.891955
Geranic Acid	Cardiobacterium hominis	-0.190749	0.57424
Gentamicin Sulfate	Cardiobacterium hominis	-0.316365	0.343216
Gamma-Guanidinobutyric Acid	Cardiobacterium hominis	-0.553638	0.0772376
Gamma-Glutamyltyrosine	Cardiobacterium hominis	-0.418718	0.199934
Gamma-Glutamylmethionine	Cardiobacterium hominis	-0.558081	0.0744003
Gamma-Glutamylleucine	Cardiobacterium hominis	-0.334974	0.313953
Gamma-Glutamylisoleucine	Cardiobacterium hominis	-0.5769	0.0631564
Galnac	Cardiobacterium hominis	-0.181444	0.593389
Gallic Acid Methyl Ester	Cardiobacterium hominis	-0.125615	0.712862
Gallic Acid	Cardiobacterium hominis	-0.0697863	0.838443
Galangin	Cardiobacterium hominis	-0.428023	0.189083
Galactose 1-Phosphate	Cardiobacterium hominis	0.0744387	0.827807
GABA	Cardiobacterium hominis	-0.0604815	0.859786
Furoylglycine	Cardiobacterium hominis	-0.348932	0.292925
Furanone A	Cardiobacterium hominis	-0.334974	0.313953
Fumonisin Py2	Cardiobacterium hominis	-0.634183	0.0361189
Fulvestrant	Cardiobacterium hominis	-0.334974	0.313953
Forsythoside B	Cardiobacterium hominis	0.483852	0.131564
Formylanthranilic Acid	Cardiobacterium hominis	-0.632729	0.036681
Formoterol	Cardiobacterium hominis	-0.483852	0.131564
Forchlorfenuron	Cardiobacterium hominis	-0.202842	0.549722
Fluperlapine	Cardiobacterium hominis	-0.507114	0.111356
Fexofenadine	Cardiobacterium hominis	-0.0604815	0.859786
Feruloyltyramine	Cardiobacterium hominis	-0.372194	0.259662
Fenfluramine	Cardiobacterium hominis	-0.628571	0.0383223
Fasciculic Acid B	Cardiobacterium hominis	-0.525724	0.0967231
Ethyl 4-[2-(9-Methyl-6-Oxohydropurin-8-Ylthio)AcetylaminoBenzoate	Cardiobacterium hominis	0.488095	0.127716
Ethyl 3-{N-[2-(N-Phenylcarbamoyl)PhenylCarbamoyl}Propanoate	Cardiobacterium hominis	-0.501276	0.116225
Ethyl 2-Phenyl-3-Furancarboxylate	Cardiobacterium hominis	-0.428023	0.189083
Ethyl 2-Amino-6-(Hydroxymethyl)-8-Oxo-4-(3-Pyridyl)-4H-Pyrano[3,2-BPyran-3-Ca Rboxylate	Cardiobacterium hominis	-0.251231	0.45616
Ethyl 2-Amino-4-(2,6-Dichlorophenyl)-6-(Hydroxymethyl)-8-Oxo-4H-Pyrano[3,2-BP Yran-3-Carboxylate	Cardiobacterium hominis	-0.170201	0.616842
Ethyl 2-{3-Methyl-7-[(3-Methylphenyl)Methyl-2,6-Dioxo-1,3,7-Trihydropurin-8-Y Lthio}Acetate	Cardiobacterium hominis	-0.176792	0.603052
Ethambutol	Cardiobacterium hominis	-0.15353	0.652208
Estrone	Cardiobacterium hominis	-0.0837436	0.806614
Erythromycin	Cardiobacterium hominis	0.548986	0.0802852
Erucamide	Cardiobacterium hominis	-0.176792	0.603052
Eriodictyol	Cardiobacterium hominis	-0.255883	0.447576
Ergothioneine	Cardiobacterium hominis	-0.348932	0.292925
Epsilon-Viniferin	Cardiobacterium hominis	-0.0604815	0.859786
Epinephrine	Cardiobacterium hominis	0.237273	0.48236
Epiequisetin	Cardiobacterium hominis	-0.530376	0.0932731
Ellagic Acid	Cardiobacterium hominis	-0.59551	0.053228
Ecgonine	Cardiobacterium hominis	0.316365	0.343216
dTMP	Cardiobacterium hominis	-0.5769	0.0631564
D-Pipecolic acid	Cardiobacterium hominis	-0.483852	0.131564
DOPA	Cardiobacterium hominis	-0.116311	0.733435
Dodecyl sulfate	Cardiobacterium hominis	-0.190749	0.57424
Dodecanedioic acid	Cardiobacterium hominis	-0.241926	0.473553
Dodecanamide	Cardiobacterium hominis	-0.237273	0.48236
DNOC	Cardiobacterium hominis	-0.0418718	0.902713
D-Maltose	Cardiobacterium hominis	0.0511766	0.881213
D-Leucine	Cardiobacterium hominis	-0.237273	0.48236
Dipropyl Ketone	Cardiobacterium hominis	0.167487	0.622551
Dioctyl Phthalate	Cardiobacterium hominis	-0.279145	0.405816
Di-N-Propylamine	Cardiobacterium hominis	-0.404761	0.216895
Dinitramine	Cardiobacterium hominis	-0.536249	0.0890352
Dimethyl Sulfoxide	Cardiobacterium hominis	-0.265188	0.430638
Dimethyl Sulfone	Cardiobacterium hominis	-0.0837436	0.806614
Dimethyl Phthalate	Cardiobacterium hominis	-0.176792	0.603052
Dimethyl Myristamine	Cardiobacterium hominis	-0.148877	0.662197
Dimethenamide Esa	Cardiobacterium hominis	0.125615	0.712862
Dihydroxy-Benzoic Acid	Cardiobacterium hominis	0.66215	0.0264404
Dihydrouracil	Cardiobacterium hominis	-0.334974	0.313953
Dihydrocapsaicin	Cardiobacterium hominis	-0.274493	0.414011
Dihydro-5-Methyl-2(3H)-Furanone	Cardiobacterium hominis	-0.511766	0.107571
Digalacturonate	Cardiobacterium hominis	-0.149217	0.661467
Difluoro(Perfluoromethoxy)Acetic Acid	Cardiobacterium hominis	-0.0837436	0.806614
Diethyltoluamide	Cardiobacterium hominis	0.279145	0.405816
Diethyl Phthalate	Cardiobacterium hominis	-0.107006	0.754168
Diethyl Azelate	Cardiobacterium hominis	-0.176792	0.603052
Dicyclohexylamine	Cardiobacterium hominis	0.209359	0.536687
Dibutylamine	Cardiobacterium hominis	0.66215	0.0264404
Dibutyl Phthalate	Cardiobacterium hominis	-0.176792	0.603052
Dibenzylamine	Cardiobacterium hominis	-0.0511766	0.881213
Diaveridine	Cardiobacterium hominis	0.00930484	0.978339
Diallyl Sulfide	Cardiobacterium hominis	-0.209359	0.536687
Diacetyl	Cardiobacterium hominis	-0.0930484	0.785538
D-Galacturonic Acid	Cardiobacterium hominis	0.0372194	0.913485
DG(8:0/8:0/0:0)	Cardiobacterium hominis	-0.176792	0.603052
Desthiobiotin	Cardiobacterium hominis	-0.5769	0.0631564
Desmeninol	Cardiobacterium hominis	-0.42337	0.194463
Descladinose Azithromycin	Cardiobacterium hominis	-0.655991	0.0283921
Dereplicator Identification - Heptaibin	Cardiobacterium hominis	-0.0325669	0.924271
Deoxyuridine Monophosphate	Cardiobacterium hominis	-0.0651339	0.849103
Deoxyuridine	Cardiobacterium hominis	-0.0325669	0.924271
Deoxyinosine Monophosphate	Cardiobacterium hominis	-0.483852	0.131564
Deoxyinosine	Cardiobacterium hominis	-0.42337	0.194463
Deoxyguanosine	Cardiobacterium hominis	0.0418718	0.902713
Deoxycytidine	Cardiobacterium hominis	-0.404761	0.216895
Deoxycholylglycine	Cardiobacterium hominis	-0.0140859	0.967213
Dendrobine	Cardiobacterium hominis	-0.586205	0.0580479
Delta9-Eremophilansaeure	Cardiobacterium hominis	0.102353	0.76459
Dehydroxynocardamine	Cardiobacterium hominis	-0.403796	0.218098
Deacetylgedunin	Cardiobacterium hominis	-0.455937	0.158708
Deacetoxy-7-Oxogedunin	Cardiobacterium hominis	-0.390803	0.234678
dCMP	Cardiobacterium hominis	-0.479199	0.135867
D-Alanyl-D-Alanine	Cardiobacterium hominis	-0.552381	0.0780533
Daidzein	Cardiobacterium hominis	-0.362889	0.272698
Dacarbazine	Cardiobacterium hominis	0.358236	0.279351
D-4-Phosphopantothenate	Cardiobacterium hominis	0.0697863	0.838443
Cytosine	Cardiobacterium hominis	-0.544333	0.0834118
Cytidine	Cardiobacterium hominis	-0.632729	0.036681
Cysteineglutathione Disulfide	Cardiobacterium hominis	0.525724	0.0967231
Cysteine	Cardiobacterium hominis	-0.17214	0.612773
Cypridinid Etioluciferin	Cardiobacterium hominis	-0.591608	0.0552145
Cycloserine	Cardiobacterium hominis	-0.30706	0.358364
Cyclopentylamine	Cardiobacterium hominis	-0.465242	0.149304
Cyclopentanone	Cardiobacterium hominis	0.26984	0.422285
Cyclohexanecarboxylic Acid, 4-(Aminomethyl)-	Cardiobacterium hominis	0.0558291	0.87049
Cyclohexanecarboxylic Acid	Cardiobacterium hominis	0.0418718	0.902713
Cyclododecalactam	Cardiobacterium hominis	-0.144225	0.672236
Cyclo(Glycyltryptophylprolylglycylvalylglycyl-Beta-Hydroxytyrosyl)	Cardiobacterium hominis	0.417341	0.20157
Cyclic Gmp	Cardiobacterium hominis	0.144225	0.672236
Cyclic 3,5-Dtmp	Cardiobacterium hominis	0.451285	0.163544
Cyclamic Acid	Cardiobacterium hominis	-0.632729	0.036681
Cyazofamid	Cardiobacterium hominis	0.144225	0.672236
Cyanopeptolin A	Cardiobacterium hominis	-0.125902	0.712231
Cupressuflavone	Cardiobacterium hominis	-0.556263	0.0755526
Cucurbitacin E	Cardiobacterium hominis	-0.5769	0.0631564
Crocacin C	Cardiobacterium hominis	-0.404761	0.216895
Cresyl Saligenin	Cardiobacterium hominis	0.330322	0.321138
Creatinine	Cardiobacterium hominis	-0.358236	0.279351
Creatine	Cardiobacterium hominis	-0.381499	0.246989
Cotoin	Cardiobacterium hominis	-0.0232621	0.945875
Cotinine	Cardiobacterium hominis	-0.507114	0.111356
Corynoxine	Cardiobacterium hominis	-0.547619	0.0811954
Coronaric Acid	Cardiobacterium hominis	-0.162835	0.632383
Coproporphyrin III	Cardiobacterium hominis	-0.377706	0.252111
Convallatoxin	Cardiobacterium hominis	-0.297755	0.37385
Colfosceril Palmitate	Cardiobacterium hominis	0.483852	0.131564
Citrulline	Cardiobacterium hominis	-0.293103	0.381719
Citric Acid	Cardiobacterium hominis	0.0977008	0.775047
Citramalic Acid	Cardiobacterium hominis	-0.246578	0.46482
Citraconic Acid	Cardiobacterium hominis	-0.344279	0.299846
Citalopram	Cardiobacterium hominis	-0.382369	0.245822
Cis-P-Coumaric Acid	Cardiobacterium hominis	0.0325669	0.924271
Cis-3-Hexenyl Lactate	Cardiobacterium hominis	0.181444	0.593389
Cinnamic Acid	Cardiobacterium hominis	-0.111658	0.743783
Choline	Cardiobacterium hominis	-0.321017	0.33577
Cholic Acid	Cardiobacterium hominis	-0.347452	0.295116
Cholesterol	Cardiobacterium hominis	0.395456	0.228659
Chloroxine	Cardiobacterium hominis	0.088396	0.796061
Chlorotoluron	Cardiobacterium hominis	-0.0325669	0.924271
Cetraxate	Cardiobacterium hominis	-0.293103	0.381719
Cellobiose	Cardiobacterium hominis	0.28845	0.38967
Catechol	Cardiobacterium hominis	-0.111658	0.743783
Carpachromene	Cardiobacterium hominis	-0.241926	0.473553
Carnitine	Cardiobacterium hominis	0.246578	0.46482
Carbocysteine	Cardiobacterium hominis	-0.0837436	0.806614
[truncated: 32,859 more rows]

## Sheet: NTM Vs TB
Supplementary Table9 | Spearman Correlation of Differential Metabolites and Differential Microbiota in BALF between NTM/TB and Control Groups
Meta	species	R	Pvalue
Ziyuglycoside I	Bacteroides heparinolyticus	-0.138345	0.572195
Zardaverine	Bacteroides heparinolyticus	-0.0442043	0.857397
Yohimbinic Acid Monohydrate	Bacteroides heparinolyticus	0.575545	0.0099239
Xyloside	Bacteroides heparinolyticus	-0.210924	0.386056
Xylose	Bacteroides heparinolyticus	0.0245959	0.920386
Xi-5-Hydroxydecanoic Acid	Bacteroides heparinolyticus	-0.0885454	0.718498
Xanthylic Acid	Bacteroides heparinolyticus	0.157483	0.519648
Xanthosine	Bacteroides heparinolyticus	-0.228742	0.34622
Xanthine	Bacteroides heparinolyticus	-0.00491919	0.984054
Vitispirane	Bacteroides heparinolyticus	0.413212	0.0786728
Vitamin K1	Bacteroides heparinolyticus	0.383697	0.104861
Vinpocetine	Bacteroides heparinolyticus	-0.115601	0.637448
Vindoline	Bacteroides heparinolyticus	-0.221364	0.362418
Verbascose	Bacteroides heparinolyticus	-0.127955	0.601647
Veratroylzygadenine	Bacteroides heparinolyticus	0.0587776	0.811092
Verapamil	Bacteroides heparinolyticus	0.107424	0.661579
Vanilmandelic Acid	Bacteroides heparinolyticus	-0.0737878	0.764019
Vanilloylglycine	Bacteroides heparinolyticus	-0.0234023	0.924239
Valylvaline	Bacteroides heparinolyticus	-0.260717	0.281002
Valylarginine	Bacteroides heparinolyticus	-0.260717	0.281002
Valproic Acid	Bacteroides heparinolyticus	0.248419	0.305122
Val-Phe	Bacteroides heparinolyticus	-0.0123196	0.960078
Val-Ile	Bacteroides heparinolyticus	-0.359101	0.131067
Val-Gly-Val	Bacteroides heparinolyticus	-0.228742	0.34622
Vaccenyl Carnitine	Bacteroides heparinolyticus	-0.377954	0.11061
Usambarensine	Bacteroides heparinolyticus	0.078707	0.748754
Ursodiol	Bacteroides heparinolyticus	0.0370568	0.880282
Urocanic Acid	Bacteroides heparinolyticus	-0.142657	0.560161
Uridine	Bacteroides heparinolyticus	-0.570626	0.0107291
Uric Acid	Bacteroides heparinolyticus	-0.12298	0.615967
Uracil	Bacteroides heparinolyticus	0.290232	0.228062
Undecanedioic Acid	Bacteroides heparinolyticus	-0.0983838	0.688637
UMP	Bacteroides heparinolyticus	-0.145116	0.553345
UDP-Glucose	Bacteroides heparinolyticus	0.372052	0.116749
UDP-Glcnac	Bacteroides heparinolyticus	0.260717	0.281002
Tyr-Val	Bacteroides heparinolyticus	-0.282853	0.240643
Tyr-Pro	Bacteroides heparinolyticus	-0.268096	0.267112
Tyrosylleucine	Bacteroides heparinolyticus	-0.133405	0.586123
Tyrosylisoleucine	Bacteroides heparinolyticus	-0.0885454	0.718498
Tyrosylglutamine	Bacteroides heparinolyticus	0.135337	0.580658
Tyrosine	Bacteroides heparinolyticus	0.0639495	0.794794
Tyr-Ala	Bacteroides heparinolyticus	-0.246067	0.309872
Tschimganidin	Bacteroides heparinolyticus	0.327126	0.171603
Tryptophan	Bacteroides heparinolyticus	0.105763	0.666524
Trp-Glu	Bacteroides heparinolyticus	-0.36974	0.11922
Troxilin B3	Bacteroides heparinolyticus	-0.0565955	0.817991
Tropic Acid	Bacteroides heparinolyticus	-0.30253	0.208056
Tris-(2-Chloroisopropyl)Phosphate	Bacteroides heparinolyticus	0.405833	0.0847103
Triptophenolide	Bacteroides heparinolyticus	0.386156	0.102466
Triprolidine	Bacteroides heparinolyticus	-0.290331	0.227897
Trimethyloxamine	Bacteroides heparinolyticus	-0.250879	0.300201
Trimethyl Glycine	Bacteroides heparinolyticus	0.0516515	0.833669
Trigonelline	Bacteroides heparinolyticus	-0.194308	0.425387
Trifluoromethanesulfonic Acid	Bacteroides heparinolyticus	-0.238581	0.325288
Trifluoroacetic Acid	Bacteroides heparinolyticus	0.0270555	0.912453
Triethyl Phosphate	Bacteroides heparinolyticus	0.327126	0.171603
Tridecanoylglycine	Bacteroides heparinolyticus	0.0885454	0.718498
Tridecanedioic Acid	Bacteroides heparinolyticus	0.00491919	0.984054
Trichophycin B	Bacteroides heparinolyticus	-0.287298	0.233013
Tricarballylic Acid	Bacteroides heparinolyticus	-0.0368939	0.880804
Tributyl Phosphate	Bacteroides heparinolyticus	0.368939	0.120084
Triacetylfusarinine C	Bacteroides heparinolyticus	-0.0467323	0.849328
Traumatic Acid	Bacteroides heparinolyticus	-0.250879	0.300201
Trans-3-Octenedioic Acid	Bacteroides heparinolyticus	0.263177	0.276323
Trans-2-Hexyl-1-Cyclopropaneacetic Acid	Bacteroides heparinolyticus	-0.491919	0.032411
Thymine	Bacteroides heparinolyticus	-0.159874	0.513248
Thymidine	Bacteroides heparinolyticus	0.115601	0.637448
Thr-Val-Leu	Bacteroides heparinolyticus	-0.346803	0.145766
Thr-Pro	Bacteroides heparinolyticus	-0.255798	0.290505
Thromboxane B2	Bacteroides heparinolyticus	-0.237333	0.327899
Thr-Leu	Bacteroides heparinolyticus	-0.280394	0.244933
Threonyltryptophan	Bacteroides heparinolyticus	0.147771	0.546029
Threonylphenylalanine	Bacteroides heparinolyticus	0.0172172	0.944227
Threonine	Bacteroides heparinolyticus	-0.245959	0.310091
Thiofanox	Bacteroides heparinolyticus	-0.452565	0.0517015
Thioctic Acid	Bacteroides heparinolyticus	0.2435	0.315108
Thiamine	Bacteroides heparinolyticus	-0.159888	0.51321
Theobromine	Bacteroides heparinolyticus	-0.179866	0.461223
Theaflavin Monogallate A	Bacteroides heparinolyticus	0.157483	0.519648
TG(17:0/18:1/18:1)	Bacteroides heparinolyticus	-0.0713283	0.771683
TG(14:1(9Z)/16:1(9Z)/16:1(9Z))	Bacteroides heparinolyticus	-0.454789	0.0504215
Teucroxide	Bacteroides heparinolyticus	0.0196768	0.936274
Tetrasaccharides	Bacteroides heparinolyticus	0.0221461	0.928296
Tetrahydropyridine	Bacteroides heparinolyticus	0.0713283	0.771683
Tetrahydroharmol	Bacteroides heparinolyticus	0.125439	0.608871
Tetraethylene Glycol	Bacteroides heparinolyticus	0.292692	0.223965
Tetradecyldiethanolamine	Bacteroides heparinolyticus	0.359101	0.131067
Tetradecanedioic Acid	Bacteroides heparinolyticus	-0.12052	0.623095
Tert-Butyl 1-(2-Furylmethyl)-5-Hydroxy-2-Methylbenzo[GIndole-3-Carboxylate	Bacteroides heparinolyticus	-0.0744683	0.761902
Tert-Butoxycarbonylasparagine	Bacteroides heparinolyticus	0	1
Teraspiridole C	Bacteroides heparinolyticus	-0.351876	0.139569
Taxifolin	Bacteroides heparinolyticus	0.0836629	0.733466
Taurolithocholate Sulfate	Bacteroides heparinolyticus	0.206969	0.395229
Taurine	Bacteroides heparinolyticus	-0.0836262	0.733579
Surfactin	Bacteroides heparinolyticus	-0.223823	0.356972
Sulfolithocholic Acid	Bacteroides heparinolyticus	-0.012298	0.960148
Sulfadimethoxine	Bacteroides heparinolyticus	-0.0332221	0.892598
Sucrose	Bacteroides heparinolyticus	0.133683	0.585333
Succinylcarnitine	Bacteroides heparinolyticus	-0.423236	0.0709879
Succinic Anhydride	Bacteroides heparinolyticus	0.0418131	0.865042
Succinic Acid	Bacteroides heparinolyticus	0.177091	0.468281
Subsessiline	Bacteroides heparinolyticus	0.0762809	0.756272
Suberylglycine	Bacteroides heparinolyticus	-0.216825	0.372591
Suberic Acid	Bacteroides heparinolyticus	-0.255798	0.290505
Strychnine	Bacteroides heparinolyticus	-0.211618	0.384459
Stearic Acid Amide	Bacteroides heparinolyticus	0.403374	0.0867965
Stachyose	Bacteroides heparinolyticus	-0.205961	0.397586
Spiculisporic Acid	Bacteroides heparinolyticus	-0.0999298	0.683983
Sphingosine	Bacteroides heparinolyticus	0.258371	0.28551
Spermine	Bacteroides heparinolyticus	-0.403374	0.0867965
Spermidine	Bacteroides heparinolyticus	-0.413212	0.0786728
Sparteine-15-Carboxylic Acid	Bacteroides heparinolyticus	0.17955	0.462023
Smenospongine	Bacteroides heparinolyticus	0.0170505	0.944766
SM(d18:1/16:0)	Bacteroides heparinolyticus	0.108222	0.65921
Sinomenine	Bacteroides heparinolyticus	0.00741136	0.975977
Shikimic Acid	Bacteroides heparinolyticus	0.356641	0.133919
Serylalanine	Bacteroides heparinolyticus	-0.30499	0.204199
Ser-Val	Bacteroides heparinolyticus	-0.312369	0.192911
Ser-Phe	Bacteroides heparinolyticus	-0.290232	0.228062
Ser-Leu	Bacteroides heparinolyticus	-0.258257	0.285729
Sedoheptulose	Bacteroides heparinolyticus	-0.0737878	0.764019
Sebacic Acid	Bacteroides heparinolyticus	-0.0934646	0.703515
Scyllo-Inositol	Bacteroides heparinolyticus	0.18201	0.455809
Scutellarin	Bacteroides heparinolyticus	-0.339852	0.154563
Sayaendoside	Bacteroides heparinolyticus	-0.015134	0.950967
Sativic Acid	Bacteroides heparinolyticus	-0.299203	0.21335
Sarcosine	Bacteroides heparinolyticus	-0.30253	0.208056
Sarcinaxanthin Monoglucoside	Bacteroides heparinolyticus	-0.21692	0.372377
Santonin	Bacteroides heparinolyticus	-0.127899	0.601808
Salviaflaside	Bacteroides heparinolyticus	0.086851	0.723681
Saccharin	Bacteroides heparinolyticus	-0.300598	0.211119
Rosmarinic Acid	Bacteroides heparinolyticus	-0.177169	0.468082
Rimantadine	Bacteroides heparinolyticus	0.415672	0.0767327
Rhodojaponin II	Bacteroides heparinolyticus	0.0172474	0.944129
Reserpine	Bacteroides heparinolyticus	0.0574596	0.815257
R-Deprenyl N-Oxide	Bacteroides heparinolyticus	0.356641	0.133919
Raffinose	Bacteroides heparinolyticus	-0.293884	0.221996
Radiclonic Acid	Bacteroides heparinolyticus	0.312369	0.192911
Racivir	Bacteroides heparinolyticus	0.279269	0.246912
Quinovin	Bacteroides heparinolyticus	0.122666	0.616873
Quinolinol	Bacteroides heparinolyticus	-0.255798	0.290505
Quinidine	Bacteroides heparinolyticus	0.356641	0.133919
Quinelorane Dihydrochloride	Bacteroides heparinolyticus	-0.23511	0.332584
Quinaldine	Bacteroides heparinolyticus	-0.179866	0.461223
Pyruvate	Bacteroides heparinolyticus	0.127899	0.601808
Pyroglu-Val	Bacteroides heparinolyticus	-0.277934	0.249272
Pyroglu-Tyr	Bacteroides heparinolyticus	0.166111	0.496726
Pyroglutamylisoleucine	Bacteroides heparinolyticus	0.0442727	0.857179
Pyroglutaminylglutamine	Bacteroides heparinolyticus	0.137737	0.573901
Pyroglu-Pro	Bacteroides heparinolyticus	-0.280394	0.244933
Pyroglu-Ile-Arg	Bacteroides heparinolyticus	-0.309909	0.196626
Pyridoxamine Dihydrochloride	Bacteroides heparinolyticus	-0.00737878	0.976083
Pyridoxal Phosphate	Bacteroides heparinolyticus	-0.494048	0.0315556
Pyridine	Bacteroides heparinolyticus	0.450106	0.0531459
Pyrenol	Bacteroides heparinolyticus	-0.445187	0.0561264
Pyrazinamide	Bacteroides heparinolyticus	-0.091005	0.710994
Psicose	Bacteroides heparinolyticus	-0.307449	0.200389
Pseudouridine 5-Phosphate	Bacteroides heparinolyticus	-0.110682	0.651926
Pseudouridine	Bacteroides heparinolyticus	-0.506677	0.0268383
Pseudoephedrine	Bacteroides heparinolyticus	0.19465	0.424557
Protoanemonin	Bacteroides heparinolyticus	0.142657	0.560161
Propyphenazone	Bacteroides heparinolyticus	-0.091005	0.710994
Propylene Glycol Phenyl Ether	Bacteroides heparinolyticus	0.00491919	0.984054
Propamocarb	Bacteroides heparinolyticus	-0.211711	0.384245
Prolylvaline	Bacteroides heparinolyticus	-0.191848	0.431383
Prolylproline	Bacteroides heparinolyticus	-0.231202	0.340915
Prolylhydroxyproline	Bacteroides heparinolyticus	0.105763	0.666524
Prolylarginine	Bacteroides heparinolyticus	-0.12052	0.623095
Prolylalanine	Bacteroides heparinolyticus	-0.273015	0.258095
Proline	Bacteroides heparinolyticus	-0.132818	0.587785
Pro-Gln	Bacteroides heparinolyticus	-0.12052	0.623095
Procymidone	Bacteroides heparinolyticus	0.113505	0.643603
Prilocaine	Bacteroides heparinolyticus	0.334505	0.161574
Prenol	Bacteroides heparinolyticus	0.300071	0.211962
Porphobilinogen	Bacteroides heparinolyticus	0.150035	0.539826
Polyinosinic Acid	Bacteroides heparinolyticus	-0.0319747	0.89661
P-Nitrophenyl-Alpha-Galactopyranoside	Bacteroides heparinolyticus	-0.145371	0.55264
Plantagonine	Bacteroides heparinolyticus	0.17955	0.462023
Pivaloylcarnitine	Bacteroides heparinolyticus	0.137403	0.574839
Piperazine	Bacteroides heparinolyticus	0.130359	0.59478
Pipecolic Acid	Bacteroides heparinolyticus	-0.388616	0.100111
Pindolol	Bacteroides heparinolyticus	-0.157414	0.519834
Pimelic Acid	Bacteroides heparinolyticus	-0.204146	0.401849
Pidolic Acid	Bacteroides heparinolyticus	-0.233662	0.335658
Phytosphingosine	Bacteroides heparinolyticus	0.201687	0.407666
Phyllanthin	Bacteroides heparinolyticus	-0.173702	0.476971
Phthalimide	Bacteroides heparinolyticus	-0.135278	0.580826
Phthalic Anhydride	Bacteroides heparinolyticus	0.317288	0.185621
Phosphorylethanolamine	Bacteroides heparinolyticus	0.152495	0.533123
Phosphoric Acid	Bacteroides heparinolyticus	0.105763	0.666524
Phosphocholine	Bacteroides heparinolyticus	0.157414	0.519834
Phe-Tyr	Bacteroides heparinolyticus	0.117417	0.632133
Phe-Thr	Bacteroides heparinolyticus	-0.248419	0.305122
Phe-Pro	Bacteroides heparinolyticus	-0.0590303	0.810293
Phenylsulfate	Bacteroides heparinolyticus	-0.0393535	0.872918
Phenylmethyl Benzeneacetate	Bacteroides heparinolyticus	-0.213985	0.379039
Phenylethylmalonamide	Bacteroides heparinolyticus	-0.233662	0.335658
Phenylalanylphenylalanine	Bacteroides heparinolyticus	-0.215887	0.374714
Phenylalanylleucine	Bacteroides heparinolyticus	-0.179629	0.461824
Phenylalanylhistidine	Bacteroides heparinolyticus	0.0605358	0.805542
Phenylalanyl-Glycine	Bacteroides heparinolyticus	-0.287773	0.232207
Phenylalanylglycine	Bacteroides heparinolyticus	0.137737	0.573901
Phenylalanylglutamate	Bacteroides heparinolyticus	-0.2435	0.315108
Phenylalanyl-Gamma-Glutamate	Bacteroides heparinolyticus	0.0716432	0.7707
Phenylalanylarginine	Bacteroides heparinolyticus	-0.123594	0.614191
Phenylalanylalanine	Bacteroides heparinolyticus	-0.196768	0.419435
Phenylalanine	Bacteroides heparinolyticus	-0.410752	0.0806488
Phenylacetylglutamine	Bacteroides heparinolyticus	-0.115601	0.637448
Phenylacetic Acid	Bacteroides heparinolyticus	-0.516515	0.0235615
Phenyl Hexopyranoside	Bacteroides heparinolyticus	0.00983838	0.968114
Phenyl Acetate	Bacteroides heparinolyticus	-0.115601	0.637448
Phenol	Bacteroides heparinolyticus	-0.0983838	0.688637
Phe-Met	Bacteroides heparinolyticus	0.209418	0.389535
Phe-Gln	Bacteroides heparinolyticus	-0.219	0.367696
PG 16:0_20:5;O	Bacteroides heparinolyticus	0.25132	0.299323
PFSM-perfluoroalkyl_sulfonamide	Bacteroides heparinolyticus	0.0516515	0.833669
PFSM-ammonio_N_CMAmP_FT_FOSA	Bacteroides heparinolyticus	-0.127899	0.601808
PFSM-ammonio	Bacteroides heparinolyticus	-0.0443506	0.85693
PFSA-Cl	Bacteroides heparinolyticus	0.137737	0.573901
PFCA-unsaturated	Bacteroides heparinolyticus	0.0295151	0.904527
PFCA-H	Bacteroides heparinolyticus	0.302663	0.207847
PFAP-PAP	Bacteroides heparinolyticus	0.248419	0.305122
PFAP-diPAP	Bacteroides heparinolyticus	-0.020802	0.932638
Peucenin	Bacteroides heparinolyticus	0.0224842	0.927204
Perfluorooctanoic Acid	Bacteroides heparinolyticus	0.405833	0.0847103
Peracetic Acid	Bacteroides heparinolyticus	0.012298	0.960148
Pentachlorophenol	Bacteroides heparinolyticus	0.354182	0.136815
Pendimethalin	Bacteroides heparinolyticus	-0.103724	0.672609
Peloruside B	Bacteroides heparinolyticus	-0.0983838	0.688637
P-Cresol	Bacteroides heparinolyticus	0.157414	0.519834
PC(17:1/18:2)	Bacteroides heparinolyticus	-0.18447	0.449637
PC(17:0/20:4(4Z,7Z,10Z,13Z))	Bacteroides heparinolyticus	0.091005	0.710994
PC(17:0/18:2(4Z,7Z))	Bacteroides heparinolyticus	0.135278	0.580826
PC(15:0/20:4(5Z,8Z,11Z,14Z))	Bacteroides heparinolyticus	-0.110682	0.651926
Pantothenol	Bacteroides heparinolyticus	-0.110303	0.653046
Pantothenic Acid	Bacteroides heparinolyticus	0.00983838	0.968114
Palatinose	Bacteroides heparinolyticus	-0.0936092	0.703077
Oxoglutaric Acid	Bacteroides heparinolyticus	0.0393535	0.872918
Oxalic Acid	Bacteroides heparinolyticus	0.245959	0.310091
Ouabain	Bacteroides heparinolyticus	0.0754074	0.758984
O-Trimethoxy-3,4,5-Benzoyl-Oh-Vincamajine	Bacteroides heparinolyticus	0.110303	0.653046
Oseltamivir Acid	Bacteroides heparinolyticus	-0.229145	0.345349
Ornithine	Bacteroides heparinolyticus	-0.336964	0.158322
O-Propanoyl-D-Carnitine	Bacteroides heparinolyticus	-0.115601	0.637448
Ophthalmic Acid	Bacteroides heparinolyticus	0.349262	0.142739
Okaramine R	Bacteroides heparinolyticus	0.0934646	0.703515
O-Dodecylbenzenesulfonic Acid	Bacteroides heparinolyticus	0.0737878	0.764019
O-Desmethyl Tramadol	Bacteroides heparinolyticus	0.462404	0.0462199
Octopamine	Bacteroides heparinolyticus	-0.0664091	0.787071
Octanoic Acid	Bacteroides heparinolyticus	-0.381237	0.107296
Octadecenedioic Acid	Bacteroides heparinolyticus	-0.00245959	0.992027
O-Cresol Sulfate	Bacteroides heparinolyticus	-0.18209	0.455608
O-(17-Carboxyheptadecanoyl)Carnitine	Bacteroides heparinolyticus	0.285313	0.236401
N-Undecanoylglycine	Bacteroides heparinolyticus	0.12052	0.623095
N-Phenyl[(9,11,13-Trimethyl-8,15-Dioxatetracyclo[10.2.2.0<2,7.0<9,14Hexadec A-2(7),3,5-Trien-12-Yl)MethoxyCarboxamide	Bacteroides heparinolyticus	-0.0394227	0.872696
Notoginsenoside Fe	Bacteroides heparinolyticus	0.125494	0.608712
Norvaline	Bacteroides heparinolyticus	-0.0885454	0.718498
Norleucine	Bacteroides heparinolyticus	-0.327126	0.171603
Norfentanyl	Bacteroides heparinolyticus	-0.0983838	0.688637
N-Nonanoylglycine	Bacteroides heparinolyticus	0.0737878	0.764019
N-Methyl-A-Aminoisobutyric Acid	Bacteroides heparinolyticus	-0.30253	0.208056
N-Lauroylsarcosine	Bacteroides heparinolyticus	-0.395995	0.0932808
N-Lactoylvaline	Bacteroides heparinolyticus	-0.204236	0.401638
N-Lactoyl-Tryptophan	Bacteroides heparinolyticus	-0.317288	0.185621
N-Lactoylleucine	Bacteroides heparinolyticus	-0.196854	0.419227
N-Lactoyl-Glycine	Bacteroides heparinolyticus	-0.204146	0.401849
Nisoldipine	Bacteroides heparinolyticus	-0.0615169	0.80245
Nicotianamine	Bacteroides heparinolyticus	0.0565707	0.818069
Niacin	Bacteroides heparinolyticus	0.322207	0.178519
N-Hydroxy-1-Aminonaphthalene	Bacteroides heparinolyticus	-0.0639495	0.794794
N-Fructosyl Pyroglutamate	Bacteroides heparinolyticus	-0.295151	0.219916
N-Fructosyl Isoleucylglutamate	Bacteroides heparinolyticus	0.0762474	0.756376
N-Fructosyl Isoleucine	Bacteroides heparinolyticus	-0.214079	0.378825
N-Feruloyloctopamine	Bacteroides heparinolyticus	-0.255798	0.290505
N-Ethyl-N-(4-Ethylphenyl)-2-[(4-Hydroxyquinazolin-2-Yl)ThioAcetamide	Bacteroides heparinolyticus	0.0590562	0.810212
N-Epsilon-Formyl-L-Lysine	Bacteroides heparinolyticus	-0.189389	0.437424
Nefopam	Bacteroides heparinolyticus	-0.169712	0.487305
N-Decanoylglycine	Bacteroides heparinolyticus	0.0245959	0.920386
N-Cyclopentyl-2-{4-[(6-Ethoxy-2-Oxochromen-4-Yl)MethylPiperazinyl}Acetamide	Bacteroides heparinolyticus	-0.00739176	0.976041
N-Cyclohexyl-2-[1-(4-Methoxyphenyl)(1,2,3,4-Tetrahydrobeta-Carbolin-2-Yl)Acet Amide	Bacteroides heparinolyticus	0.18233	0.455003
N-Butylbenzenesulfonamide	Bacteroides heparinolyticus	0.275475	0.253659
Naringin	Bacteroides heparinolyticus	-0.249824	0.302304
Naproanilide	Bacteroides heparinolyticus	-0.123594	0.614191
N-Alpha-Acetyl-L-Lysine	Bacteroides heparinolyticus	-0.133405	0.586123
Nafadotride	Bacteroides heparinolyticus	-0.295151	0.219916
N-Acetylvaline	Bacteroides heparinolyticus	-0.154954	0.526459
N-Acetyltaurine	Bacteroides heparinolyticus	0.0639495	0.794794
N-Acetylspermine	Bacteroides heparinolyticus	-0.327126	0.171603
N-Acetylputrescine	Bacteroides heparinolyticus	-0.228742	0.34622
N-Acetylphenylalanine	Bacteroides heparinolyticus	0.110682	0.651926
N-Acetylornithine	Bacteroides heparinolyticus	0.00741136	0.975977
N-Acetylneuraminic Acid	Bacteroides heparinolyticus	0.196768	0.419435
N-Acetylmethionine	Bacteroides heparinolyticus	-0.213985	0.379039
N-Acetylleucine	Bacteroides heparinolyticus	0.610202	0.0055292
N-Acetyl-L-Arginine	Bacteroides heparinolyticus	-0.102428	0.676486
N-Acetylisoleucine	Bacteroides heparinolyticus	0.127899	0.601808
N-Acetylhistamine	Bacteroides heparinolyticus	-0.146406	0.549785
N-Acetylglucosamine	Bacteroides heparinolyticus	-0.0614899	0.802535
N-Acetylgalactosamine 4-Sulfate	Bacteroides heparinolyticus	0.104221	0.671122
N-Acetyldopamine	Bacteroides heparinolyticus	0.0713283	0.771683
N-Acetylaspartic Acid	Bacteroides heparinolyticus	-0.135278	0.580826
N-Acetylalanine	Bacteroides heparinolyticus	0.0737878	0.764019
N6-Succinyladenosine	Bacteroides heparinolyticus	-0.186929	0.443509
N6-Benzyl-9H-Purine-2,6-Diamine	Bacteroides heparinolyticus	-0.280887	0.244069
N6-Acetyl-L-Lysine	Bacteroides heparinolyticus	-0.295151	0.219916
N2,N5-Diacetylornithine	Bacteroides heparinolyticus	0.0860858	0.726026
N1-Acetylspermidine	Bacteroides heparinolyticus	-0.110682	0.651926
N1,N8-Diacetylspermidine	Bacteroides heparinolyticus	-0.13648	0.577436
N-{4-[N-BenzylcarbamoylPhenyl}(3,4,5-Trimethoxyphenyl)Carboxamide	Bacteroides heparinolyticus	0.135337	0.580658
N-{4-[(3,5-Dimethoxyphenyl)CarbonylaminoPhenyl}Acetamide	Bacteroides heparinolyticus	-0.0221364	0.928327
N-{(1E)-2-[4-(Dimethylamino)Phenyl-1-Azavinyl}-2-[(3,5-Dioxo(2H,4H-1,2,4-Tria Zin-6-Yl))AminoAcetamide	Bacteroides heparinolyticus	0.225813	0.3526
N-[4-(Methylethyl)Phenyl-2-(9-Methyl-6-Oxohydropurin-8-Ylthio)Butanamide	Bacteroides heparinolyticus	-0.0153333	0.950322
N-[3,5-Dimethyl-4-(2-Morpholin-4-Yl-2-Oxoethoxy)Phenyl(3,4,5-Trimethoxyphenyl )Carboxamide	Bacteroides heparinolyticus	-0.0369101	0.880753
N-[3,5-Bis(Trifluoromethyl)Phenyl-2-(2-1,2,3,4-Tetrahydroisoquinolyl)Acetamid E	Bacteroides heparinolyticus	0.106779	0.663498
N-[2-(3,4-Dimethoxyphenyl)Ethyl-2-(4-Methylphenoxy)Acetamide	Bacteroides heparinolyticus	-0.093629	0.703016
N-[(1E)-2-(3,4,5-Trimethoxyphenyl)-1-Azavinyl-N-(3,4-Dimethylphenyl)Butane-1 ,4-Diamide	Bacteroides heparinolyticus	-0.020802	0.932638
N-[(1E)-2-(3,4,5-Trimethoxyphenyl)-1-Azavinyl-N-(2-Methylphenyl)Butane-1,4-D Iamide	Bacteroides heparinolyticus	-0.339424	0.155116
N,N-Diphenylamine	Bacteroides heparinolyticus	0.226283	0.351572
N,N-Dimethylarginine	Bacteroides heparinolyticus	0.130359	0.59478
N,N,N-Trimethyl-L-Alanyl-L-Proline Betaine	Bacteroides heparinolyticus	0.157414	0.519834
N-(Benzimidazol-2-Ylethyl)-2-(4-Hydroxyquinazolin-2-Ylthio)Acetamide	Bacteroides heparinolyticus	0.188591	0.439393
N-(9-Oxodecyl)Acetamide	Bacteroides heparinolyticus	0.172379	0.480386
N-(5-Chloro-2-Methoxyphenyl)-2-[9-(4-Methylphenyl)-6-Oxohydropurin-8-YlthioAc Etamide	Bacteroides heparinolyticus	0.231303	0.340698
N-(4-Methylphenyl)-2-(1-Methyl-3-Phenylthioindol-2-Yl)Acetamide	Bacteroides heparinolyticus	0.0910089	0.710982
N-(4-Fluorophenyl)-2-(4-Hydroxyquinazolin-2-Ylthio)Acetamide	Bacteroides heparinolyticus	0.0861236	0.72591
N-(4-Butylphenyl)(3,4,5-Trimethoxyphenyl)Carboxamide	Bacteroides heparinolyticus	-0.153168	0.531295
N(4)-Acetylsulfamethazine	Bacteroides heparinolyticus	0.255758	0.290582
N-(3-Methylthiophenyl)-2-[2-Oxo-4-(Pyrrolidinylcarbonyl)HydroquinolylAcetamid E	Bacteroides heparinolyticus	0.0689998	0.778957
N-(3-Hydroxypropyl)-N-(3-Hydroxypropyl)Ethane-1,2-Diamide	Bacteroides heparinolyticus	0.0172172	0.944227
N-(3-Hydroxybutanoyl)Homoserine Lactone	Bacteroides heparinolyticus	0.0418131	0.865042
N-(3-Cyanophenyl)-2-(4-Hydroxyquinazolin-2-Ylthio)Acetamide	Bacteroides heparinolyticus	-0.2435	0.315108
N-(3-Chloro-4-Fluorophenyl)-2-{2-Oxo-4-[N-BenzylcarbamoylHydroquinolyl}Acetam Ide	Bacteroides heparinolyticus	0.27422	0.255915
N-(3-Acetamidopropyl)Pyrrolidin-2-One	Bacteroides heparinolyticus	-0.196768	0.419435
N-(2-Ethylphenyl)-2-(9-Methyl-6-Oxohydropurin-8-Ylthio)Acetamide	Bacteroides heparinolyticus	-0.0639495	0.794794
N-(2,6-Dimethylphenyl)-2-[2-Oxo-4-(N-Propylcarbamoyl)HydroquinolylAcetamide	Bacteroides heparinolyticus	-0.0832368	0.734777
N-(2,4-Dimethylphenyl)Formamide	Bacteroides heparinolyticus	-0.00983838	0.968114
N-(2,4-Dimethylphenyl)Acetamide	Bacteroides heparinolyticus	-0.282853	0.240643
N-(((1S,9Ar)-Octahydro-1H-Quinolizin-1-Yl)Methyl)-5-(Pyridin-3-Yl)-1H-Pyrazole-3-Carboxamide	Bacteroides heparinolyticus	-0.292692	0.223965
Myrsinone	Bacteroides heparinolyticus	0.118061	0.630256
Myristamine Oxide	Bacteroides heparinolyticus	0.213985	0.379039
Myosmine	Bacteroides heparinolyticus	0.410752	0.0806488
Mycotoxin F2;Toxin F2	Bacteroides heparinolyticus	0.162333	0.506702
Mycophenolic Acid	Bacteroides heparinolyticus	-0.18201	0.455809
Mundulone	Bacteroides heparinolyticus	0.432889	0.0641297
M-Toluamide	Bacteroides heparinolyticus	-0.403374	0.0867965
Moxifloxacin	Bacteroides heparinolyticus	0.015134	0.950967
Morpholine	Bacteroides heparinolyticus	0.223823	0.356972
Monopropionylcadaverine	Bacteroides heparinolyticus	-0.0443506	0.85693
Monoethylglycinexylidide	Bacteroides heparinolyticus	0.324809	0.174838
Monoethyl Carbonate	Bacteroides heparinolyticus	-0.0491919	0.841492
Monoacetylcadaverine	Bacteroides heparinolyticus	-0.135278	0.580826
Mono-(2-Ethylhexyl)Phthalate	Bacteroides heparinolyticus	-0.105763	0.666524
Mevalonic Acid	Bacteroides heparinolyticus	0.0491919	0.841492
Met-Val	Bacteroides heparinolyticus	-0.317288	0.185621
Metoprolol	Bacteroides heparinolyticus	0.580464	0.0091682
Methylrosanilinium Chloride	Bacteroides heparinolyticus	-0.0860858	0.726026
Methylpyrazine	Bacteroides heparinolyticus	0.00245959	0.992027
Methylmalonic Acid	Bacteroides heparinolyticus	0.312369	0.192911
Methyleugenol	Bacteroides heparinolyticus	-0.314828	0.189242
Methylethyl 6-(3-Bromo-4-Hydroxy-5-Methoxyphenyl)-3-Ethyl-4-Methyl-2-Oxo-1,3,6 -Trihydropyrimidine-5-Carboxylate	Bacteroides heparinolyticus	-0.332629	0.164084
Methylene-Imidazole	Bacteroides heparinolyticus	0.0860858	0.726026
Methyl Syringate	Bacteroides heparinolyticus	-0.105763	0.666524
Methyl 7-Deshydroxypyrogallin-4-Carboxylate	Bacteroides heparinolyticus	-0.0568204	0.817279
Methyl 4,5,6-Trihydroxy-3-(3-Methoxy-3-Oxoprop-1-En-2-Yl)Oxycyclohexene-1-Carboxylate	Bacteroides heparinolyticus	0.206606	0.396077
Methyl 4,10-Diacetyloxy-5,9-Dihydroxy-1,4A-Dimethyl-7-Propan-2-Yl-2,3,4,9,10,10A-Hexahydrophenanthrene-1-Carboxylate	Bacteroides heparinolyticus	-0.0176563	0.942807
Methyl 3-Phenyl-2-(Phenylformamido)Propanoate	Bacteroides heparinolyticus	0.202042	0.406824
Methyl 3-Oxo-2-[(3,4,5-Trimethoxyphenyl)MethyleneBenzo[BFuran-5-Carboxylate	Bacteroides heparinolyticus	0.270555	0.262579
Methyl 2-Furoate	Bacteroides heparinolyticus	-0.0368939	0.880804
Methyl 2-Ethyl-4-[(3R,4R,5S)-5-Hydroxy-4,5-Dimethyl-2-Oxooxolan-3-Yl-2-Methyl-3-Oxobutanoate	Bacteroides heparinolyticus	0.092435	0.706643
Methyl 2-Amino-4-(2-Bromophenyl)-5-Oxo-4H-Pyrano[3,2-CChromene-3-Carboxylate	Bacteroides heparinolyticus	0.226382	0.351355
Methyl 2-{[4-(Acetylamino)PhenylCarbonylamino}Acetate	Bacteroides heparinolyticus	0.158813	0.516082
Methyl 2-[(3-Formamido-2-Hydroxybenzoyl)Amino-3-Hydroxybutanoate	Bacteroides heparinolyticus	-0.314779	0.189316
Methyl 19-Hydroxy-14,18-Dimethyl-12-Azahexacyclo[10.6.1.1,.0,.0,.0,Icosa-3,7(20)-Diene-3-Carboxylate	Bacteroides heparinolyticus	0.262626	0.277367
Methoxyphenylacetic Acid	Bacteroides heparinolyticus	0.110682	0.651926
Methoxyacetic Acid	Bacteroides heparinolyticus	-0.204146	0.401849
Methionyl-Leucine	Bacteroides heparinolyticus	-0.523894	0.0213175
Methionine Sulfoxide	Bacteroides heparinolyticus	-0.329586	0.168214
Methionine	Bacteroides heparinolyticus	-0.469783	0.042409
Metaxalone	Bacteroides heparinolyticus	0.156332	0.522744
Mesaconine	Bacteroides heparinolyticus	-0.194308	0.425387
Melilotic Acid	Bacteroides heparinolyticus	0.012298	0.960148
Melezitose	Bacteroides heparinolyticus	-0.213985	0.379039
Melamine	Bacteroides heparinolyticus	0.509136	0.0259875
Meglutol	Bacteroides heparinolyticus	-0.322207	0.178519
Matrine	Bacteroides heparinolyticus	-0.0664091	0.787071
Mannose	Bacteroides heparinolyticus	-0.209066	0.390352
Manghaslin	Bacteroides heparinolyticus	0.0124073	0.959794
Malvidin	Bacteroides heparinolyticus	0.339424	0.155116
Maltotriose	Bacteroides heparinolyticus	-0.293829	0.222087
Maltotetraose	Bacteroides heparinolyticus	-0.345559	0.147314
Malonic Semialdehyde	Bacteroides heparinolyticus	-0.0245959	0.920386
Maloformin B4	Bacteroides heparinolyticus	-0.277934	0.249272
Malic Acid	Bacteroides heparinolyticus	-0.263177	0.276323
Magnoflorine	Bacteroides heparinolyticus	-0.275999	0.252719
Macrosphelide D	Bacteroides heparinolyticus	0.580464	0.0091682
Lysylvaline	Bacteroides heparinolyticus	-0.213985	0.379039
Lysylglutamic Acid	Bacteroides heparinolyticus	-0.36402	0.12549
Lys-Leu	Bacteroides heparinolyticus	-0.309909	0.196626
Lysine	Bacteroides heparinolyticus	-0.30499	0.204199
Lysergol	Bacteroides heparinolyticus	-0.169712	0.487305
L-Pyroglutamyl-L-Phenylalanine	Bacteroides heparinolyticus	-0.0824421	0.737224
LPS(19:0)	Bacteroides heparinolyticus	0.0357777	0.884387
LPI(19:0)	Bacteroides heparinolyticus	0.148888	0.542967
LPI(18:0)	Bacteroides heparinolyticus	0.0893325	0.716094
LPE(P-16:0)	Bacteroides heparinolyticus	-0.344494	0.148648
LPE(18:0)	Bacteroides heparinolyticus	-0.280394	0.244933
LPE(16:0)	Bacteroides heparinolyticus	-0.464863	0.0449216
LPC(18:1)	Bacteroides heparinolyticus	-0.430429	0.065828
LPC(18:0)	Bacteroides heparinolyticus	-0.36156	0.128257
LPC(16:0)	Bacteroides heparinolyticus	-0.359101	0.131067
Lovastatin	Bacteroides heparinolyticus	0.386156	0.102466
L-Lysopine	Bacteroides heparinolyticus	-0.0245959	0.920386
Lithocholic Acid	Bacteroides heparinolyticus	0.469783	0.042409
L-Isoleucinel-Isoleucine	Bacteroides heparinolyticus	-0.100843	0.681238
L-Isoleucine	Bacteroides heparinolyticus	-0.376318	0.112288
L-Isoleucinamide	Bacteroides heparinolyticus	0.0934646	0.703515
Lignocaine N-Oxide	Bacteroides heparinolyticus	-0.324667	0.175038
Lidocaine	Bacteroides heparinolyticus	-0.0541111	0.825861
Licarin A	Bacteroides heparinolyticus	-0.157414	0.519834
L-Gulonolactone	Bacteroides heparinolyticus	-0.336964	0.158322
L-Glyceric Acid	Bacteroides heparinolyticus	-0.405833	0.0847103
L-Glutamine	Bacteroides heparinolyticus	-0.226283	0.351572
Levodopa	Bacteroides heparinolyticus	-0.0270555	0.912453
Leu-Val	Bacteroides heparinolyticus	-0.30499	0.204199
Leu-Trp	Bacteroides heparinolyticus	-0.061598	0.802194
Leu-Thr	Bacteroides heparinolyticus	-0.263177	0.276323
Leu-His	Bacteroides heparinolyticus	-0.351876	0.139569
Leu-Glu	Bacteroides heparinolyticus	-0.336964	0.158322
Leucyl-Tyrosine	Bacteroides heparinolyticus	-0.285313	0.236401
Leucyl-Lysine	Bacteroides heparinolyticus	-0.318689	0.18358
Leucyl-Isoleucine	Bacteroides heparinolyticus	-0.0491919	0.841492
Leucyl-Glutamine	Bacteroides heparinolyticus	-0.285313	0.236401
Leucyl-Glutamate	Bacteroides heparinolyticus	-0.0491919	0.841492
Leucyl-Asparagine	Bacteroides heparinolyticus	0.0762809	0.756272
Leucyl-Alanine	Bacteroides heparinolyticus	-0.287773	0.232207
Leucine	Bacteroides heparinolyticus	0.0541111	0.825861
Lenalidomide	Bacteroides heparinolyticus	-0.266809	0.269503
Lauryldiethanolamine	Bacteroides heparinolyticus	0.344343	0.148838
Lauramine Oxide	Bacteroides heparinolyticus	0.270555	0.262579
L-Asparagine	Bacteroides heparinolyticus	0.474702	0.0400058
L-Alpha-Aminoadipate	Bacteroides heparinolyticus	-0.191848	0.431383
Lactic Acid	Bacteroides heparinolyticus	-0.238581	0.325288
Lactarorufin B	Bacteroides heparinolyticus	-0.233662	0.335658
L-3-Hydroxy-N-Methylmorphinan Bitartrate	Bacteroides heparinolyticus	-0.278423	0.248406
Kyotorphin	Bacteroides heparinolyticus	-0.30253	0.208056
Kynurenine	Bacteroides heparinolyticus	0.137737	0.573901
Koninginin E	Bacteroides heparinolyticus	-0.309909	0.196626
Kojic Acid	Bacteroides heparinolyticus	-0.00983838	0.968114
Kobusone	Bacteroides heparinolyticus	0.462404	0.0462199
Kinetin Riboside	Bacteroides heparinolyticus	0.0368939	0.880804
Josamycin	Bacteroides heparinolyticus	0.169787	0.487111
Isosakuranetin	Bacteroides heparinolyticus	0.0222341	0.928011
Isoprenylhydroquinone Glucoside	Bacteroides heparinolyticus	0.578258	0.0095011
Isoprenyl Alcohol	Bacteroides heparinolyticus	0.216539	0.373237
Isophorone	Bacteroides heparinolyticus	0.332045	0.164871
Isoniazid	Bacteroides heparinolyticus	-0.125439	0.608871
Isoleucylserine	Bacteroides heparinolyticus	-0.386156	0.102466
Isoleucylproline	Bacteroides heparinolyticus	-0.199227	0.413528
Isoleucyl-Phenylalanine	Bacteroides heparinolyticus	-0.0196768	0.936274
Isoleucylmethionine	Bacteroides heparinolyticus	-0.132818	0.587785
Isoleucylleucine	Bacteroides heparinolyticus	0.227341	0.349264
Isoleucyl-Isoleucyl-Lysine	Bacteroides heparinolyticus	-0.0837733	0.733127
Isoleucyl-Glycyl-Isoleucine	Bacteroides heparinolyticus	0.109889	0.654272
Isoleucylaspartate	Bacteroides heparinolyticus	-0.194308	0.425387
Isoleucyl-Arginine	Bacteroides heparinolyticus	-0.312369	0.192911
Isoleucylarginine	Bacteroides heparinolyticus	-0.271031	0.261708
Isoleucyl-Alanine	Bacteroides heparinolyticus	-0.0959242	0.696063
Isoindoline	Bacteroides heparinolyticus	-0.501757	0.0286052
Isohomovanillic Acid	Bacteroides heparinolyticus	0.221364	0.362418
Isoguanosine	Bacteroides heparinolyticus	-0.248419	0.305122
Isofraxoside	Bacteroides heparinolyticus	-0.0452129	0.854176
Isoevernic Acid	Bacteroides heparinolyticus	-0.282853	0.240643
Isocitric Acid	Bacteroides heparinolyticus	-0.312369	0.192911
Irbesartan	Bacteroides heparinolyticus	0.42551	0.0693252
Inosine	Bacteroides heparinolyticus	-0.351722	0.139755
Indole-3-Lactic Acid	Bacteroides heparinolyticus	-0.464863	0.0449216
Indole-3-Carbaldehyde	Bacteroides heparinolyticus	-0.189389	0.437424
Indole-3-Acrylic Acid	Bacteroides heparinolyticus	-0.383697	0.104861
Indole-3-Acetic Acid	Bacteroides heparinolyticus	-0.130359	0.59478
Indole-3-Acetaldehyde	Bacteroides heparinolyticus	-0.125439	0.608871
Indole	Bacteroides heparinolyticus	-0.0442727	0.857179
Indane	Bacteroides heparinolyticus	0.0688687	0.779367
Inaequalisine_A	Bacteroides heparinolyticus	-0.0344949	0.888508
IMP	Bacteroides heparinolyticus	0.191848	0.431383
Imidazooxazole	Bacteroides heparinolyticus	-0.243607	0.314889
Imidazolone	Bacteroides heparinolyticus	0.132818	0.587785
Imidazolepropionic Acid	Bacteroides heparinolyticus	-0.0319747	0.89661
Imidazole-4-Acetaldehyde	Bacteroides heparinolyticus	-0.0516515	0.833669
Imazapic	Bacteroides heparinolyticus	0.0147835	0.952101
Imazamox	Bacteroides heparinolyticus	0.113191	0.644526
Icariside D1	Bacteroides heparinolyticus	-0.0452129	0.854176
Hypoxanthine	Bacteroides heparinolyticus	-0.253338	0.295329
Hypothallin	Bacteroides heparinolyticus	0.161295	0.509461
Hypaphorine	Bacteroides heparinolyticus	0.347256	0.145205
Hymecromone	Bacteroides heparinolyticus	0.255798	0.290505
Hydroxysuberic Acid	Bacteroides heparinolyticus	0.199227	0.413528
Hydroxyindoleacetic Acid	Bacteroides heparinolyticus	-0.0639495	0.794794
Hydroxyacetone	Bacteroides heparinolyticus	0.142657	0.560161
Hydroquinidine	Bacteroides heparinolyticus	-0.194308	0.425387
Hwesasxx	Bacteroides heparinolyticus	0.00260025	0.991571
Huperzine B	Bacteroides heparinolyticus	0.0418131	0.865042
Homopterocarpin	Bacteroides heparinolyticus	0.265636	0.271693
Histidylvaline	Bacteroides heparinolyticus	-0.125439	0.608871
Histidyltyrosine	Bacteroides heparinolyticus	-0.273015	0.258095
Histidylproline	Bacteroides heparinolyticus	-0.132818	0.587785
Histidylisoleucine	Bacteroides heparinolyticus	0.0295281	0.904485
Histidiylleucine	Bacteroides heparinolyticus	-0.167252	0.49373
Histidine	Bacteroides heparinolyticus	-0.216444	0.373452
Hippuric Acid	Bacteroides heparinolyticus	-0.487	0.0344557
Hexylglutathione	Bacteroides heparinolyticus	0.079222	0.747162
Hexyl 2-[(4-Hydroxy-2-Oxo-3-Hydroquinolyl)CarbonylaminoBenzoate	Bacteroides heparinolyticus	-0.130934	0.59314
Hex-Naringenin (Put)	Bacteroides heparinolyticus	-0.322207	0.178519
Hexaethylene Glycol	Bacteroides heparinolyticus	0.413427	0.0785015
Hexadecanedioic Acid	Bacteroides heparinolyticus	0.415672	0.0767327
Hexadecanamide	Bacteroides heparinolyticus	0.177091	0.468281
Herbasterol	Bacteroides heparinolyticus	0.12298	0.615967
Hepes	Bacteroides heparinolyticus	0.255798	0.290505
Harmine	Bacteroides heparinolyticus	-0.255798	0.290505
Harmalol	Bacteroides heparinolyticus	-0.147576	0.546567
Harmaline	Bacteroides heparinolyticus	0.0221753	0.928201
Gummosin	Bacteroides heparinolyticus	-0.218904	0.367912
Guanosine	Bacteroides heparinolyticus	-0.346803	0.145766
Guanine	Bacteroides heparinolyticus	-0.349262	0.142739
Grayanotoxin I	Bacteroides heparinolyticus	-0.204146	0.401849
Graveolide	Bacteroides heparinolyticus	0.516515	0.0235615
Gracillin	Bacteroides heparinolyticus	-0.0147576	0.952185
Gomisin D	Bacteroides heparinolyticus	0.491919	0.032411
GMP	Bacteroides heparinolyticus	0.174631	0.47458
Gly-Tyr	Bacteroides heparinolyticus	-0.091005	0.710994
Glycylvaline	Bacteroides heparinolyticus	-0.332045	0.164871
Glycylproline	Bacteroides heparinolyticus	-0.211525	0.384672
Glycylmethionine	Bacteroides heparinolyticus	-0.225813	0.3526
Glycyl-L-Phenylalanine	Bacteroides heparinolyticus	-0.260717	0.281002
Glycylleucine	Bacteroides heparinolyticus	-0.287773	0.232207
Glycocyamine	Bacteroides heparinolyticus	0.0442727	0.857179
Glyceryl Monolinoleate	Bacteroides heparinolyticus	0.189389	0.437424
Glycerol-3-Phosphocholine	Bacteroides heparinolyticus	-0.18201	0.455809
Glycerol	Bacteroides heparinolyticus	-0.105763	0.666524
Glu-Val-Phe	Bacteroides heparinolyticus	0.0197114	0.936162
Glu-Thr	Bacteroides heparinolyticus	-0.0744683	0.761902
Glutathione (Reduced)	Bacteroides heparinolyticus	0.0344343	0.888702
Glutathione (Oxidized)	Bacteroides heparinolyticus	-0.332045	0.164871
Glutaric Acid	Bacteroides heparinolyticus	0.0713283	0.771683
Glutamylvaline	Bacteroides heparinolyticus	-0.285313	0.236401
Glutamyltyrosine	Bacteroides heparinolyticus	0.118061	0.630256
Glutamyltryptophan	Bacteroides heparinolyticus	0.0624561	0.799492
Glutamylserine	Bacteroides heparinolyticus	-0.0962094	0.6952
Glutamylphenylalanine	Bacteroides heparinolyticus	-0.253338	0.295329
Glutamyllysine	Bacteroides heparinolyticus	-0.0935056	0.703391
Glutaminylleucine	Bacteroides heparinolyticus	-0.0442727	0.857179
Glutamine	Bacteroides heparinolyticus	0.135278	0.580826
Glutamic Acid	Bacteroides heparinolyticus	-0.216444	0.373452
Glucurolactone	Bacteroides heparinolyticus	0.00737878	0.976083
Glucosylisomaltol	Bacteroides heparinolyticus	0.0821379	0.738161
Glucosamine 6-O-Sulfate	Bacteroides heparinolyticus	0.108222	0.65921
Gluconic Acid	Bacteroides heparinolyticus	-0.015134	0.950967
Ginsenoside Re	Bacteroides heparinolyticus	-0.0319747	0.89661
Geranyl Phosphate	Bacteroides heparinolyticus	-0.238581	0.325288
Geranic Acid	Bacteroides heparinolyticus	0.287899	0.231993
Gentamicin Sulfate	Bacteroides heparinolyticus	0.269889	0.263803
Gamma-Guanidinobutyric Acid	Bacteroides heparinolyticus	-0.327126	0.171603
Gamma-Glutamyltyrosine	Bacteroides heparinolyticus	-0.253109	0.295781
Gamma-Glutamylmethionine	Bacteroides heparinolyticus	0.0255555	0.91729
Gamma-Glutamylleucine	Bacteroides heparinolyticus	-0.0469386	0.848671
Gamma-Glutamylisoleucine	Bacteroides heparinolyticus	0.091005	0.710994
Galnac	Bacteroides heparinolyticus	-0.078707	0.748754
Gallic Acid Methyl Ester	Bacteroides heparinolyticus	0.459944	0.0475466
Gallic Acid	Bacteroides heparinolyticus	-0.238581	0.325288
Galangin	Bacteroides heparinolyticus	-0.0442727	0.857179
Galactose 1-Phosphate	Bacteroides heparinolyticus	-0.369737	0.119223
GABA	Bacteroides heparinolyticus	0.137737	0.573901
Furoylglycine	Bacteroides heparinolyticus	-0.30253	0.208056
Furanone A	Bacteroides heparinolyticus	0.265636	0.271693
Fumonisin Py2	Bacteroides heparinolyticus	0.163964	0.502384
Fulvestrant	Bacteroides heparinolyticus	-0.297611	0.215915
Forsythoside B	Bacteroides heparinolyticus	0.0811666	0.741155
Formylanthranilic Acid	Bacteroides heparinolyticus	0.0836262	0.733579
Formoterol	Bacteroides heparinolyticus	-0.0590303	0.810293
Forchlorfenuron	Bacteroides heparinolyticus	-0.152039	0.534362
Fluperlapine	Bacteroides heparinolyticus	-0.0713283	0.771683
Fexofenadine	Bacteroides heparinolyticus	-0.290232	0.228062
Feruloyltyramine	Bacteroides heparinolyticus	0.061598	0.802194
Fenfluramine	Bacteroides heparinolyticus	-0.172379	0.480386
Fasciculic Acid B	Bacteroides heparinolyticus	0.312281	0.193043
Ethyl 4-[2-(9-Methyl-6-Oxohydropurin-8-Ylthio)AcetylaminoBenzoate	Bacteroides heparinolyticus	-0.0417362	0.865288
Ethyl 3-{N-[2-(N-Phenylcarbamoyl)PhenylCarbamoyl}Propanoate	Bacteroides heparinolyticus	-0.416165	0.0763477
Ethyl 2-Phenyl-3-Furancarboxylate	Bacteroides heparinolyticus	0.0344343	0.888702
Ethyl 2-Amino-6-(Hydroxymethyl)-8-Oxo-4-(3-Pyridyl)-4H-Pyrano[3,2-BPyran-3-Ca Rboxylate	Bacteroides heparinolyticus	0.11117	0.650483
Ethyl 2-Amino-4-(2,6-Dichlorophenyl)-6-(Hydroxymethyl)-8-Oxo-4H-Pyrano[3,2-BP Yran-3-Carboxylate	Bacteroides heparinolyticus	0.0983838	0.688637
Ethyl 2-{3-Methyl-7-[(3-Methylphenyl)Methyl-2,6-Dioxo-1,3,7-Trihydropurin-8-Y Lthio}Acetate	Bacteroides heparinolyticus	0.0649543	0.791636
Ethambutol	Bacteroides heparinolyticus	0.105763	0.666524
Estrone	Bacteroides heparinolyticus	-0.078707	0.748754
Erythromycin	Bacteroides heparinolyticus	0.24104	0.320174
Erucamide	Bacteroides heparinolyticus	0.351722	0.139755
Eriodictyol	Bacteroides heparinolyticus	-0.091005	0.710994
Ergothioneine	Bacteroides heparinolyticus	-0.0781921	0.750348
Epsilon-Viniferin	Bacteroides heparinolyticus	0.0467528	0.849263
Epinephrine	Bacteroides heparinolyticus	0.0688687	0.779367
Epiequisetin	Bacteroides heparinolyticus	0.0667023	0.786151
Ellagic Acid	Bacteroides heparinolyticus	-0.368939	0.120084
Ecgonine	Bacteroides heparinolyticus	0.0860858	0.726026
dTMP	Bacteroides heparinolyticus	0.202577	0.405555
D-Pipecolic acid	Bacteroides heparinolyticus	-0.420591	0.0729592
DOPA	Bacteroides heparinolyticus	-0.00245959	0.992027
Dodecyl sulfate	Bacteroides heparinolyticus	0.42797	0.0675597
Dodecanedioic acid	Bacteroides heparinolyticus	-0.127899	0.601808
Dodecanamide	Bacteroides heparinolyticus	0.336964	0.158322
DNOC	Bacteroides heparinolyticus	-0.078707	0.748754
D-Maltose	Bacteroides heparinolyticus	-0.140197	0.567013
D-Leucine	Bacteroides heparinolyticus	-0.0368939	0.880804
Dipropyl Ketone	Bacteroides heparinolyticus	-0.078707	0.748754
Dioctyl Phthalate	Bacteroides heparinolyticus	0.327126	0.171603
Di-N-Propylamine	Bacteroides heparinolyticus	0.223823	0.356972
Dinitramine	Bacteroides heparinolyticus	-0.285438	0.236186
Dimethyl Sulfoxide	Bacteroides heparinolyticus	0.0319747	0.89661
Dimethyl Sulfone	Bacteroides heparinolyticus	-0.125439	0.608871
Dimethyl Phthalate	Bacteroides heparinolyticus	0.292692	0.223965
Dimethyl Myristamine	Bacteroides heparinolyticus	0.223823	0.356972
Dimethenamide Esa	Bacteroides heparinolyticus	-0.499298	0.0295221
Dihydroxy-Benzoic Acid	Bacteroides heparinolyticus	0.143096	0.558941
Dihydrouracil	Bacteroides heparinolyticus	0.140197	0.567013
Dihydrocapsaicin	Bacteroides heparinolyticus	0.0516515	0.833669
Dihydro-5-Methyl-2(3H)-Furanone	Bacteroides heparinolyticus	-0.0590303	0.810293
Digalacturonate	Bacteroides heparinolyticus	0.0861236	0.72591
Difluoro(Perfluoromethoxy)Acetic Acid	Bacteroides heparinolyticus	0.0688687	0.779367
Diethyltoluamide	Bacteroides heparinolyticus	0.341884	0.151955
Diethyl Phthalate	Bacteroides heparinolyticus	-0.177091	0.468281
Diethyl Azelate	Bacteroides heparinolyticus	0.30253	0.208056
Dicyclohexylamine	Bacteroides heparinolyticus	0.467528	0.0435468
Dibutylamine	Bacteroides heparinolyticus	-0.319888	0.181844
Dibutyl Phthalate	Bacteroides heparinolyticus	0.312369	0.192911
Dibenzylamine	Bacteroides heparinolyticus	0.103303	0.673867
Diaveridine	Bacteroides heparinolyticus	0.282853	0.240643
Diallyl Sulfide	Bacteroides heparinolyticus	0.258257	0.285729
Diacetyl	Bacteroides heparinolyticus	0.113141	0.644672
D-Galacturonic Acid	Bacteroides heparinolyticus	-0.0395273	0.872361
DG(8:0/8:0/0:0)	Bacteroides heparinolyticus	0.413212	0.0786728
Desthiobiotin	Bacteroides heparinolyticus	0.18209	0.455608
Desmeninol	Bacteroides heparinolyticus	-0.0639495	0.794794
Descladinose Azithromycin	Bacteroides heparinolyticus	0.0565707	0.818069
Dereplicator Identification - Heptaibin	Bacteroides heparinolyticus	0.36156	0.128257
Deoxyuridine Monophosphate	Bacteroides heparinolyticus	-0.00739176	0.976041
Deoxyuridine	Bacteroides heparinolyticus	-0.0811666	0.741155
Deoxyinosine Monophosphate	Bacteroides heparinolyticus	0.234835	0.333167
Deoxyinosine	Bacteroides heparinolyticus	-0.109923	0.654171
Deoxyguanosine	Bacteroides heparinolyticus	-0.248419	0.305122
Deoxycytidine	Bacteroides heparinolyticus	0.186929	0.443509
Deoxycholylglycine	Bacteroides heparinolyticus	0.0620365	0.800813
Dendrobine	Bacteroides heparinolyticus	-0.204146	0.401849
Delta9-Eremophilansaeure	Bacteroides heparinolyticus	-0.0295151	0.904527
Dehydroxynocardamine	Bacteroides heparinolyticus	0.0694808	0.777452
Deacetylgedunin	Bacteroides heparinolyticus	-0.100893	0.681089
Deacetoxy-7-Oxogedunin	Bacteroides heparinolyticus	-0.0319747	0.89661
dCMP	Bacteroides heparinolyticus	0.0221364	0.928327
D-Alanyl-D-Alanine	Bacteroides heparinolyticus	-0.226382	0.351355
Daidzein	Bacteroides heparinolyticus	0.0394227	0.872696
Dacarbazine	Bacteroides heparinolyticus	0.415854	0.0765902
D-4-Phosphopantothenate	Bacteroides heparinolyticus	-0.349877	0.141989
Cytosine	Bacteroides heparinolyticus	-0.349262	0.142739
Cytidine	Bacteroides heparinolyticus	-0.491919	0.032411
Cysteineglutathione Disulfide	Bacteroides heparinolyticus	-0.00247045	0.991991
Cysteine	Bacteroides heparinolyticus	0.218368	0.369114
Cypridinid Etioluciferin	Bacteroides heparinolyticus	0.21692	0.372377
Cycloserine	Bacteroides heparinolyticus	-0.376318	0.112288
Cyclopentylamine	Bacteroides heparinolyticus	-0.292692	0.223965
Cyclopentanone	Bacteroides heparinolyticus	0.0590303	0.810293
Cyclohexanecarboxylic Acid, 4-(Aminomethyl)-	Bacteroides heparinolyticus	0.287773	0.232207
Cyclohexanecarboxylic Acid	Bacteroides heparinolyticus	0.189389	0.437424
Cyclododecalactam	Bacteroides heparinolyticus	0.479621	0.0377088
Cyclo(Glycyltryptophylprolylglycylvalylglycyl-Beta-Hydroxytyrosyl)	Bacteroides heparinolyticus	-0.272166	0.259638
Cyclic Gmp	Bacteroides heparinolyticus	-0.0614899	0.802535
Cyclic 3,5-Dtmp	Bacteroides heparinolyticus	-0.462404	0.0462199
Cyclamic Acid	Bacteroides heparinolyticus	0.00245959	0.992027
Cyazofamid	Bacteroides heparinolyticus	-0.012298	0.960148
Cyanopeptolin A	Bacteroides heparinolyticus	0.0812023	0.741045
Cupressuflavone	Bacteroides heparinolyticus	0.136404	0.577649
Cucurbitacin E	Bacteroides heparinolyticus	0.217222	0.371696
Crocacin C	Bacteroides heparinolyticus	-0.118061	0.630256
Cresyl Saligenin	Bacteroides heparinolyticus	0.388616	0.100111
Creatinine	Bacteroides heparinolyticus	-0.0959242	0.696063
Creatine	Bacteroides heparinolyticus	-0.135278	0.580826
Cotoin	Bacteroides heparinolyticus	-0.634575	0.00351737
Cotinine	Bacteroides heparinolyticus	-0.135278	0.580826
Corynoxine	Bacteroides heparinolyticus	-0.138728	0.571122
Coronaric Acid	Bacteroides heparinolyticus	0.395995	0.0932808
Coproporphyrin III	Bacteroides heparinolyticus	0.217347	0.371413
Convallatoxin	Bacteroides heparinolyticus	0.122414	0.617603
Colfosceril Palmitate	Bacteroides heparinolyticus	0.334505	0.161574
Citrulline	Bacteroides heparinolyticus	-0.108222	0.65921
Citric Acid	Bacteroides heparinolyticus	-0.127899	0.601808
Citramalic Acid	Bacteroides heparinolyticus	0.150035	0.539826
Citraconic Acid	Bacteroides heparinolyticus	0.18447	0.449637
Citalopram	Bacteroides heparinolyticus	0.132613	0.588367
Cis-P-Coumaric Acid	Bacteroides heparinolyticus	0.150035	0.539826
Cis-3-Hexenyl Lactate	Bacteroides heparinolyticus	-0.415672	0.0767327
Cinnamic Acid	Bacteroides heparinolyticus	0.196768	0.419435
Choline	Bacteroides heparinolyticus	-0.150035	0.539826
Cholic Acid	Bacteroides heparinolyticus	0.0229999	0.925538
Cholesterol	Bacteroides heparinolyticus	0.477161	0.0388442
Chloroxine	Bacteroides heparinolyticus	0.263177	0.276323
Chlorotoluron	Bacteroides heparinolyticus	-0.0467323	0.849328
Cetraxate	Bacteroides heparinolyticus	-0.0614899	0.802535
Cellobiose	Bacteroides heparinolyticus	0.335469	0.160293
Catechol	Bacteroides heparinolyticus	0.167252	0.49373
Carpachromene	Bacteroides heparinolyticus	-0.0763816	0.75596
Carnitine	Bacteroides heparinolyticus	0.172172	0.480922
Carbocysteine	Bacteroides heparinolyticus	-0.0184714	0.940171
Capric Dimethyl Amine Oxide	Bacteroides heparinolyticus	0.2435	0.315108
Camphene	Bacteroides heparinolyticus	0.0811666	0.741155
Camalexin	Bacteroides heparinolyticus	-0.177091	0.468281
Calystegine A6	Bacteroides heparinolyticus	-0.295151	0.219916
Calycin	Bacteroides heparinolyticus	-0.265636	0.271693
Cadaverine	Bacteroides heparinolyticus	-0.0910449	0.710872
Cadabicilone	Bacteroides heparinolyticus	0.209066	0.390352
C17-Sphinganine	Bacteroides heparinolyticus	0.48454	0.0355149
Butyrylcarnitine	Bacteroides heparinolyticus	-0.0442727	0.857179
Butyl 4-[(3,4-Dimethoxyphenyl)CarbonylaminoBenzoate	Bacteroides heparinolyticus	0.201786	0.40743
Butabarbital	Bacteroides heparinolyticus	0.172474	0.480139
Bucharaine	Bacteroides heparinolyticus	-0.00737878	0.976083
Brazilin	Bacteroides heparinolyticus	-0.0449684	0.854957
Bovoside A	Bacteroides heparinolyticus	-0.324667	0.175038
Bistris	Bacteroides heparinolyticus	-0.167252	0.49373
Bisphenol S	Bacteroides heparinolyticus	0.0172172	0.944227
Bisphenol AF	Bacteroides heparinolyticus	-0.12052	0.623095
Bis(2-Ethylhexyl) Sebacate	Bacteroides heparinolyticus	0.334505	0.161574
Biotin Methyl Ester	Bacteroides heparinolyticus	0.0999496	0.683923
Bezafibrate	Bacteroides heparinolyticus	-0.0273793	0.911409
Betaine Aldehyde	Bacteroides heparinolyticus	-0.0541111	0.825861
Betaine	Bacteroides heparinolyticus	0.395995	0.0932808
Beta-Gentiobiose	Bacteroides heparinolyticus	-0.454789	0.0504215
Beta-D-Glucopyranoside, 4-Hydroxy-3-(3-Methyl-2-Buten-1-Yl)Phenyl 6-O-[(2R,3R,4R)-Tetrahydro-3,4-Dihydroxy-4-(Hydroxymethyl)-2-Furanyl-	Bacteroides heparinolyticus	0.602601	0.00632105
Beta-D-Glucopyranose, 6-O-Beta-D-Glucopyranosyl-1-O-[(2,6,6-Trimethyl-1-Cyclohexen-1-Yl)Carbonyl-	Bacteroides heparinolyticus	0.0357777	0.884387
Beta-D-Glucopyranose, 1-O-[(2Alpha,3Beta,5Xi,9Xi,18Xi)-2,3,19-Trihydroxy-28-Oxours-12-En-28-Yl-	Bacteroides heparinolyticus	-0.0861236	0.72591
Beta-Alanyl-L-Arginine	Bacteroides heparinolyticus	-0.211525	0.384672
Beta- Belladonnine Dichloroethylate	Bacteroides heparinolyticus	-0.250879	0.300201
Benzoylcholine	Bacteroides heparinolyticus	0.371399	0.117444
Benzothiazole-2-Sulfonic Acid	Bacteroides heparinolyticus	-0.213985	0.379039
Benzothiazole	Bacteroides heparinolyticus	0.0688687	0.779367
Benzophenone	Bacteroides heparinolyticus	0.275475	0.253659
Benzoic Acid	Bacteroides heparinolyticus	-0.206606	0.396077
Benzofuran	Bacteroides heparinolyticus	-0.275475	0.253659
Benzododecinium	Bacteroides heparinolyticus	0.0344343	0.888702
Benzeneacetonitrile	Bacteroides heparinolyticus	0.42551	0.0693252
Benthiavalicarb Isopropyl	Bacteroides heparinolyticus	-0.0934646	0.703515
Baohuoside I	Bacteroides heparinolyticus	-0.261176	0.280126
Baikiain	Bacteroides heparinolyticus	-0.0565707	0.818069
Baicalin	Bacteroides heparinolyticus	-0.0396626	0.871927
Azithromycin	Bacteroides heparinolyticus	-0.0934646	0.703515
Azelaic Acid	Bacteroides heparinolyticus	-0.413212	0.0786728
Austalide A	Bacteroides heparinolyticus	0.215821	0.374863
Auranticin A	Bacteroides heparinolyticus	0.0383332	0.876188
Atropine	Bacteroides heparinolyticus	-0.091005	0.710994
Atalaphylline	Bacteroides heparinolyticus	0.221965	0.361082
Asperulosidic Acid	Bacteroides heparinolyticus	0.0327902	0.893987
Aspartyl-Proline	Bacteroides heparinolyticus	-0.275475	0.253659
Aspartyl-Phenylalanine	Bacteroides heparinolyticus	-0.231609	0.340043
Aspartylleucine	Bacteroides heparinolyticus	-0.287773	0.232207
Aspartic Acid	Bacteroides heparinolyticus	-0.228742	0.34622
Ascorbic Acid	Bacteroides heparinolyticus	-0.091005	0.710994
Arginyltyrosine	Bacteroides heparinolyticus	-0.264339	0.27413
Arginylphenylalanine	Bacteroides heparinolyticus	-0.265636	0.271693
Arginine	Bacteroides heparinolyticus	0.0836262	0.733579
Arachidoyl Ethanolamide	Bacteroides heparinolyticus	0.290232	0.228062
Apiopaeonoside	Bacteroides heparinolyticus	0.169017	0.489118
Apiopaenoside	Bacteroides heparinolyticus	-0.20542	0.398854
Anthranilic Acid	Bacteroides heparinolyticus	0.455025	0.050287
Antcin K	Bacteroides heparinolyticus	0.0836262	0.733579
Anastrozole	Bacteroides heparinolyticus	-0.277934	0.249272
Anabasamine	Bacteroides heparinolyticus	-0.280394	0.244933
Amphetamine	Bacteroides heparinolyticus	0.0295151	0.904527
Amp	Bacteroides heparinolyticus	0.329586	0.168214
Aminoethylphosphonic Acid	Bacteroides heparinolyticus	-0.30499	0.204199
Amidosulfuron	Bacteroides heparinolyticus	0.012298	0.960148
Alverine	Bacteroides heparinolyticus	0.300071	0.211962
Alpha-Methyl-4-Carboxyphenylglycine	Bacteroides heparinolyticus	-0.00491919	0.984054
Alpha-Maltotriose	Bacteroides heparinolyticus	-0.351034	0.140585
Alpha-Ketoisovalerate	Bacteroides heparinolyticus	0.154954	0.526459
Alpha-D-Glucopyranoside, Alpha-D-Glucopyranosyl, 3-(2-Methylbutanoate)	Bacteroides heparinolyticus	0.112421	0.646793
Allysine	Bacteroides heparinolyticus	-0.105763	0.666524
Allose	Bacteroides heparinolyticus	0.0664091	0.787071
Allantoin	Bacteroides heparinolyticus	-0.168739	0.489842
Alanylvaline	Bacteroides heparinolyticus	-0.332045	0.164871
Alanylphenylalanine	Bacteroides heparinolyticus	-0.216444	0.373452
Alanylnorvaline	Bacteroides heparinolyticus	-0.30253	0.208056
Alanylglutamic Acid	Bacteroides heparinolyticus	0.0222341	0.928011
Alanine	Bacteroides heparinolyticus	-0.17955	0.462023
Ala-Ile	Bacteroides heparinolyticus	-0.0885454	0.718498
Aeruginosamide B	Bacteroides heparinolyticus	-0.292692	0.223965
ADP-ribose	Bacteroides heparinolyticus	0.351876	0.139569
Adipic Acid	Bacteroides heparinolyticus	-0.172172	0.480922
Adenine	Bacteroides heparinolyticus	-0.0811666	0.741155
Actodigin	Bacteroides heparinolyticus	0.0960929	0.695552
Actinorhodin	Bacteroides heparinolyticus	-0.0442727	0.857179
Aconitic Acid	Bacteroides heparinolyticus	0.204146	0.401849
Acetyltryptophan	Bacteroides heparinolyticus	-0.159874	0.513248
Acetyltributyl Citrate	Bacteroides heparinolyticus	0.430429	0.065828
Acetyl-L-Carnitine	Bacteroides heparinolyticus	-0.125439	0.608871
Acetylgalactosamine	Bacteroides heparinolyticus	-0.196768	0.419435
Acetylcysteine	Bacteroides heparinolyticus	0.0836262	0.733579
Acetyl Glutamic Acid	Bacteroides heparinolyticus	0.105763	0.666524
Acetone Cyanohydrin	Bacteroides heparinolyticus	-0.0172172	0.944227
Acetoacetaldehyde	Bacteroides heparinolyticus	-0.0860858	0.726026
Acetanilide	Bacteroides heparinolyticus	-0.201687	0.407666
Acesulfame	Bacteroides heparinolyticus	-0.0600554	0.807058
Abamectin Component B1A	Bacteroides heparinolyticus	-0.0370568	0.880282
9-Octadecenamide	Bacteroides heparinolyticus	0.236121	0.330449
9-Methoxy-4,4-Dimethyl-13-Phenyl-6,14-Dioxatetracyclo[8.4.0.02,7.03,5Tetradeca-1,7,9-Trien-11-One	Bacteroides heparinolyticus	-0.00739176	0.976041
9,13-Epoxy-3,18-Dihydroxy-15,16-Labdanolide	Bacteroides heparinolyticus	-0.167252	0.49373
9,12,13-Trihydroxyoctadeca-10,15-Dienoic Acid	Bacteroides heparinolyticus	0.0123196	0.960078
9,12,13-Trihome	Bacteroides heparinolyticus	-0.410752	0.0806488
9,10-Epoxy-18-Hydroxy-Octadecanoic Acid	Bacteroides heparinolyticus	0.2435	0.315108
9,10-Dihydroxystearic Acid	Bacteroides heparinolyticus	-0.285313	0.236401
9,10-Dihode	Bacteroides heparinolyticus	-0.164793	0.500195
9,10,13-Trihome	Bacteroides heparinolyticus	-0.253338	0.295329
8-Oxo-7,8-Dihydrodeoxyguanine	Bacteroides heparinolyticus	0.0516515	0.833669
8-Methylquinoline	Bacteroides heparinolyticus	-0.329586	0.168214
8-Methoxycanthin-6-One	Bacteroides heparinolyticus	-0.158109	0.517969
8-Hydroxy-9,10-Epoxystearic Acid	Bacteroides heparinolyticus	0.388616	0.100111
8-Hydroxy-13,14,15,16-Tetranor-12-Labdanoic Acid	Bacteroides heparinolyticus	0.0885454	0.718498
8-Bromo-6-Chloro-3-(4-Hydroxyphenyl)-4-Methylchromen-2-One	Bacteroides heparinolyticus	-0.356641	0.133919
8-Amino-7-Oxononanoic Acid	Bacteroides heparinolyticus	0.12298	0.615967
8-[2-(3,4-Dihydroxy-2,5-Dimethoxyoxolan-3-Yl)Ethyl-4A,7,8-Trimethylspiro[2,3,5,6,7,8A-Hexahydro-1H-Naphthalene-4,2-Oxirane-2,3-Diol	Bacteroides heparinolyticus	-0.317813	0.184854
8-[(2-Chlorophenyl)Methylthio-3-Methyl-7-[(3-Methylphenyl)Methyl-1,3,7-Trihy Dropurine-2,6-Dione	Bacteroides heparinolyticus	-0.211618	0.384459
8(S)-Hete	Bacteroides heparinolyticus	0.128639	0.599691
8-(Diethylamino)Octyl-3,4,5-Trimethoxybenzoate Hydrochloride53464-72-5	Bacteroides heparinolyticus	-0.344343	0.148838
7-Hydroxy-N-Geranyl-L-Glutamic Acid	Bacteroides heparinolyticus	-0.307449	0.200389
7-Hydroxy-3-Phenyl-8-(Piperidylmethyl)Chromen-4-One	Bacteroides heparinolyticus	0.152495	0.533123
7-Hydroxy-2-Methyl-4-Oxo-4H-1-Benzopyran-5-Acetic Acid	Bacteroides heparinolyticus	0.216444	0.373452
7-Hydroxy-1-({2-O-[(2E,6E)-8-Hydroxy-2,6-Dimethyl-2,6-Octadienoyl-Beta-D-Glucopyranosyl}Oxy)-7-Methyl-1,4A,5,6,7,7A-Hexahydrocyclopenta[CPyran-4-Carboxylic Acid	Bacteroides heparinolyticus	-0.0505321	0.837227
7-Ethyl-2,3,6,7-Tetrahydrocyclopent[BAzepin-8(1H)-One	Bacteroides heparinolyticus	0.231202	0.340915
7-Chloro-4,8-Dihydroxy-6-Methoxy-3-Methyl-3,4-Dihydroisochromen-1-One	Bacteroides heparinolyticus	-0.0613332	0.803029
7-Benzyloxytryptamine	Bacteroides heparinolyticus	-0.253338	0.295329
7(14)-Bisabolene-2,3,10,11-Tetrol	Bacteroides heparinolyticus	-0.159874	0.513248
6-Oxo-Butanal	Bacteroides heparinolyticus	-0.00737878	0.976083
6-O-(Alpha-D-Galactopyranosyl)-D-Glucopyranose	Bacteroides heparinolyticus	-0.164793	0.500195
6-O-(4-Hydroxycinnamoyl)-Beta-D-Glucopyranose 1,2-Bis(3,4,5-Trihydroxybenzoate)	Bacteroides heparinolyticus	0.282886	0.240586
6-N-Propyluracil	Bacteroides heparinolyticus	0.174631	0.47458
6-Methylthiopurine	Bacteroides heparinolyticus	-0.0221364	0.928327
6-Methyl-5-Hepten-2-Ol	Bacteroides heparinolyticus	0.336964	0.158322
6-Methyl-2-Methylene-6-Octene-1,3,8-Triol	Bacteroides heparinolyticus	-0.273015	0.258095
6-Hydroxypseudooxynicotine	Bacteroides heparinolyticus	0.455025	0.050287
6-Hydroxymethyl-2,2-Dimethyl-Dihydro-Furo(3,4-D)(1,3)Dioxol-4-One	Bacteroides heparinolyticus	-0.123196	0.615341
6-Hydroxymelatonin	Bacteroides heparinolyticus	-0.132818	0.587785
6-Ethoxy-4-Hydroxy-3-Benzylhydroquinolin-2-One	Bacteroides heparinolyticus	0.113141	0.644672
6-Ethoxy-4-({4-[(4-Methoxyphenyl)MethylPiperazinyl}Methyl)Chromen-2-One	Bacteroides heparinolyticus	0.0467323	0.849328
6-Chloro-3-[4-(2-Hydroxyethyl)Piperazinyl-4-Phenylhydroquinolin-2-One	Bacteroides heparinolyticus	-0.16305	0.504802
6-Chloro-2-(Trichloromethyl)Chromen-4-One	Bacteroides heparinolyticus	-0.0959242	0.696063
6-Amino-4-(4-Hydroxyphenyl)-3-Propyl-4H-Pyrano[3,2-DPyrazole-5-Carbonitrile	Bacteroides heparinolyticus	-0.18447	0.449637
6-Amino-4-(4-Hydroxy-5-Methoxy-3-Nitrophenyl)-3-Methyl-1-Phenyl-4H-Pyrano[3,2- DPyrazole-5-Carbonitrile	Bacteroides heparinolyticus	0.148888	0.542967
6-Acetyloxy-7-Ethenyl-1,4A,7-Trimethyl-3,4,4B,5,6,8,10,10A-Octahydro-2H-Phenanthrene-1-Carboxylic Acid	Bacteroides heparinolyticus	-0.169712	0.487305
6,8-Bis(Morpholino-4-Iummethyl)-4-Oxo-3-(4-(((2S,3R,4S,5S,6R)-3,4,5-Trihydroxy-6-(Hydroxymethyl)Tetrahydro-2H-Pyran-2-Yl)Oxy)Phenyl)-4H-Chromene-5,7-Bis(Olate)	Bacteroides heparinolyticus	0.157414	0.519834
6,7-Dimethoxy-3-Phenylquinoxaline	Bacteroides heparinolyticus	-0.12052	0.623095
6-(N-{2-[2-Methyl-5-(Trifluoromethoxy)Indol-3-YlEthyl}Carbamoyl)Cyclohex-3-En Ecarboxylic Acid	Bacteroides heparinolyticus	0.305526	0.203364
6-(Gamma,Gamma-Dimethylallylamino)Purine Riboside	Bacteroides heparinolyticus	-0.105949	0.66597
6-(Diaminomethylideneamino)-2-[[(4E,6E,12E,14E)-3-Hydroxy-2-(Hydroxymethyl)-8,10,16-Trimethyloctadeca-4,6,12,14-TetraenoylAminoHexanoic Acid	Bacteroides heparinolyticus	0.221364	0.362418
6-(2,4-Dihydroxy-3,5-Dimethylhexyl)-4-Hydroxy-3-Methylpyran-2-One	Bacteroides heparinolyticus	-0.182372	0.454898
5-Oxooctadecanoic Acid	Bacteroides heparinolyticus	-0.410752	0.0806488
5-O-Methylthymidine	Bacteroides heparinolyticus	0.16058	0.511365
5-Methylpentadecanoylcarnitine	Bacteroides heparinolyticus	-0.138298	0.572327
5-Methylcytosine	Bacteroides heparinolyticus	-0.327126	0.171603
5-Hydroxytryptophan	Bacteroides heparinolyticus	-0.162333	0.506702
5-Hydroxymethyluridine	Bacteroides heparinolyticus	-0.0545921	0.824336
5-Hydroxymethylcytidine	Bacteroides heparinolyticus	0.0688989	0.779272
5-Hydroxymaltol	Bacteroides heparinolyticus	-0.0664091	0.787071
5-Hydroxycalamenene	Bacteroides heparinolyticus	0.295151	0.219916
5-Heptyltetrahydro-2-Oxo-3-Furancarboxylic Acid	Bacteroides heparinolyticus	0.277934	0.249272
5-Dihydroxyhept-6-Enoic Acid	Bacteroides heparinolyticus	-0.159874	0.513248
5-CMP	Bacteroides heparinolyticus	-0.130359	0.59478
5Beta-Cholanic Acid	Bacteroides heparinolyticus	0.359101	0.131067
5-Aminovaleric Acid	Bacteroides heparinolyticus	0.0516515	0.833669
5-[(E)-3-Hydroxybut-1-Enyl-4-[4-[(E)-3-Oxobut-1-EnylAnilinoOxolan-2-One	Bacteroides heparinolyticus	0.0147835	0.952101
5,9:6,9-Diepoxy-3-Megastigmene	Bacteroides heparinolyticus	-0.0860858	0.726026
5,7-Dimethyl-4-(2-1,2,3,4-Tetrahydroisoquinolylmethyl)Chromen-2-One	Bacteroides heparinolyticus	0.123034	0.61581
5,7-Dihydroxy-2-(3-Hydroxy-4-Methoxyphenyl)-3,4-Dihydro-2H-1-Benzopyran-4-One	Bacteroides heparinolyticus	0.0983707	0.688676
5,6-Dimethyl-2,3-Pyrazinedicarbonitrile	Bacteroides heparinolyticus	-0.18201	0.455809
5,6-Dihydroxy-2-Methylaminotetralin	Bacteroides heparinolyticus	0.376318	0.112288
5,6-Dihydrothymine	Bacteroides heparinolyticus	-0.17955	0.462023
5,6-Dibenzoyloxy-7-Methyl-1-[3,4,5-Trihydroxy-6-(Hydroxymethyl)Oxan-2-YlOxy-1,4A,5,6,7,7A-Hexahydrocyclopenta[CPyran-4-Carboxylic Acid	Bacteroides heparinolyticus	0.410752	0.0806488
5,6,7,8-Tetrahydro-4-Methylquinoline	Bacteroides heparinolyticus	-0.359101	0.131067
5-(4-Carboxy-3-Methylbutyl)-5,6,8A-Trimethyl-3-Oxo-4A,6,7,8-Tetrahydro-4H-Naphthalene-1-Carboxylic Acid	Bacteroides heparinolyticus	-0.143773	0.557063
4-Trimethylammoniobutanoate	Bacteroides heparinolyticus	-0.218904	0.367912
4-Thiouridine	Bacteroides heparinolyticus	-0.438442	0.0604163
4-Oxo-L-Proline	Bacteroides heparinolyticus	-0.393535	0.0955187
4-O-Methylphloroacetophenone	Bacteroides heparinolyticus	0.0590303	0.810293
4-Nitrophenol	Bacteroides heparinolyticus	-0.012298	0.960148
4-Methyoxybenzoyl-N-Glycine	Bacteroides heparinolyticus	-0.263177	0.276323
4-Methylphthalic Anhydride	Bacteroides heparinolyticus	0.356641	0.133919
4-Methylimidazole	Bacteroides heparinolyticus	0.336964	0.158322
4-Methylene-2-Octyl-5-Oxotetrahydrofuran-3-Carboxylic Acid	Bacteroides heparinolyticus	-0.334505	0.161574
4-Methyl-11-(4-Sulfophenyl)Tridecanoic Acid	Bacteroides heparinolyticus	-0.189389	0.437424
4-Hydroxymethylpyrazole	Bacteroides heparinolyticus	0.189389	0.437424
4-Hydroxymethohexital	Bacteroides heparinolyticus	0.18201	0.455809
4-Hydroxybenzoylcholine	Bacteroides heparinolyticus	0.415672	0.0767327
4-Hydroxybenzotriazole	Bacteroides heparinolyticus	-0.0836262	0.733579
4-Hydroxybenzoic Acid	Bacteroides heparinolyticus	0.336964	0.158322
4-Hydroxybenzoate	Bacteroides heparinolyticus	-0.0836262	0.733579
4-Hydroxybenzaldehyde	Bacteroides heparinolyticus	-0.300071	0.211962
4-Hydroxy-3-[(4-Hydroxy-2-Oxo-8-Phenyl(3-Hydroquinolyl))(4-Methylthiophenyl)Me Thyl-1-Phenylhydroquinolin-2-One	Bacteroides heparinolyticus	0.140197	0.567013
4-Hydroxy-3-(3-Methyl-2-Butenyl)Acetophenone	Bacteroides heparinolyticus	-0.159874	0.513248
4-Hydroxy-2H-Pyran-3-Carboxaldehyde	Bacteroides heparinolyticus	0.213985	0.379039
4H-Phenanthro[10,1-BcFuran-4-One, Tetradecahydro-1,2,6,9,10-Pentahydroxy-3,10A,10C-Trimethyl-7-Methylene-, (1S,2R,3R,5As,6R,9S,10S,10As,10Cr)-	Bacteroides heparinolyticus	0.0419977	0.864452
4-Ethylphenylsulfate	Bacteroides heparinolyticus	0.252323	0.297335
4-Ethylaniline	Bacteroides heparinolyticus	0.172172	0.480922
4-[3-Methyl-5-(5,6,7-Trihydroxy-1,2,4A,5-Tetramethyl-3,4,6,7,8,8A-Hexahydro-2H-Naphthalen-1-Yl)Pentoxy-4-Oxobutanoic Acid	Bacteroides heparinolyticus	0.314828	0.189242
4-[(E)-3-[(2R,3R,4S,5S,6R)-3-[(2S,3R,4R)-3,4-Dihydroxy-4-(Hydroxymethyl)Oxolan-2-YlOxy-4,5-Dihydroxy-6-(Hydroxymethyl)Oxan-2-YlOxybut-1-Enyl-3,5,5-Trimethylcyclohex-2-En-1-One	Bacteroides heparinolyticus	0.0327902	0.893987
4,5-Dihydroxy-4,5,6-Trimethyl-2,8-Dioxa-13-Azatricyclo[8.5.1.013,16Hexadec-10-Ene-3,7-Dione	Bacteroides heparinolyticus	0.430429	0.065828
4-(Decan-4-Yl)Benzenesulfonic Acid	Bacteroides heparinolyticus	0.415672	0.0767327
4-(3-(((2R,4S,5S,6R)-4,5-Dihydroxy-6-Methyltetrahydro-2H-Pyran-2-Yl)Oxy)-10-((E)-((4-Fluorophenethyl)Imino)Methyl)-5,14-Dihydroxy-13-Methylhexadecahydro-1H-Cyclopenta[APhenanthren-17-Yl)Furan-2(5H)-One	Bacteroides heparinolyticus	-0.0737878	0.764019
4-((3S,10R,13R,14S,17R)-3-(((2R,3R,4S,5R,6R)-3,4-Dihydroxy-6-Methyl-5-(((2S,3R,4S,5S,6R)-3,4,5-Trihydroxy-6-(Hydroxymethyl)Tetrahydro-2H-Pyran-2-Yl)Oxy)Tetrahydro-2H-Pyran-2-Yl)Oxy)-14-Hydroxy-10-(Hydroxymethyl)-13-Methylhexadecahydro-1H-Cyclopenta[APhenanthren-17-Yl)Furan-2(5H)-One	Bacteroides heparinolyticus	0.440267	0.0592316
3-Phosphoglyceric Acid	Bacteroides heparinolyticus	-0.0655805	0.78967
3-Phenyllactic Acid	Bacteroides heparinolyticus	0.216444	0.373452
3-Phenylacetylamino-2,6-Piperidinedione	Bacteroides heparinolyticus	-0.147576	0.546567
3-Phenyl-2-(Pyrrolidin-2-Ylformamido)Propanoic Acid	Bacteroides heparinolyticus	0.0467323	0.849328
3-O-Acetylpadmatin	Bacteroides heparinolyticus	-0.0147576	0.952185
3-Nitropropionic Acid	Bacteroides heparinolyticus	0.496838	0.0304618
3-Methylene-Indolenine	Bacteroides heparinolyticus	-0.0270674	0.912414
3-Methyladenine	Bacteroides heparinolyticus	-0.0446663	0.855922
3-Methyl-7-[(3-Methylphenyl)Methyl-8-Nonylthio-1,3,7-Trihydropurine-2,6-Dione	Bacteroides heparinolyticus	-0.322207	0.178519
3-Methyl-5-Pentyl-2-Furanpentanoic Acid	Bacteroides heparinolyticus	0.550949	0.014493
3-Iodotyrosine	Bacteroides heparinolyticus	-0.275999	0.252719
3-Indol-3-Yl-2-{[(7-Methyl-3-Oxo(2H,4H-Benzo[3,4-E1,4-Oxazaperhydroin-6-Yl))S UlfonylAmino}Propanoic Acid	Bacteroides heparinolyticus	0.103303	0.673867
3-Indol-3-Yl-2-[(4-Methoxyphenyl)CarbonylaminoPropanoic Acid	Bacteroides heparinolyticus	-0.102428	0.676486
3-Hydroxyundecanoic Acid	Bacteroides heparinolyticus	-0.0983838	0.688637
3-Hydroxytridecanoic Acid	Bacteroides heparinolyticus	-0.408293	0.0826612
3-Hydroxytetradecanoic Acid	Bacteroides heparinolyticus	-0.373858	0.114845
3-Hydroxysebacic Acid	Bacteroides heparinolyticus	-0.295281	0.219704
3-Hydroxypentadecanoic Acid	Bacteroides heparinolyticus	-0.154954	0.526459
3-Hydroxy-N-(1-Hydroxy-4-Methylpentan-2-Yl)-5-Oxo-6-Phenylhexanamide	Bacteroides heparinolyticus	-0.307584	0.200181
3-Hydroxylidocaine	Bacteroides heparinolyticus	-0.140197	0.567013
3-Hydroxyisovalerylcarnitine	Bacteroides heparinolyticus	-0.354182	0.136815
3-Hydroxyhexadecanoic Acid	Bacteroides heparinolyticus	-0.196768	0.419435
3-Hydroxybutyrylcarnitine	Bacteroides heparinolyticus	-0.317288	0.185621
3-Hydroxyadipic Acid 3,6-Lactone	Bacteroides heparinolyticus	0.110682	0.651926
3-Hydroxy-6-[[(E)-3-Hydroxy-2,4-Dimethylhept-4-EnoylAmino-2,4-Dimethyl-5-Oxohexanoic Acid	Bacteroides heparinolyticus	0.0421848	0.863853
3-Hydroxy-6,8-Dimethoxy-7(11)-Eremophilen-12,8-Olide	Bacteroides heparinolyticus	0	1
3-Hydroxy-6,6-Dimethyl-2-(3,4,5-Trimethoxyphenyl)-3,5,6,7-Tetrahydrobenzimidaz Ol-4-One	Bacteroides heparinolyticus	-0.0393708	0.872862
3-Hydroxy-4-Methoxymandelate	Bacteroides heparinolyticus	-0.00983838	0.968114
3-Hydroxy-4-Methoxy-2,3-Dihydropyran-6-One	Bacteroides heparinolyticus	0.317288	0.185621
3-Hydroxy-4-(Succin-2-Yl)-Caryolane Delta-Lactone	Bacteroides heparinolyticus	0.0393535	0.872918
3-Hydroxy-2-Methylpyridine-4,5-Dicarboxylate	Bacteroides heparinolyticus	-0.135278	0.580826
3-Hydroxy-2H-Pyran-2-One	Bacteroides heparinolyticus	-0.452565	0.0517015
3-Hydroxy-1,5-Diphenyl-1-Pentanone	Bacteroides heparinolyticus	-0.189389	0.437424
3-Fumarylpyruvate	Bacteroides heparinolyticus	0.226283	0.351572
3-Deoxyinosine	Bacteroides heparinolyticus	0.18447	0.449637
3-Cytidylic Acid	Bacteroides heparinolyticus	-0.314828	0.189242
3-Carboxy-4-Methyl-5-Propyl-2-Furanpropionic Acid	Bacteroides heparinolyticus	-0.0713283	0.771683
3-Carboxy-4-Methyl-5-Pentyl-2-Furanpropanoic Acid	Bacteroides heparinolyticus	0.086851	0.723681
3Beta,6Beta-Dihydroxynortropane	Bacteroides heparinolyticus	0.206606	0.396077
3-Aminopicolinaldehyde	Bacteroides heparinolyticus	-0.245959	0.310091
3-Amino-2,2-Dimethylpropanoic Acid	Bacteroides heparinolyticus	-0.0418131	0.865042
3Alpha,4,7,7Alpha-Tetrahydro-4-Hydroxy-1H-Isoindole-1,3(2H)-Dione	Bacteroides heparinolyticus	-0.30253	0.208056
3-Adenylic Acid	Bacteroides heparinolyticus	0.197114	0.418601
3A,7B,12A-Trihydroxyoxocholanyl-Glycine	Bacteroides heparinolyticus	-0.0765841	0.755331
3-GMP	Bacteroides heparinolyticus	0.216825	0.372591
3-[4-({2-[(2E)-2-Buten-2-Yl-6,8-Dimethyl-1,2,4A,5,6,7,8,8A-Octahydro-1-Naphthalenyl}Carbonyl)-3-Hydroxy-5-Oxo-2,5-Dihydro-1H-Pyrrol-2-Yl-2-Hydroxy-2-Methylpropanoic Acid	Bacteroides heparinolyticus	0.144898	0.553947
3-[3-Carboxy-2,3-Dihydro-2-(4-Hydroxy-3-Methoxyphenyl)-7-Methoxy-5-Benzofuranyl-2-Propenoic Acid	Bacteroides heparinolyticus	-0.317288	0.185621
3-[2-(2,3-Dihydroxy-5,6,8A-Trimethyloctahydro-2H-Spiro[Naphthalene-1,2-Oxiran-5-Yl)Ethyl-5-Hydroxyfuran-2(5H)-One	Bacteroides heparinolyticus	-0.0613332	0.803029
3-[[1-[4-(Diaminomethylideneamino)Butylamino-4-Methyl-1-Oxopentan-2-YlCarbamoylOxirane-2-Carboxylic Acid	Bacteroides heparinolyticus	-0.558573	0.0129263
3-[(4-Hydroxyphenyl)Methyl-2,3,6,7,8,8A-Hexahydropyrrolo[1,2-APyrazine-1,4-Dione	Bacteroides heparinolyticus	-0.408293	0.0826612
3-[(2S,3R,4S,5S,6R)-4,5-Dihydroxy-3-[(2S,3R,4R,5R,6S)-3,4,5-Trihydroxy-6-Methyloxan-2-YlOxy-6-[[(2S,3R,4R,5R,6S)-3,4,5-Trihydroxy-6-Methyloxan-2-YlOxymethylOxan-2-YlOxy-5-Hydroxy-2-(4-Hydroxyphenyl)-6-Methoxy-7-[(2S,3R,4R,5R,6S)-3,4,5-Trihydroxy-6-Methyloxan-2-YlOxychromen-4-One	Bacteroides heparinolyticus	-0.206606	0.396077
3-[(2S,3R,4S,5R,6R)-4-[(2S,3R,4S,5S,6R)-4,5-Dihydroxy-6-(Hydroxymethyl)-3-[(2S,3R,4S,5R)-3,4,5-Trihydroxyoxan-2-YlOxyoxan-2-YlOxy-3,5-Dihydroxy-6-(Hydroxymethyl)Oxan-2-YlOxy-2-(3,4-Dihydroxyphenyl)-5,7-Dihydroxychromen-4-One	Bacteroides heparinolyticus	0.424329	0.0701847
3-[(2R,3S)-5-Hydroxy-2,3,8,8-Tetramethyl-4-Oxo-2,3-Dihydropyrano[2,3-HChromen-6-YlHexanoic Acid	Bacteroides heparinolyticus	-0.0910449	0.710872
3,7,11-Trimethyldodeca-2,6,10-Trienoic Acid	Bacteroides heparinolyticus	-0.228742	0.34622
3,6,9,12-Tetraoxatetradecane-1,14-Diol	Bacteroides heparinolyticus	0.263177	0.276323
3,5-Dihydroxyphenylglycine	Bacteroides heparinolyticus	-0.0319747	0.89661
3,5-Dihydroxydecanoic Acid	Bacteroides heparinolyticus	0.403374	0.0867965
3,5-Dihydroxy-4-[3,4,5-Trihydroxy-6-[[4-(2-Hydroxypropan-2-Yl)Cyclohexene-1-CarbonylOxymethylOxan-2-YlOxybenzoic Acid	Bacteroides heparinolyticus	0.0229999	0.925538
3,5-Dideoxythymidine	Bacteroides heparinolyticus	-0.0565955	0.817991
3,5,7,10,15-O-Pentacetyl-14-O-Benzoyl-10,18-Dihydromyrsinol	Bacteroides heparinolyticus	-0.0221461	0.928296
3,4-Methylenesebacic Acid	Bacteroides heparinolyticus	-0.268096	0.267112
3,4-Dihydroxymandelic Acid	Bacteroides heparinolyticus	0.115601	0.637448
3,4-Dihydropyridine	Bacteroides heparinolyticus	0.290232	0.228062
3,4-Diaminopyridine	Bacteroides heparinolyticus	-0.213985	0.379039
3,3,4,4,5,5,6,6,7,7,8,8,9,9,9-Pentadecafluorononan-1-Ol	Bacteroides heparinolyticus	0.0262316	0.91511
3,3,3-Trifluoro-1-Propanol	Bacteroides heparinolyticus	-0.0959242	0.696063
3-(Indol-3-Yl)Propionic Acid	Bacteroides heparinolyticus	-0.181146	0.457986
3-(Dodecanoylamino)Propyl(Carboxymethyl)Dimethylammonium	Bacteroides heparinolyticus	0.105763	0.666524
3-(6,7-Dimethoxy-1,2,3,4-Tetrahydroisoquinolin-1-Yl)Propan-1-Ol	Bacteroides heparinolyticus	0.504438	0.0276314
3-(5,9-Dimethyl-4-Oxo-8-Oxatetracyclo[7.2.1.1~7,10~.0~1,6~Tridec-2-En-5-Yl)Propanoic Acid	Bacteroides heparinolyticus	-0.206969	0.395229
3-(5,7-Dimethoxy-4-Oxochromen-2-Yl)Propanoic Acid	Bacteroides heparinolyticus	0.137737	0.573901
3-(4-Hydroxyphenyl)Propanoic Acid 3-(4-Hydroxy-3-Methoxyphenyl)Propyl Ester	Bacteroides heparinolyticus	-0.248419	0.305122
3-(2-Hydroxyethyl)-1H,3H-Quinazoline-2,4-Dione	Bacteroides heparinolyticus	0.0270555	0.912453
3-(2-Hydroxy-3-Methoxyphenyl)-1,5-Dimethyl-4,6-Dioxo-1,2,3,5,3A,6A-Hexahydro-2 ,5-Diazapentalenecarboxylic Acid	Bacteroides heparinolyticus	-0.0383332	0.876188
3(2H)-Pyridazinone	Bacteroides heparinolyticus	0.349262	0.142739
3-(2-Furanyl)-2-Propenal	Bacteroides heparinolyticus	0.125439	0.608871
3-(2,6-Dihydroxyphenyl)-4-Hydroxy-6-Methyl-3H-2-Benzofuran-1-One	Bacteroides heparinolyticus	0.012298	0.960148
3-(12-Hydroxy-5,9-Dimethyl-4-Oxo-8-Oxatetracyclo[7.2.1.1~7,10~.0~1,6~Tridec-2-En-5-Yl)Propanoic Acid	Bacteroides heparinolyticus	0.263177	0.276323
2-Vinylpyridine	Bacteroides heparinolyticus	0.0811666	0.741155
2-Pyrazinoylguanidine	Bacteroides heparinolyticus	-0.194308	0.425387
2-Propenoic Acid, 3-(4-Hydroxyphenyl)-, (2Z)-	Bacteroides heparinolyticus	0.260717	0.281002
2-Propenal, 3-(4-Hydroxy-3,5-Dimethoxyphenyl)-	Bacteroides heparinolyticus	-0.223823	0.356972
2-Phosphoglycerate	Bacteroides heparinolyticus	-0.147396	0.547059
2-Phenylethyl 6-O-(6-Deoxy-Alpha-L-Mannopyranosyl)-Beta-D-Glucopyranoside	Bacteroides heparinolyticus	-0.174631	0.47458
2-Phenylethyl 4-(3-Ethoxy-4-Hydroxyphenyl)-7-(4-Methoxyphenyl)-2-Methyl-5-Oxo- 1,4,6,7,8-Pentahydroquinoline-3-Carboxylate	Bacteroides heparinolyticus	-0.031915	0.896802
2-Oxo-1H-Quinoline-4-Carboxylic Acid	Bacteroides heparinolyticus	-0.268096	0.267112
2-Oxindole	Bacteroides heparinolyticus	0.2435	0.315108
2-O-Methyluridine	Bacteroides heparinolyticus	-0.30253	0.208056
2-O-Methylinosine	Bacteroides heparinolyticus	0.105809	0.666386
2-O-Methylguanosine	Bacteroides heparinolyticus	-0.324667	0.175038
2-O-Methyl-5-Methyluridine	Bacteroides heparinolyticus	0.0393708	0.872862
2-O-Methyl-5-Methylcytidine	Bacteroides heparinolyticus	0.0590562	0.810212
2-Naphthalenesulfonic Acid	Bacteroides heparinolyticus	-0.24104	0.320174
2-Methylpyrrolidine	Bacteroides heparinolyticus	0.0393535	0.872918
2-Methylpyridine	Bacteroides heparinolyticus	0.290232	0.228062
2-Methylpropanoic Acid	Bacteroides heparinolyticus	0.137737	0.573901
2-Methylcitric Acid	Bacteroides heparinolyticus	-0.388616	0.100111
2-Methylbenzothiazole	Bacteroides heparinolyticus	0.336964	0.158322
2-Methylbenzaldehyde	Bacteroides heparinolyticus	0.142657	0.560161
2-Methylacetoacetic Acid	Bacteroides heparinolyticus	0.135278	0.580826
2-Methyl-4-Pentenoic Acid	Bacteroides heparinolyticus	0.0393535	0.872918
2-Methyl-3-Oxopropanoic Acid	Bacteroides heparinolyticus	0.108222	0.65921
2-Methoxyethyl 5-Hydroxy-2-Methyl-1-{3-[(4-Nitrophenyl)AminoPropyl}Benzo[GIn Dole-3-Carboxylate	Bacteroides heparinolyticus	-0.116111	0.635953
2-Methoxy-6-[(Triphenylmethoxy)Methyl-2H-3,4,5,6-Tetrahydropyran-3,4,5-Triol	Bacteroides heparinolyticus	0.359101	0.131067
2-Methoxy-3,4-Dimethylphenyl Acetate	Bacteroides heparinolyticus	0.0983838	0.688637
2-Isopropylmalic Acid, (S)-(+)-	Bacteroides heparinolyticus	0.218904	0.367912
2-Isopropylmalic Acid	Bacteroides heparinolyticus	0.142657	0.560161
2-Hydroxypyridine	Bacteroides heparinolyticus	-0.105763	0.666524
2-Hydroxyisobutyric Acid	Bacteroides heparinolyticus	0.012298	0.960148
2-Hydroxyhexadecanoic Acid	Bacteroides heparinolyticus	-0.0368939	0.880804
2-Hydroxyglutaric Acid, (S)-	Bacteroides heparinolyticus	0.0860858	0.726026
2-Hydroxy-Damp	Bacteroides heparinolyticus	0.287773	0.232207
2-Hydroxyacrylic Acid	Bacteroides heparinolyticus	0.125439	0.608871
2-Hydroxyacetamide	Bacteroides heparinolyticus	0.273015	0.258095
2-Hydroxy-7-Methoxy-2H-1,4-Benzoxazin-3(4H)-One	Bacteroides heparinolyticus	-0.228742	0.34622
2-Hydroxy-4-Imino-2,5-Cyclohexadienone	Bacteroides heparinolyticus	0.0860858	0.726026
2-Hydroxy-3-Morpholinopropanesulfonic Acid	Bacteroides heparinolyticus	-0.0580135	0.813506
2-Hydroxy-3-(2-Hydroxyphenyl)Propanoic Acid	Bacteroides heparinolyticus	0.130359	0.59478
2-Hydroxy-2-Methylbutyric Acid	Bacteroides heparinolyticus	-0.012298	0.960148
2-Hydroxy-2-Ethylsuccinic Acid	Bacteroides heparinolyticus	-0.130359	0.59478
2-Hydroxy-2-[2-Oxo-2-[(4,7,7-Trimethyl-3-Bicyclo[2.2.1Heptanyl)OxyEthylButanedioic Acid	Bacteroides heparinolyticus	-0.250879	0.300201
2H-Pyrido[1,2-A[1,4,7,10Tetraazacyclododecine-1,4,7,10(3H,12H)-Tetrone, 3-(7,8-Dihydroxy-6-Oxooctyl)Octahydro-9-(1-Methylpropyl)-6-(Phenylmethyl)-	Bacteroides heparinolyticus	0.00737878	0.976083
2H-Furo[3,2-BNaphtho[2,3-G[1,5Dioxonin-5,12-Dione, 2-[[6-O-[(2E)-3-[4-[(6-Deoxyhexopyranosyl)OxyPhenyl-1-Oxo-2-Propen-1-YlHexopyranosylOxy-3,3A,5A,6,14,14A-Hexahydro-3,8-Dihydroxy-2-(Hydroxymethyl)-6-(4-Hydroxyphenyl)-7,9-Dimethoxy-	Bacteroides heparinolyticus	0.234576	0.333715
2H-Benzotriazole	Bacteroides heparinolyticus	0.139902	0.567838
2-Furancarboximidamide	Bacteroides heparinolyticus	-0.012298	0.960148
2-Furanacetic Acid, Tetrahydro-Alpha-Methyl-5-(2-Oxopropyl)-, 2,3-Dihydroxypropyl Ester	Bacteroides heparinolyticus	0.226222	0.351705
2-Ethylaniline	Bacteroides heparinolyticus	-0.0885454	0.718498
2-Ethyl-3-Hydroxy-2,4,4-Trimethyloxazolidine	Bacteroides heparinolyticus	-0.105763	0.666524
2-Ethyl-2-Hydroxybutyric Acid	Bacteroides heparinolyticus	0.196768	0.419435
2-Desoxyuridine	Bacteroides heparinolyticus	0.0836629	0.733466
2-Deoxyguanosine 5-Phosphate	Bacteroides heparinolyticus	0.265636	0.271693
2-Deoxy-D-Ribose 5-Phosphate	Bacteroides heparinolyticus	-0.0590303	0.810293
2-Deoxyadenosine 3-Monophosphate	Bacteroides heparinolyticus	0.0344949	0.888508
2-Deoxy-5-Adenosine Monophosphate	Bacteroides heparinolyticus	-0.232337	0.338484
2-Decyl-3-Hydroxypentanedioic Acid	Bacteroides heparinolyticus	0.161	0.510246
2-Cyclopenten-1-One	Bacteroides heparinolyticus	-0.250879	0.300201
2-Cyanoacetamide	Bacteroides heparinolyticus	0.115601	0.637448
2-CMP	Bacteroides heparinolyticus	0.0836262	0.733579
2-Butanone, 4-[3-(Beta-D-Glucopyranosyloxy)-4-Hydroxy-2,6,6-Trimethyl-1-Cyclohexen-1-Yl-	Bacteroides heparinolyticus	0.218904	0.367912
2-Arachidonoylglycerol	Bacteroides heparinolyticus	0.268096	0.267112
2-Aminopurine	Bacteroides heparinolyticus	0.0934646	0.703515
2-Aminoisobutyric Acid	Bacteroides heparinolyticus	-0.145116	0.553345
2-Amino-6-Nitrobenzothiazole	Bacteroides heparinolyticus	0.24104	0.320174
2-Amino-5-(Amino-Dimethylamino-Methylidene)Amino-Pentanoic Acid	Bacteroides heparinolyticus	-0.30253	0.208056
2-Amino-4-Octadecene-1,3-Diol	Bacteroides heparinolyticus	0.42797	0.0675597
26-Deoxycimicifugoside	Bacteroides heparinolyticus	-0.174708	0.474383
20Beta-Hydroxyecdysone	Bacteroides heparinolyticus	0.432889	0.0641297
2-{4-[4-{3,5-Dihydroxy-4-[3,4,5-Trihydroxy-6-(Hydroxymethyl)Oxan-2-YlPhenyl}-2,5-Bis(4-Hydroxyphenyl)Oxolan-3-Yl-2,6-Dihydroxyphenyl}-6-(Hydroxymethyl)Oxane-3,4,5-Triol	Bacteroides heparinolyticus	0.334505	0.161574
2-{1-[(4-Chlorophenyl)Carbonyl-5-Methoxy-2-Methylindol-3-Yl}-N-(5-Ethyl(1,3,4 -Thiadiazol-2-Yl))Acetamide	Bacteroides heparinolyticus	-0.0565707	0.818069
2-{1-[(4-Chlorophenyl)Carbonyl-5-Methoxy-2-Methylindol-3-Yl}-N-(2-Pyridylmeth Yl)Acetamide	Bacteroides heparinolyticus	-0.329586	0.168214
2-{[(4-Methylphenyl)SulfonylAmino}-4-Methylthiobutanoic Acid	Bacteroides heparinolyticus	-0.17955	0.462023
2-[Bisbenzylamino-1-(4-Hydroxy-3-Methoxyphenyl)Ethan-1-One, Chloride	Bacteroides heparinolyticus	-0.0699508	0.775984
2-[6-Hydroxy-2-(4-Hydroxy-3-Methoxyphenyl)-3-Azabicyclo[4.4.0Dec-3-Yl-N-(4-M Ethylphenyl)Acetamide	Bacteroides heparinolyticus	0.0713283	0.771683
2-[6-Hydroxy-2-(3,4,5-Trimethoxyphenyl)-3-Azabicyclo[4.4.0Dec-3-Yl-N-(4-Meth Oxyphenyl)Acetamide	Bacteroides heparinolyticus	-0.0505321	0.837227
2-[5-[2-[2-[5-[2-[2-[5-[2-[2-[5-(2-Hydroxybutyl)Oxolan-2-YlPropanoyloxyPropylOxolan-2-YlPropanoyloxyPropylOxolan-2-YlPropanoyloxyPropylOxolan-2-YlPropanoic Acid	Bacteroides heparinolyticus	-0.312512	0.192695
2-[5-[2-[2-[5-(2-Hydroxybutyl)Oxolan-2-YlPropanoyloxyButylOxolan-2-YlPropanoic Acid	Bacteroides heparinolyticus	-0.344343	0.148838
2-[4-Hydroxy-2,5-Bis(Hydroxymethyl)-2-[3,4,5-Trihydroxy-6-(Hydroxymethyl)Oxan-2-YlOxyoxolan-3-YlOxy-6-(Hydroxymethyl)Oxane-3,4,5-Triol	Bacteroides heparinolyticus	0.298925	0.213797
2-[3-Oxo-2-[5-[3,4,5-Trihydroxy-6-(Hydroxymethyl)Oxan-2-YlOxypent-2-EnylCyclopentylAcetic Acid	Bacteroides heparinolyticus	0.0546054	0.824294
2-[3-[4-[1,3-Dihydroxy-1-(4-Hydroxy-3-Methoxyphenyl)Propan-2-YlOxy-3-MethoxyphenylPropoxy-6-(Hydroxymethyl)Oxane-3,4,5-Triol	Bacteroides heparinolyticus	0.250627	0.300702
2-[2-Oxo-4-(Piperidylcarbonyl)Hydroquinolyl-N-(2,4,6-Trimethylphenyl)Acetamid E	Bacteroides heparinolyticus	0.104221	0.671122
2-[2-Amino-3-(1H-Indol-3-Yl)PropanamidoAcetic Acid	Bacteroides heparinolyticus	-0.319747	0.182047
2-[2-[(Z)-Pent-2-Enyl-3-[3,4,5-Trihydroxy-6-(Hydroxymethyl)Oxan-2-YlOxycyclopentylAcetic Acid	Bacteroides heparinolyticus	-0.014764	0.952165
2-[1-[4,5-Dihydroxy-3-[(2S,3R,4S,5S,6R)-3,4,5-Trihydroxy-6-(Hydroxymethyl)Oxan-2-YlOxyoxan-2-YlIndol-3-YlAcetic Acid	Bacteroides heparinolyticus	0.00780076	0.974716
2-[1-(4-Methoxyphenyl)(1,2,3,4-Tetrahydrobeta-Carbolin-2-Yl)-N-Naphthylacetam Ide	Bacteroides heparinolyticus	-0.159874	0.513248
2-[(2E,5E,7E,11E)-10-Hydroxy-3,7,9,11-Tetramethyl-2,5,7,11-Tridecatetraen-1-Yl-5,6-Dimethoxy-3-Methyl-4-Pyridinyl 6-Deoxy-Alpha-L-Mannopyranoside	Bacteroides heparinolyticus	0.10623	0.665134
2-[(2E)-3,7-Dimethylocta-2,6-Dienyl-3-Methoxy-5-(2-Phenylethyl)Phenol	Bacteroides heparinolyticus	0.115601	0.637448
2,7-Octadienoic Acid, 6-Hydroxy-2,6-Dimethyl-, (1Ar,1Bs,2S,5As,6R,6As)-2-(Beta-D-Glucopyranosyloxy)-1A,1B,2,5A,6,6A-Hexahydro-5A-Hydroxy-1A-Methyloxireno[4,5Cyclopenta[1,2-CPyran-6-Yl Ester, (2E,6S)-	Bacteroides heparinolyticus	0.0295151	0.904527
2,7-Naphthalenedisulfonic Acid	Bacteroides heparinolyticus	-0.00245959	0.992027
2,6-Xylidine	Bacteroides heparinolyticus	0.0836262	0.733579
2,6-Di-Tert-Butyl-4-Nitrophenol	Bacteroides heparinolyticus	-0.0344343	0.888702
2,6-Diamino-9-(2-Hydroxyethoxymethyl)Purine	Bacteroides heparinolyticus	-0.228742	0.34622
2,5-Dihydro-1H-Pyrrole-2-Carboxylic Acid	Bacteroides heparinolyticus	-0.186929	0.443509
2,4-Di-O-Methylolivetonide	Bacteroides heparinolyticus	0.167991	0.491797
2,4-Dimethylbenzenesulfonic Acid	Bacteroides heparinolyticus	-0.0442727	0.857179
2,4-Dihydroxy-5-Methoxy-2A,5A,7-Trimethyldodecahydrodispiro[Furan-3,2-Furan-5,6-Naphtho[1,8-BcFuran-2(2AH)-One	Bacteroides heparinolyticus	0.447152	0.0549208
2,4-Dihydroxy-4-[(1E)-3-Hydroxy-1-Buten-1-Yl-3,5,5-Trimethylcyclohexyl Beta-D-Glucopyranoside	Bacteroides heparinolyticus	-0.265636	0.271693
2,4-Dichlorobenzoic Acid	Bacteroides heparinolyticus	0.0590303	0.810293
2,4A,6-Trihydroxy-8-Isopropyl-1,1-Dimethyl-2,3,4,4A,5,10,11,11A-Octahydro-1H-Dibenzo[A,D[7Annulen-7-Yl Beta-D-Glucopyranoside	Bacteroides heparinolyticus	-0.282501	0.241255
2,3-Dihydroxypropyl 9,12,15-Octadecatrienoate	Bacteroides heparinolyticus	0.356641	0.133919
2,3-Dihydro-1H-Carbazol-4(9H)-One	Bacteroides heparinolyticus	0.467323	0.0436515
2,3-Dideoxyuridine	Bacteroides heparinolyticus	-0.292692	0.223965
2,3-Dideoxyadenosine	Bacteroides heparinolyticus	-0.230776	0.341831
2,3,4-Tris[[(E)-3-(3,4-Dihydroxyphenyl)Prop-2-EnoylOxy-5-(2-Methylpropanoyloxy)Hexanedioic Acid	Bacteroides heparinolyticus	-0.228742	0.34622
2,3,4,6-Tetrahydroxy-5-Oxo-5H-Benzo[7Annulene-8-Carboxylic Acid	Bacteroides heparinolyticus	0.132818	0.587785
2,3,3-Trimethylbenzoindolenine	Bacteroides heparinolyticus	-0.0324772	0.894994
2,3,3,4,4,4-Hexafluorobutanoic Acid	Bacteroides heparinolyticus	-0.142657	0.560161
2,3,14-Trihydroxy-10,13-Dimethyl-17-(2,3,6,7-Tetrahydroxy-6-Methylheptan-2-Yl)-2,3,4,5,9,11,12,15,16,17-Decahydro-1H-Cyclopenta[APhenanthren-6-One	Bacteroides heparinolyticus	-0.0857591	0.727028
2,3 Cyclic-Cmp	Bacteroides heparinolyticus	0.012298	0.960148
2,2-Dimethylsuccinic Acid	Bacteroides heparinolyticus	0.226283	0.351572
2,2,6,6-Tetramethylpiperidin-1-Ol	Bacteroides heparinolyticus	0.432889	0.0641297
2,2,6,6-Tetramethyl-5-Hydroxy-4-(Alpha-Isopropyl-2,4,6-Trihydroxy-3-Isobutyrylbenzyl)-4-Cyclohexene-1,3-Dione	Bacteroides heparinolyticus	-0.0655805	0.78967
2,2,4,4,6,6-Hexamethoxy-1,1-Biphenyl	Bacteroides heparinolyticus	0.0713283	0.771683
2-(Methylthio)Benzothiazole	Bacteroides heparinolyticus	0.349262	0.142739
2-(Methylethylidene)Butanedioic Acid	Bacteroides heparinolyticus	0.186929	0.443509
2-(Carbamimidoylsulfanyl)Ethanesulfonic Acid	Bacteroides heparinolyticus	-0.0319747	0.89661
2-(Benzimidazol-2-Ylmethylthio)-5,6-Dimethoxybenzimidazole	Bacteroides heparinolyticus	-0.220705	0.363885
2-(Acetylamino)-N-Cyclopropyl-3-Indol-3-Ylpropanamide	Bacteroides heparinolyticus	-0.314828	0.189242
2-(7-Hydroxy-6-Methyloctyl)-2H-Furan-5-One	Bacteroides heparinolyticus	0.324667	0.175038
2-(6-P-Coumaroylglucosyl)Quercitrin	Bacteroides heparinolyticus	0.12052	0.623095
2-(6-Aminopurin-9-Yl)-5-(Hydroxymethyl)Oxolane-3,4-Diol	Bacteroides heparinolyticus	-0.0811666	0.741155
2-(4-Amino-4-Carboxybutanamido)-4-Methylpentanoic Acid	Bacteroides heparinolyticus	-0.280394	0.244933
2-(4,5-Dibromo-6-Hydroxy-3-Oxoxanthen-9-Yl)Benzoic Acid	Bacteroides heparinolyticus	-0.233662	0.335658
2-(3-Phenylpropanamido)Acetic Acid	Bacteroides heparinolyticus	-0.191666	0.43183
2(3H)-Thiophenone, 3-Aminodihydro-, (S)-	Bacteroides heparinolyticus	-0.327126	0.171603
2-(3,4-Dihydroxyoxolan-2-Yl)-2-Hydroxyethyl (9E)-Octadec-9-Enoate	Bacteroides heparinolyticus	0.287773	0.232207
2-(2-Aminopropanamido)-4-Methylpentanoic Acid	Bacteroides heparinolyticus	-0.233662	0.335658
2-(2-Aminoacetamido)-3-Methylpentanoic Acid	Bacteroides heparinolyticus	-0.191848	0.431383
2-(2-Amino-3-Phenylpropanamido)-3-Methylbutanoic Acid	Bacteroides heparinolyticus	-0.127899	0.601808
2-(2-Amino-3-Methylpentanamido)-3-Hydroxybutanoic Acid	Bacteroides heparinolyticus	-0.234693	0.333468
2-(2-Amino-3-Methylpentanamido)-3-Carbamoylpropanoic Acid	Bacteroides heparinolyticus	-0.265636	0.271693
2-(2-Amino-3-Carbamoylpropanamido)-3-Phenylpropanoic Acid	Bacteroides heparinolyticus	-0.314828	0.189242
2-(2,4-Difluorophenoxy)-N-{2-[2-Methyl-5-(Phenylmethoxy)Indol-3-YlEthyl}Aceta Mide	Bacteroides heparinolyticus	0.0821379	0.738161
2-(2,3-Dimethyl-Phenylamino)-Nicotinic Acid	Bacteroides heparinolyticus	-0.218904	0.367912
2(1H)-Azulenone, 6-(Beta-D-Glucopyranosyloxy)-4,5,6,7,8,8A-Hexahydro-5-Hydroxy-5-(1-Hydroxy-1-Methylethyl)-3,8-Dimethyl-	Bacteroides heparinolyticus	-0.110876	0.651351
2-((7-Acetamido-1,2,3-Trimethoxy-9-Oxo-5,6,7,9-Tetrahydrobenzo[AHeptalen-10-Yl)Amino)-N-(Furan-2-Ylmethyl)-3-Methylbutanamide	Bacteroides heparinolyticus	-0.187258	0.442693
2-((7-Acetamido-1,2,3-Trimethoxy-9-Oxo-5,6,7,9-Tetrahydrobenzo[AHeptalen-10-Yl)Amino)-N-(3-(3,4-Dimethoxyphenethyl)-1H-1,2,4-Triazol-5-Yl)-4-(Methylthio)Butanamide	Bacteroides heparinolyticus	-0.0172172	0.944227
2-((4-Ethyl-8,8-Dimethyl-2-Oxo-2,8,9,10-Tetrahydropyrano[2,3-FChromen-5-Yl)Oxy)-N-Isopropylacetamide	Bacteroides heparinolyticus	-0.0344949	0.888508
2-((2H-Pyrazolo[3,4-DPyrimidin-4-Yl)Amino)Ethanol	Bacteroides heparinolyticus	0.0639495	0.794794
1-Tetradecanol Hydrogen Sulfate	Bacteroides heparinolyticus	0.186929	0.443509
1-Pyrrolidinecarboxaldehyde	Bacteroides heparinolyticus	0.233662	0.335658
1-Piperidinecarboxaldehyde	Bacteroides heparinolyticus	0.404083	0.0861908
1-Phenylethanol	Bacteroides heparinolyticus	0.213985	0.379039
1-Pentyl-3-(1-Naphthoyl) Indole	Bacteroides heparinolyticus	-0.201687	0.407666
1-Palmitoyl-Sn-Glycero-3-Phosphocholine	Bacteroides heparinolyticus	-0.312369	0.192911
1-Palmitoyl-2-Linoleoyl-Sn-Glycero-3-Phosphocholine	Bacteroides heparinolyticus	0.297611	0.215915
1-O-Hexadecyl-Sn-Glycero-3-Phosphocholine	Bacteroides heparinolyticus	-0.234576	0.333715
1-Octadecanoyl-Sn-Glycero-3-Phosphoethanolamine	Bacteroides heparinolyticus	-0.392802	0.0961931
1-Nonadecanoyl-Glycero-3-Phosphoserine	Bacteroides heparinolyticus	-0.228589	0.346552
1-Naphthalenecarboxylic Acid, 3-(Acetyloxy)-5-[2-(3-Furanyl)Ethyl-3,4,4A,5,6,7,8,8A-Octahydro-8A-(Hydroxymethyl)-5,6-Dimethyl-	Bacteroides heparinolyticus	-0.0399719	0.870936
1-Methyladenosine	Bacteroides heparinolyticus	-0.36156	0.128257
1-Methyl-3,4-Dihydro-2H-Pyrido[3,4-BIndole	Bacteroides heparinolyticus	-0.0614899	0.802535
1-Kestose	Bacteroides heparinolyticus	-0.262322	0.277944
1-Isopropyl-1,2,3,4,-Tetrahydro-Beta-Carboline-3-Carboxylic Acid	Bacteroides heparinolyticus	0.0297775	0.903682
1-Hydroxy-2-Butanone	Bacteroides heparinolyticus	0.255798	0.290505
1H-Pyrrole-2-Carboxaldehyde	Bacteroides heparinolyticus	0.24104	0.320174
1H-Indene-1,2(3H)-Dione	Bacteroides heparinolyticus	-0.322207	0.178519
1H-Imidazole-4-Propanol, Beta-Amino-, (S)-	Bacteroides heparinolyticus	0.265636	0.271693
1H-Imidazole-4-Carboxamide	Bacteroides heparinolyticus	-0.270555	0.262579
1-Hexadecyl-2-Acetyl-Glycero-3-Phosphocholine	Bacteroides heparinolyticus	-0.117417	0.632133
1-Ethylpiperazine	Bacteroides heparinolyticus	-0.0221364	0.928327
1-Carboxyethylphenylalanine	Bacteroides heparinolyticus	-0.0983838	0.688637
1-Aminomethylphosphonic Acid	Bacteroides heparinolyticus	0.336964	0.158322
1-Allyl-2-Hydroxy-7,8,9,10-Tetrahydroazepino[2,1-BQuinazolin-12(6H)-One	Bacteroides heparinolyticus	0.455225	0.0501735
16-Hydroxy-10-Oxohexadecanoic Acid	Bacteroides heparinolyticus	-0.0590303	0.810293
16-Butan-2-Yl-10,11,14-Trimethyl-13-Propan-2-Yl-3-Prop-2-Enyl-4-Oxa-1,8,11,14,17-Pentazabicyclo[17.3.0Docosane-2,5,9,12,15,18-Hexone	Bacteroides heparinolyticus	0.223823	0.356972
16Beta-Hydroxydigitoxigenin	Bacteroides heparinolyticus	-0.0590303	0.810293
15,16-Dimethoxytricyclo[12.3.1.12,6Nonadeca-1(17),2,4,6(19),14(18),15-Hexaene-3,9,17-Triol	Bacteroides heparinolyticus	-0.0992583	0.686003
14C -Dehp	Bacteroides heparinolyticus	0.260717	0.281002
14-(Hydroxyethyl)-2,15-Dimethyltetracyclo[8.7.0.0<2,7.0<11,15Heptadec-7-En- 5-Yl Acetate	Bacteroides heparinolyticus	-0.154954	0.526459
13-OxoODE	Bacteroides heparinolyticus	-0.0894442	0.715753
13-O-P-Coumaroylplumieride	Bacteroides heparinolyticus	-0.0738202	0.763918
13-Hydroxyoctadeca-9,12-Dienoic Acid	Bacteroides heparinolyticus	-0.00494091	0.983984
13(S)-hot	Bacteroides heparinolyticus	0.332191	0.164675
12-Hydroxy-13-(Hydroxymethyl)-3,5,7-Trimethyl-2,4-Tetradecadienedioic Acid	Bacteroides heparinolyticus	0.506677	0.0268383
12 Hydroxy Arachidonic Acid	Bacteroides heparinolyticus	0.0252233	0.918362
11,12-Dimethoxydihydrokawain	Bacteroides heparinolyticus	0.568166	0.0111511
10-Norparvulenone	Bacteroides heparinolyticus	0.0418131	0.865042
10-Ethyl-14-Methyl-12-Oxa-4-Azatetracyclo[7.6.1.0,.0,Hexadecan-13-One	Bacteroides heparinolyticus	0.600141	0.00659623
10,11-Dimethoxy-4A,5,5A,7,8,13A,15,15A,15B,16-Decahydro-2H-4,6-Methanoindolo[3,2,1-IjOxepino[2,3,4-DePyrrolo[2,3-HQuinoline-14-One	Bacteroides heparinolyticus	0	1
1-{2-[(2-Chlorophenyl)Methyl(1,2,3,4-Tetrahydrobeta-Carbolinyl)}-4-Methoxyben Zene	Bacteroides heparinolyticus	-0.220705	0.363885
1-[4,5-Bis(Hydroxymethyl)-3-Methoxy-2-Methylphenoxy-3-Methylbutane-2,3-Diol	Bacteroides heparinolyticus	0.213985	0.379039
1-[4-(3,4-Dichlorophenyl)-6-(Trifluoromethyl)Pyrimidin-2-YlPyrrolidine-2-Carb Oxylic Acid	Bacteroides heparinolyticus	0.29282	0.223752
1,7-Dideacetoxy-1,7-Dioxo-3-Deacetylkhivorin	Bacteroides heparinolyticus	-0.152495	0.533123
1,5-Naphthalenediamine	Bacteroides heparinolyticus	-0.206606	0.396077
1,5-Dibutyl-3,6-Dihydro-2H-Pyridine	Bacteroides heparinolyticus	0.573217	0.0102987
1,5-Bis(4-Hydroxy-3-Methoxyphenyl)-1,4-Pentadien-3-One	Bacteroides heparinolyticus	-0.038331	0.876195
1,5-Anhydrosorbitol	Bacteroides heparinolyticus	-0.105763	0.666524
1,4-Ethanonaphthalene-5,10-Dicarboxylic Acid, 1,4,4A,5,6,8A-Hexahydro-5,10-Dihydroxy-6,9-Dioxo-, Bis[[2-(Beta-D-Glucopyranosyloxy)-3-HydroxyphenylMethyl Ester	Bacteroides heparinolyticus	0.125494	0.608712
1,4-Cyclohexanedicarboxylic Acid	Bacteroides heparinolyticus	0.344343	0.148838
1,3-Dichloro-6,7,8,9,10,12-Hexahydroazepino[2,1-BQuinazoline	Bacteroides heparinolyticus	-0.377954	0.11061
1,3-Benzodioxole-5,6-Diamine	Bacteroides heparinolyticus	-0.398454	0.0910814
1,3,7-Trimethyluric Acid	Bacteroides heparinolyticus	0.373858	0.114845
1,3,7-Trimethyl-9-Hydroxy-9H-Purine-2,6,8(1H,3H,7H)-Trione	Bacteroides heparinolyticus	0.0319747	0.89661
1,3,5-Hexatriene	Bacteroides heparinolyticus	0.142657	0.560161
1,3,4,5,6,7-Hexahydroxyheptan-2-One	Bacteroides heparinolyticus	0.0516515	0.833669
1,2-Dimethylimidazole	Bacteroides heparinolyticus	0.0319747	0.89661
1,2-Dihydroquinoline	Bacteroides heparinolyticus	-0.0762474	0.756376
1,2-Dihydroisoquinoline	Bacteroides heparinolyticus	-0.280394	0.244933
1,2-Dihexanoyl-Sn-Glycerol	Bacteroides heparinolyticus	0.526207	0.02065
1,2-Benzoquinone	Bacteroides heparinolyticus	0.0319747	0.89661
1,2,3,4,Tetrahydro-1,5,7-Trimethylnapthalene	Bacteroides heparinolyticus	0.324667	0.175038
1,1-Dimethyl-4-Phenylpiperazinium	Bacteroides heparinolyticus	-0.100843	0.681238
1-(Aminocarbonyl)-L-Proline	Bacteroides heparinolyticus	-0.292692	0.223965
1-(9Z-Octadecenoyl)-Sn-Glycero-3-Phosphocholine	Bacteroides heparinolyticus	-0.307701	0.200002
1-(9Z,12Z-Octadecadienoyl)-Sn-Glycero-3-Phosphocholine	Bacteroides heparinolyticus	-0.313748	0.190848
1-(4-Acetamidobenzene-1-Sulfonyl)Proline	Bacteroides heparinolyticus	-0.189389	0.437424
1-(3-Carboxypropyl)-3,7-Dimethylxanthine	Bacteroides heparinolyticus	0.0393535	0.872918
1-(2-Hydroxyethyl)-2,2,6,6-Tetramethyl-4-Hydroxypiperidine	Bacteroides heparinolyticus	-0.00247045	0.991991
1-(2,3-Dibenzimidazol-2-Ylpropyl)-2-Methoxybenzene	Bacteroides heparinolyticus	-0.14518	0.553169
1-(2-(2H,3H-Benzo[3,4-E1,4-Dioxin-6-Yl)-2-Oxoethyl)Benzimidazole-2-Carbonitri Le	Bacteroides heparinolyticus	-0.161137	0.509881
{6-[(2S)-5-Acetyloxy-2-(4-Acetyloxyphenyl)-4-Oxochroman-7-Yloxy-3,4,5-Triacet Yloxy-2H-3,4,5,6-Tetrahydropyran-2-Yl}Methyl (2E)-3-(4-Acetyloxyphenyl)Prop-2- Enoate	Bacteroides heparinolyticus	0.346803	0.145766
{4-[(4-Hydroxy-6-Propylpyrimidin-2-Ylthio)MethylPhenyl}-N-(3-Methylphenyl)Car Boxamide	Bacteroides heparinolyticus	0.202042	0.406824
{4,5-Dimethoxy-3-[(3,4,5-Trimethoxyphenyl)CarbonylaminoPhenyl}-N,N-Diethylcar Boxamide	Bacteroides heparinolyticus	-0.282501	0.241255
[6-[6-[6-[4,5-Dihydroxy-6-[(2E,6E)-10-Hydroxy-2,6,10-Trimethyldodeca-2,6,11-Trienoxy-2-Methyloxan-3-YlOxy-4,5-Dihydroxy-2-Methyloxan-3-YlOxy-4,5-Dihydroxy-2-Methyloxan-3-YlOxy-4,5-Dihydroxy-2-Methyloxan-3-Yl Acetate	Bacteroides heparinolyticus	0.248419	0.305122
[5-Acetyloxy-3-(Hydroxymethyl)-2-Oxo-6-Propan-2-Ylcyclohex-3-En-1-Yl 3-Methylbutanoate	Bacteroides heparinolyticus	-0.292692	0.223965
[4-[(3,5-Dimethylphenyl)CarbamoylaminoPhenyl Sulfamate	Bacteroides heparinolyticus	0.214361	0.378181
[4-(Phenylcarbonyl)Phenyl-N-[(3,4,5-Trimethoxyphenyl)MethylCarboxamide	Bacteroides heparinolyticus	0.0645179	0.793007
[4-(2-1,2,3,4-Tetrahydroisoquinolylmethyl)Phenyl-N-(2-{[4-(2-1,2,3,4-Tetrahyd Roisoquinolylmethyl)PhenylCarbonylamino}Ethyl)Carboxamide	Bacteroides heparinolyticus	-0.0051111	0.983432
[3-Hydroxy-1-[3-Hydroxy-1-Oxo-1-(2,3,4,5,6-Pentahydroxyhexoxy)Decan-5-YlOxy-1-Oxodecan-5-Yl 3,5-Dihydroxydecanoate	Bacteroides heparinolyticus	-0.324667	0.175038
[3,4-Dihydroxy-6-[5-Hydroxy-2-(4-Hydroxyphenyl)-4-Oxo-7-[3,4,5-Trihydroxy-6-(Hydroxymethyl)Oxan-2-YlOxychromen-3-YlOxy-5-[(2S,3R,4R,5R,6S)-3,4,5-Trihydroxy-6-Methyloxan-2-YlOxyoxan-2-YlMethyl Acetate	Bacteroides heparinolyticus	0.204146	0.401849
[2-[(Z)-Heptadec-9-EnoylOxy-3-Hexadecanoyloxypropyl 2-(Trimethylazaniumyl)Ethyl Phosphate	Bacteroides heparinolyticus	0.145116	0.553345
[1,3,12-Triacetyloxy-17-(Furan-3-Yl)-4,4,8,10,13-Pentamethyl-2,3,5,6,7,9,11,12,16,17-Decahydro-1H-Cyclopenta[APhenanthren-7-Yl 2-Hydroxy-3-Methylpentanoate	Bacteroides heparinolyticus	0.0934646	0.703515
[(6Z,10Z)-6-(Acetyloxymethyl)-10-(Hydroperoxymethyl)-3-Methylidene-2-Oxo-3A,4,5,8,9,11A-Hexahydrocyclodeca[BFuran-4-Yl 2-Methylbutanoate	Bacteroides heparinolyticus	0.430429	0.065828
[(3As,6Z,10Z,11Ar)-6-(Hydroxymethyl)-3-Methylidene-2-Oxo-3A,4,5,8,9,11A-Hexahydrocyclodeca[BFuran-10-YlMethyl Acetate	Bacteroides heparinolyticus	-0.00520051	0.983142
[(3Ar,4R,5R,6Z,9Z,11Ar)-4-Hydroxy-6,10-Dimethyl-3-Methylidene-2,8-Dioxo-4,5,11,11A-Tetrahydro-3Ah-Cyclodeca[BFuran-5-Yl (Z)-2-Methylbut-2-Enoate	Bacteroides heparinolyticus	-0.0221364	0.928327
[(2S,3S,4R,5R,6R)-5-Acetyloxy-3-Hydroxy-2-Methyl-6-[[(2R,3S,4S,5R,6S)-3,4,5-Trihydroxy-6-[5-Hydroxy-6-Methoxy-2-(4-Methoxyphenyl)-4-Oxochromen-7-YlOxyoxan-2-YlMethoxyOxan-4-Yl Acetate	Bacteroides heparinolyticus	-0.339852	0.154563
[(2R,3S,4S,5R,6S)-6-(3,4-Dihydroxybenzoyl)Oxy-3,4,5-Trihydroxyoxan-2-YlMethyl 3,4-Dihydroxybenzoate	Bacteroides heparinolyticus	-0.138728	0.571122
[(2R,3S,4S,5R,6S)-3,4-Dihydroxy-6-[3,7,8-Trihydroxy-2-(4-Hydroxy-3-Methoxyphenyl)-4-Oxochromen-5-YlOxy-5-[(2S,3R,4R,5R,6S)-3,4,5-Trihydroxy-6-Methyloxan-2-YlOxyoxan-2-YlMethyl Acetate	Bacteroides heparinolyticus	0.479621	0.0377088
[(2R,3S,4S,5R,6S)-3,4,5-Trihydroxy-6-[(2S,3R,4S,5S,6R)-3,4,5-Trihydroxy-6-(Hydroxymethyl)Oxan-2-YlOxyoxan-2-YlMethyl 8-Methylnonanoate	Bacteroides heparinolyticus	-0.0174877	0.943352
[(2R,3S,4S,5R,6R)-6-[1,7-Bis(4-Hydroxyphenyl)-5-Oxoheptan-3-YlOxy-3,4,5-Trihydroxyoxan-2-YlMethyl (E)-3-(4-Hydroxyphenyl)Prop-2-Enoate	Bacteroides heparinolyticus	-0.365627	0.123705
[(2R,3S,4S,5R,6R)-6-[1,7-Bis(3,4-Dihydroxyphenyl)-5-Oxoheptan-3-YlOxy-3,4,5-Trihydroxyoxan-2-YlMethyl (E)-3-(3,4-Dimethoxyphenyl)Prop-2-Enoate	Bacteroides heparinolyticus	0.0614899	0.802535
[(2R,3S,4S,5R,6R)-3,4,5-Trihydroxy-6-[(2R,3R,4S,5S,6R)-3,4,5-Trihydroxy-6-(Hydroxymethyl)Oxan-2-YlOxyoxan-2-YlMethyl 7-Methyloctanoate	Bacteroides heparinolyticus	-0.21493	0.376887
[(2R,3R,4S,5S,6R)-3-Acetyloxy-2-(Acetyloxymethyl)-5-Hexanoyloxy-6-[(2S,3R)-2,3,4-TrihydroxybutoxyOxan-4-Yl 14-Hydroxytetradecanoate	Bacteroides heparinolyticus	0.0795692	0.746088
[(2R)-1,1,2,3,3-Pentadeuterio-3-Heptadecanoyloxy-2-[(Z)-Tetradec-9-EnoylOxypropyl 2-(Trimethylazaniumyl)Ethyl Phosphate	Bacteroides heparinolyticus	-0.12052	0.623095
[(1R,2S,4R,5S,6S,11R,12R,14S,16R)-5,6,11-Trihydroxy-4-(Hydroxymethyl)-8,12,15,15-Tetramethyl-7-Oxo-3-Oxapentacyclo[9.5.0.02,4.06,10.014,16Hexadec-8-En-14-Yl Dodecanoate	Bacteroides heparinolyticus	-0.0212767	0.931104
[(10Z)-6,10-Bis(Hydroxymethyl)-3-Methylidene-2-Oxo-3A,4,5,6,7,8,9,11A-Octahydrocyclodeca[BFuran-4-Yl 2-Methylprop-2-Enoate	Bacteroides heparinolyticus	0.131161	0.592494
(Z)-9,12,13-Trihydroxyoctadec-15-Enoic Acid	Bacteroides heparinolyticus	-0.230776	0.341831
(Z)-3-(4-Hydroxyphenyl)-N-[4-[[(E)-3-(4-Hydroxyphenyl)Prop-2-EnoylAminoButylProp-2-Enamide	Bacteroides heparinolyticus	-0.194308	0.425387
(S)-Oleuropeic Acid	Bacteroides heparinolyticus	0.0319747	0.89661
(S)-Methyl 2-(3-(6,7-Dimethoxy-4-Oxoquinazolin-3(4H)-Yl)Propanamido)-3-Methylbutanoate	Bacteroides heparinolyticus	0.244321	0.313427
(S)-Curvularin	Bacteroides heparinolyticus	0.0471477	0.848004
(S)-Actinidine	Bacteroides heparinolyticus	-0.177091	0.468281
(R)-N-Acetyl-4-Naphthylalanine	Bacteroides heparinolyticus	-0.290743	0.227208
(R)-3-Hydroxy-Octadecanoic Acid	Bacteroides heparinolyticus	0.349262	0.142739
(R)-3-Hydroxydodecanoic Acid	Bacteroides heparinolyticus	-0.297611	0.215915
(R)-2-Hydroxycaprylic Acid	Bacteroides heparinolyticus	0.324667	0.175038
(E)-5-Hydroxy-N-[3-[5-[3-[[(E)-5-Hydroxy-3-Methylpent-2-EnoylAminoPropyl-3,6-Dioxopiperazin-2-YlPropyl-3-Methylpent-2-Enamide	Bacteroides heparinolyticus	0.135875	0.579141
(E)-5-(3,4,5,6-Tetrahydro-3-Pyridylidenemethyl)-2-Furanmethanol	Bacteroides heparinolyticus	-0.0295151	0.904527
(E)-3-(Acetyloxymethyl)-5-(2-Formyl-4-Hydroxy-5,5,8A-Trimethyl-1,4,4A,6,7,8-Hexahydronaphthalen-1-Yl)Pent-2-Enoic Acid	Bacteroides heparinolyticus	-0.100843	0.681238
(9S,14S)-10,13-Dimethylspiro[2,8,9,11,12,14,15,16-Octahydro-1H-Cyclopenta[APhenanthrene-17,5-Oxolane-2,3-Dione	Bacteroides heparinolyticus	0.36648	0.122766
(9R,10S,12Z)-9,10-Dihydroxy-8-Oxo-12-Octadecenoic Acid	Bacteroides heparinolyticus	-0.356641	0.133919
(7S,9E,11S,12R,13S,14S,15S,16R,17S,18S,19E,21Z)-13-(Acetyloxy)-15,17-Dihydroxy-11-Methoxy-3,7,12,14,16,18,22-Heptamethyl-6,23,27,29-Tetraoxo-8,30-Dioxa-24-Azatetracyclo[23.3.1.1^{4,7}.0^{5,28}Triaconta-1,3,5(28),9,19,21,25-Heptaen-2-Yl 4-Chlorobenzoa...	Bacteroides heparinolyticus	-0.172172	0.480922
(6-Bromo-2-Oxochromen-3-Yl)-N-[(2-Iodophenyl)CarbonylaminoCarboxamide	Bacteroides heparinolyticus	-0.0639495	0.794794
(5S)-17-Hydroxy-10,13-Dimethyltetradecahydro-1H-Cyclopenta[APhenanthren-3(2H)-One	Bacteroides heparinolyticus	0.371399	0.117444
(5R)-5-Hydroxy-1-(4-Hydroxy-3-Methoxyphenyl)Decan-3-One	Bacteroides heparinolyticus	0.336964	0.158322
(5-Nitro(2-Pyridyl))[(3,4,5-Trimethoxyphenyl)MethylAmine	Bacteroides heparinolyticus	-0.0247045	0.920036
(5E)-10-Heptyl-3,4,5,8,9,10-Hexahydro-5,8,9-Trihydroxy-2H-Oxecin-2-One	Bacteroides heparinolyticus	-0.322207	0.178519
(4S,5Z,6S)-4-(2-Methoxy-2-Oxoethyl)-5-[2-[(E)-3-Phenylprop-2-EnoylOxyethylidene-6-[(2S,3R,4S,5S,6R)-3,4,5-Trihydroxy-6-(Hydroxymethyl)Oxan-2-YlOxy-4H-Pyran-3-Carboxylic Acid	Bacteroides heparinolyticus	-0.317813	0.184854
(4E)-1,7-Bis(4-Hydroxyphenyl)Hept-4-En-3-One	Bacteroides heparinolyticus	0.248856	0.304244
(4Beta,6Alpha)-8-Daucene-4,6-Diol	Bacteroides heparinolyticus	0.430429	0.065828
(3R,5S)-1-Pyrroline-3-Hydroxy-5-Carboxylic Acid	Bacteroides heparinolyticus	-0.154954	0.526459
(3R,4R,6S,6As,8R,9R,10S,11S,11Ar,12R,13R)-11A-Acetoxy-4-(2-Chloroacetoxy)-1-Ethyl-9,11-Dihydroxy-6,10,13-Trimethoxy-3-(Methoxymethyl)Tetradecahydro-1H-3,6A,12-(Epiethane[1,1,2Triyl)-7,9-Methanonaphtho[2,3-BAzocin-8-Yl Benzoate	Bacteroides heparinolyticus	-0.00983838	0.968114
(3E,5Z)-1,3,5-Heptatriene	Bacteroides heparinolyticus	0.462404	0.0462199
(3E)-7-Hydroxy-3,7-Dimethyl-3-Octen-1-Yl 6-O-(6-Deoxy-Alpha-L-Mannopyranosyl)-Beta-D-Glucopyranoside	Bacteroides heparinolyticus	0.210924	0.386056
(3E)-3-Benzylidene-4-Methyl-1H-1,4-Benzodiazepine-2,5-Dione	Bacteroides heparinolyticus	0.0714537	0.771291
(3Beta,5Xi,9Xi,13Xi,16Beta,17Xi,22R,23R,24R)-3-{[Alpha-L-Arabinofuranosyl-(1-2)-[Beta-D-Glucopyranosyl-(1-3)-Alpha-L-ArabinopyranosylOxy}-20-Hydroxy-24-Methyl-16,23:16,30-Diepoxydammar-25-En-22-Yl Acetate	Bacteroides heparinolyticus	0.0197636	0.935993
(3Beta,5Alpha,9Xi)-3-{[Beta-D-Glucopyranosyl-(1-6)-Beta-D-Glucopyranosyl-(1-4)-6-Deoxy-3-O-Methyl-Beta-L-IdopyranosylOxy}-14-Hydroxy-19-Oxocard-20(22)-Enolide	Bacteroides heparinolyticus	-0.270674	0.262362
(3,4-Dimethoxyphenyl)-N-[4-(Cyanomethyl)PhenylCarboxamide	Bacteroides heparinolyticus	-0.12566	0.608236
(3,4-Dimethoxyphenyl)-N-[(4-Phenylpiperazinyl)MethylCarboxamide	Bacteroides heparinolyticus	-0.162333	0.506702
(2S,4R,9Beta,16Alpha,17Xi,23E)-2-(Beta-D-Glucopyranosyloxy)-16,20-Dihydroxy-9,10,14-Trimethyl-1,11,22-Trioxo-4,9-Cyclo-9,10-Secocholesta-5,23-Dien-25-Yl Acetate	Bacteroides heparinolyticus	0.118061	0.630256
(2S,3S,4S,5R,6R)-6-[[(3S,6Ar,6Bs,8As,12As,14Br)-4,4,6A,6B,11,11,14B-Heptamethyl-8A-[(2S,3R,4S,5S,6R)-3,4,5-Trihydroxy-6-(Hydroxymethyl)Oxan-2-YlOxycarbonyl-1,2,3,4A,5,6,7,8,9,10,12,12A,14,14A-Tetradecahydropicen-3-YlOxy-3,5-Dihydroxy-4-[(2S,3R,4R,5R,6S)-3,4,5-Trihydroxy-6-Methyloxan-2-YlOxyoxane-2-Carboxylic Acid	Bacteroides heparinolyticus	-0.265636	0.271693
(2S,3S)-3-Decyl-2-Hydroxy-2-(3-Methoxy-3-Oxopropyl)Butanedioic Acid	Bacteroides heparinolyticus	0.455025	0.050287
(2S)-2-[(Tert-Butoxy)Carbonylamino-3-[BenzyloxycarbonylPropanoic Acid	Bacteroides heparinolyticus	-0.297635	0.215877
(2R,4S,5R)-4-[(2S,4S,5R)-4-[(2S,4S,5R)-4-[(2S,4S,5R)-3,5-Dihydroxy-6-(Hydroxymethyl)-4-[(2S,4R,5S)-3,4,5-Trihydroxy-6-(Hydroxymethyl)Oxan-2-YlOxyoxan-2-YlOxy-3,5-Dihydroxy-6-(Hydroxymethyl)Oxan-2-YlOxy-3,5-Dihydroxy-6-(Hydroxymethyl)Oxan-2-YlOxy-6-(Hydroxymethyl)Oxane-2,3,5-Triol	Bacteroides heparinolyticus	-0.454789	0.0504215
(2R,3S,4S,5S,6S)-2-(((2R,3R,4S,5S,6R)-2-Hydroxy-5-(((2R,3R,4R,5S,6R)-5-Hydroxy-4-(((2R,3R,4R,5S,6R)-3,4,5-Trihydroxy-6-(Hydroxymethyl)Tetrahydro-2H-Pyran-2-Yl)Oxy)-3-(((2R,3R,4R,5S)-3,4,5-Trihydroxytetrahydro-2H-Pyran-2-Yl)Oxy)-6-((((2R,3R,4S,5S)-3,4,...	Bacteroides heparinolyticus	-0.32857	0.169607
(2R,3R,4S,5S,6R)-2-Octoxy-6-[[(2S,3R,4S,5R)-3,4,5-Trihydroxyoxan-2-YlOxymethylOxane-3,4,5-Triol	Bacteroides heparinolyticus	-0.11117	0.650483
(2R,3R,11Bs)-2-[(6,7-Dimethoxy-3,4-Dihydroisoquinolin-1-Yl)Methyl-3-Ethyl-9,10-Dimethoxy-2,3,4,6,7,11B-Hexahydro-1H-Pyrido[2,1-AIsoquinoline	Bacteroides heparinolyticus	-0.174631	0.47458
(2R)-2-[(2R,5S)-5-[(2S)-2-HydroxybutylOxolan-2-YlPropanoic Acid	Bacteroides heparinolyticus	0.0368939	0.880804
(2R)-2-((2S,3R)-3-Methyl-2-((7S)-5-Oxo-7,8,13,13B-Tetrahydro-5H-Benzo[1,2Indolizino[8,7-BIndole-7-Carboxamido)Pentanamido)Propanoic Acid	Bacteroides heparinolyticus	-0.342441	0.151244
(2-Isobutyrylamino-Acetylamino)-Acetic Acid	Bacteroides heparinolyticus	0.18201	0.455809
(2E,6E)-3,7,11,15,19,23,27,31,35-Nonamethylhexatriaconta-2,6,34-Triene-1,10,11,15,19,23,27,31-Octol	Bacteroides heparinolyticus	0.144898	0.553947
(2E,4E,14E)-13-Hydroperoxy-N-(2-Methylpropyl)Icosa-2,4,14-Trienamide	Bacteroides heparinolyticus	0.341884	0.151955
(2E,4E,14E)-13-Hydroperoxy-1-Piperidin-1-Ylicosa-2,4,14-Trien-1-One	Bacteroides heparinolyticus	0.42797	0.0675597
(2E,4E)-N-[2-(4-Hydroxyphenyl)EthylDodeca-2,4-Dienamide	Bacteroides heparinolyticus	-0.149895	0.54021
(2E)-3-[5-(3,4-Dichlorophenyl)(2-Furyl)-2-(2-1,2,3,4-Tetrahydroisoquinolylcar Bonyl)Prop-2-Enenitrile	Bacteroides heparinolyticus	-0.0860858	0.726026
(2E)-3-(2H-Benzo[3,4-D1,3-Dioxolen-5-Yl)-2-(Acetylamino)-N-Benzylprop-2-Enami De	Bacteroides heparinolyticus	-0.0962094	0.6952
(2-Aminoethoxy)[(2R)-3-(Hexadecanoyloxy)-2-HydroxypropoxyPhosphinic Acid	Bacteroides heparinolyticus	-0.302738	0.207729
(2-Aminoethoxy)[(2R)-2-Hydroxy-3-[(9Z)-Octadec-9-EnoyloxyPropoxyPhosphinic Acid	Bacteroides heparinolyticus	-0.376318	0.112288
(2-{[(2R)-3-[(1Z)-Hexadec-1-En-1-Yloxy-2-Hydroxypropyl PhosphonatoOxy}Ethyl)Trimethylazanium	Bacteroides heparinolyticus	-0.275999	0.252719
(2-{[(2R)-2-Hydroxy-3-[(1Z)-Octadec-1-En-1-YloxyPropyl PhosphonatoOxy}Ethyl)Trimethylazanium	Bacteroides heparinolyticus	-0.454789	0.0504215
(2-{[(2R)-2-Hydroxy-3-(Tetradecanoyloxy)Propyl PhosphonatoOxy}Ethyl)Trimethylazanium	Bacteroides heparinolyticus	-0.133405	0.586123
(1S,4S,8R,14S)-11-Ethyl-12-Oxo-7,9,13-Trioxatetracyclo[6.5.1.0(1),(1).0,(1)Tetradeca-2,5-Diene-5-Carboxylic Acid	Bacteroides heparinolyticus	-0.167252	0.49373
(1R,4S,7S,8S,9R,12E,20R,21R,22S,23S)-7,8,21,22,23-Pentahydroxy-12,16-Dimethyl-3,5,10,19,24-Pentaoxatricyclo[18.3.1.04,9Tetracos-12-En-11-One	Bacteroides heparinolyticus	0.29022	0.228082
(1R,3R)-1-Aminocyclopentane-1,3-Dicarboxylic Acid	Bacteroides heparinolyticus	-0.0245959	0.920386
(1R,3As,3Br,6Ar,7As,9R,11R,11As,12Ar,13Ar,15Ar)-3A,11,11A-Trihydroxy-9,15A-Dimethyl-1-(5-Oxo-2,5-Dihydro-3-Furanyl)Icosahydro-7Ah,13Ah-Cyclopenta[7,8Phenanthro[2,3-BPyrano[3,2-E[1,4Dioxine-13A-Carbaldehyde	Bacteroides heparinolyticus	0.248146	0.305672
(1As,2Z,4E,14R,15As)-8-Chloro-9,11-Dihydroxy-14-Methyl-1A,14,15,15A-Tetrahydro-6H-Oxireno[E[2Benzoxacyclotetradecine-6,12(7H)-Dione	Bacteroides heparinolyticus	-0.012298	0.960148
(11S)-14-Ethyl-12-Ethylidene-8,14-Diazapentacyclo[9.5.2.0<1,9.0<2,7.0<14,17 Octadeca-2,4,6,9-Tetraene-10-Carbaldehyde, Iodide	Bacteroides heparinolyticus	-0.186929	0.443509
(10R,13S)-17-((Z)-5,5-Diphenylpenta-2,4-Dien-2-Yl)-10,13-Dimethyl-2,3,4,7,8,9,10,11,12,13,14,15,16,17-Tetradecahydro-1H-Cyclopenta[APhenanthren-3-Ol	Bacteroides heparinolyticus	0.218904	0.367912
(10Betah,11Xi)-11-Hydroxy-13-Nor-6-Eremophilen-8-One	Bacteroides heparinolyticus	-0.0983838	0.688637
(+)-Aspermytin A	Bacteroides heparinolyticus	0.194308	0.425387
(+)-Aerugine	Bacteroides heparinolyticus	-0.213985	0.379039
(+)-12-Hydroxyamorphigenin	Bacteroides heparinolyticus	0.0938773	0.702263
Ziyuglycoside I	Cutibacterium acnes	-0.349516	0.142429
Zardaverine	Cutibacterium acnes	-0.258259	0.285726
Yohimbinic Acid Monohydrate	Cutibacterium acnes	0.14587	0.551263
Xyloside	Cutibacterium acnes	-0.145394	0.552578
Xylose	Cutibacterium acnes	-0.381371	0.107162
Xi-5-Hydroxydecanoic Acid	Cutibacterium acnes	0.191564	0.432079
Xanthylic Acid	Cutibacterium acnes	0.455385	0.0500825
Xanthosine	Cutibacterium acnes	-0.272408	0.259197
Xanthine	Cutibacterium acnes	-0.240774	0.320726
Vitispirane	Cutibacterium acnes	0.117751	0.63116
Vitamin K1	Cutibacterium acnes	0.177505	0.467225
Vinpocetine	Cutibacterium acnes	-0.0263621	0.914689
Vindoline	Cutibacterium acnes	-0.337435	0.157706
Verbascose	Cutibacterium acnes	-0.314726	0.189394
Veratroylzygadenine	Cutibacterium acnes	-0.230993	0.341364
Verapamil	Cutibacterium acnes	-0.215103	0.376493
Vanilmandelic Acid	Cutibacterium acnes	0.297013	0.216883
Vanilloylglycine	Cutibacterium acnes	0.310282	0.196059
Valylvaline	Cutibacterium acnes	-0.330405	0.167096
Valylarginine	Cutibacterium acnes	-0.367312	0.121854
Valproic Acid	Cutibacterium acnes	0.126538	0.605712
Val-Phe	Cutibacterium acnes	-0.420775	0.0728208
Val-Ile	Cutibacterium acnes	-0.365554	0.123786
Val-Gly-Val	Cutibacterium acnes	-0.0175747	0.943071
Vaccenyl Carnitine	Cutibacterium acnes	-0.287322	0.232973
Usambarensine	Cutibacterium acnes	-0.105448	0.667461
Ursodiol	Cutibacterium acnes	-0.337159	0.158067
Urocanic Acid	Cutibacterium acnes	-0.579966	0.00924261
Uridine	Cutibacterium acnes	-0.093146	0.704483
Uric Acid	Cutibacterium acnes	-0.1529	0.532023
Uracil	Cutibacterium acnes	-0.274166	0.256014
Undecanedioic Acid	Cutibacterium acnes	0.34095	0.15315
UMP	Cutibacterium acnes	-0.105448	0.667461
UDP-Glucose	Cutibacterium acnes	-0.0510563	0.835561
UDP-Glcnac	Cutibacterium acnes	-0.275923	0.252856
Tyr-Val	Cutibacterium acnes	-0.34095	0.15315
Tyr-Pro	Cutibacterium acnes	-0.239016	0.324379
Tyrosylleucine	Cutibacterium acnes	-0.557813	0.0130761
Tyrosylisoleucine	Cutibacterium acnes	-0.207382	0.394267
Tyrosylglutamine	Cutibacterium acnes	-0.256704	0.288741
Tyrosine	Cutibacterium acnes	-0.332162	0.164713
Tyr-Ala	Cutibacterium acnes	-0.396484	0.0928404
Tschimganidin	Cutibacterium acnes	0.33392	0.162354
Tryptophan	Cutibacterium acnes	-0.263621	0.275484
Trp-Glu	Cutibacterium acnes	-0.30168	0.209401
Troxilin B3	Cutibacterium acnes	-0.222418	0.360078
Tropic Acid	Cutibacterium acnes	-0.356767	0.133773
Tris-(2-Chloroisopropyl)Phosphate	Cutibacterium acnes	0.1529	0.532023
Triptophenolide	Cutibacterium acnes	-0.154658	0.527261
Triprolidine	Cutibacterium acnes	-0.0531928	0.828774
Trimethyloxamine	Cutibacterium acnes	-0.246046	0.309915
Trimethyl Glycine	Cutibacterium acnes	-0.442883	0.0575649
Trigonelline	Cutibacterium acnes	-0.579966	0.00924261
Trifluoromethanesulfonic Acid	Cutibacterium acnes	-0.200352	0.410842
Trifluoroacetic Acid	Cutibacterium acnes	0.388401	0.100315
Triethyl Phosphate	Cutibacterium acnes	0.191564	0.432079
Tridecanoylglycine	Cutibacterium acnes	0.096661	0.693836
Tridecanedioic Acid	Cutibacterium acnes	0.230229	0.343008
Trichophycin B	Cutibacterium acnes	-0.110675	0.651945
Tricarballylic Acid	Cutibacterium acnes	-0.059754	0.808009
Tributyl Phosphate	Cutibacterium acnes	0.321617	0.17936
Triacetylfusarinine C	Cutibacterium acnes	0.14587	0.551263
Traumatic Acid	Cutibacterium acnes	0.135325	0.580691
Trans-3-Octenedioic Acid	Cutibacterium acnes	-0.0826012	0.736734
Trans-2-Hexyl-1-Cyclopropaneacetic Acid	Cutibacterium acnes	0.0685414	0.780391
Thymine	Cutibacterium acnes	-0.295255	0.219746
Thymidine	Cutibacterium acnes	-0.295255	0.219746
Thr-Val-Leu	Cutibacterium acnes	-0.105448	0.667461
Thr-Pro	Cutibacterium acnes	-0.446398	0.0553811
Thromboxane B2	Cutibacterium acnes	-0.290077	0.228322
Thr-Leu	Cutibacterium acnes	-0.362039	0.127715
Threonyltryptophan	Cutibacterium acnes	-0.445704	0.0558073
Threonylphenylalanine	Cutibacterium acnes	-0.29877	0.214046
Threonine	Cutibacterium acnes	-0.347979	0.144312
Thiofanox	Cutibacterium acnes	0.244289	0.313494
Thioctic Acid	Cutibacterium acnes	-0.411248	0.0802473
Thiamine	Cutibacterium acnes	-0.333812	0.162499
Theobromine	Cutibacterium acnes	-0.360915	0.12899
Theaflavin Monogallate A	Cutibacterium acnes	0.179341	0.462555
TG(17:0/18:1/18:1)	Cutibacterium acnes	-0.00878736	0.971519
TG(14:1(9Z)/16:1(9Z)/16:1(9Z))	Cutibacterium acnes	-0.150129	0.539569
Teucroxide	Cutibacterium acnes	0.149385	0.541604
Tetrasaccharides	Cutibacterium acnes	-0.0764836	0.755643
Tetrahydropyridine	Cutibacterium acnes	-0.137083	0.57574
Tetrahydroharmol	Cutibacterium acnes	0.490335	0.0330589
Tetraethylene Glycol	Cutibacterium acnes	0.246046	0.309915
Tetradecyldiethanolamine	Cutibacterium acnes	0.033392	0.892052
Tetradecanedioic Acid	Cutibacterium acnes	0.328647	0.169502
Tert-Butyl 1-(2-Furylmethyl)-5-Hydroxy-2-Methylbenzo[GIndole-3-Carboxylate	Cutibacterium acnes	-0.224244	0.356045
Tert-Butoxycarbonylasparagine	Cutibacterium acnes	-0.28471	0.237436
Teraspiridole C	Cutibacterium acnes	-0.272528	0.258979
Taxifolin	Cutibacterium acnes	-0.323517	0.176659
Taurolithocholate Sulfate	Cutibacterium acnes	-0.348592	0.14356
Taurine	Cutibacterium acnes	-0.286468	0.234426
Surfactin	Cutibacterium acnes	0.249561	0.302831
Sulfolithocholic Acid	Cutibacterium acnes	0.0263621	0.914689
Sulfadimethoxine	Cutibacterium acnes	-0.218211	0.369468
Sucrose	Cutibacterium acnes	-0.401912	0.0880538
Succinylcarnitine	Cutibacterium acnes	-0.352528	0.138787
Succinic Anhydride	Cutibacterium acnes	-0.121266	0.620931
Succinic Acid	Cutibacterium acnes	-0.226714	0.350631
Subsessiline	Cutibacterium acnes	0.101099	0.680471
Suberylglycine	Cutibacterium acnes	-0.0158451	0.948666
Suberic Acid	Cutibacterium acnes	0.316345	0.187004
Strychnine	Cutibacterium acnes	-0.455385	0.0500825
Stearic Acid Amide	Cutibacterium acnes	0.0826012	0.736734
Stachyose	Cutibacterium acnes	-0.313838	0.190714
Spiculisporic Acid	Cutibacterium acnes	-0.284722	0.237416
Sphingosine	Cutibacterium acnes	-0.253187	0.295627
Spermine	Cutibacterium acnes	-0.363797	0.12574
Spermidine	Cutibacterium acnes	-0.344465	0.148686
Sparteine-15-Carboxylic Acid	Cutibacterium acnes	0.202109	0.406663
Smenospongine	Cutibacterium acnes	-0.0812217	0.740986
SM(d18:1/16:0)	Cutibacterium acnes	-0.393674	0.0953916
Sinomenine	Cutibacterium acnes	-0.238306	0.325861
Shikimic Acid	Cutibacterium acnes	0.267136	0.268895
Serylalanine	Cutibacterium acnes	-0.339192	0.155416
Ser-Val	Cutibacterium acnes	-0.347979	0.144312
Ser-Phe	Cutibacterium acnes	-0.342707	0.150906
Ser-Leu	Cutibacterium acnes	-0.397189	0.0922084
Sedoheptulose	Cutibacterium acnes	-0.13884	0.570808
Sebacic Acid	Cutibacterium acnes	-0.260106	0.282172
Scyllo-Inositol	Cutibacterium acnes	-0.265378	0.272177
Scutellarin	Cutibacterium acnes	-0.42816	0.0674244
Sayaendoside	Cutibacterium acnes	-0.214473	0.377926
Sativic Acid	Cutibacterium acnes	-0.217593	0.37086
Sarcosine	Cutibacterium acnes	-0.351494	0.140029
Sarcinaxanthin Monoglucoside	Cutibacterium acnes	-0.0198253	0.935794
Santonin	Cutibacterium acnes	0.277681	0.249722
Salviaflaside	Cutibacterium acnes	-0.186175	0.445384
Saccharin	Cutibacterium acnes	-0.221831	0.361379
Rosmarinic Acid	Cutibacterium acnes	-0.240879	0.320507
Rimantadine	Cutibacterium acnes	0.101933	0.677968
Rhodojaponin II	Cutibacterium acnes	-0.237676	0.32718
Reserpine	Cutibacterium acnes	-0.0910395	0.710889
R-Deprenyl N-Oxide	Cutibacterium acnes	0.260106	0.282172
Raffinose	Cutibacterium acnes	-0.188137	0.440516
Radiclonic Acid	Cutibacterium acnes	0.407733	0.0831239
Racivir	Cutibacterium acnes	-0.0371707	0.879916
Quinovin	Cutibacterium acnes	-0.304035	0.205691
Quinolinol	Cutibacterium acnes	-0.0562391	0.819119
Quinidine	Cutibacterium acnes	0.0228471	0.926032
Quinelorane Dihydrochloride	Cutibacterium acnes	-0.176212	0.470526
Quinaldine	Cutibacterium acnes	-0.396127	0.0931618
Pyruvate	Cutibacterium acnes	-0.235501	0.331757
Pyroglu-Val	Cutibacterium acnes	-0.353252	0.137922
Pyroglu-Tyr	Cutibacterium acnes	-0.362468	0.127232
Pyroglutamylisoleucine	Cutibacterium acnes	-0.289983	0.22848
Pyroglutaminylglutamine	Cutibacterium acnes	-0.265378	0.272177
Pyroglu-Pro	Cutibacterium acnes	-0.274166	0.256014
Pyroglu-Ile-Arg	Cutibacterium acnes	-0.177505	0.467225
Pyridoxamine Dihydrochloride	Cutibacterium acnes	-0.463973	0.0453886
Pyridoxal Phosphate	Cutibacterium acnes	-0.21181	0.384019
Pyridine	Cutibacterium acnes	-0.0650265	0.79141
Pyrenol	Cutibacterium acnes	-0.339192	0.155416
Pyrazinamide	Cutibacterium acnes	0.0246046	0.920358
Psicose	Cutibacterium acnes	-0.330405	0.167096
Pseudouridine 5-Phosphate	Cutibacterium acnes	-0.142355	0.560998
Pseudouridine	Cutibacterium acnes	-0.263621	0.275484
Pseudoephedrine	Cutibacterium acnes	0.0299296	0.903192
Protoanemonin	Cutibacterium acnes	-0.172232	0.480765
Propyphenazone	Cutibacterium acnes	0.300528	0.211232
Propylene Glycol Phenyl Ether	Cutibacterium acnes	0.0544816	0.824686
Propamocarb	Cutibacterium acnes	-0.409154	0.0819523
Prolylvaline	Cutibacterium acnes	-0.344465	0.148686
Prolylproline	Cutibacterium acnes	-0.388401	0.100315
Prolylhydroxyproline	Cutibacterium acnes	-0.29174	0.225544
Prolylarginine	Cutibacterium acnes	-0.360282	0.129712
Prolylalanine	Cutibacterium acnes	-0.495607	0.0309408
Proline	Cutibacterium acnes	-0.332162	0.164713
Pro-Gln	Cutibacterium acnes	-0.179262	0.462755
Procymidone	Cutibacterium acnes	-0.241508	0.319208
Prilocaine	Cutibacterium acnes	0.28471	0.237436
Prenol	Cutibacterium acnes	0.202109	0.406663
Porphobilinogen	Cutibacterium acnes	-0.244289	0.313494
Polyinosinic Acid	Cutibacterium acnes	-0.0579966	0.813559
P-Nitrophenyl-Alpha-Galactopyranoside	Cutibacterium acnes	0.172535	0.479982
Plantagonine	Cutibacterium acnes	0.17399	0.47623
Pivaloylcarnitine	Cutibacterium acnes	-0.102643	0.675843
Piperazine	Cutibacterium acnes	-0.0562391	0.819119
Pipecolic Acid	Cutibacterium acnes	-0.344465	0.148686
Pindolol	Cutibacterium acnes	0.4587	0.0482286
Pimelic Acid	Cutibacterium acnes	-0.300528	0.211232
Pidolic Acid	Cutibacterium acnes	-0.205624	0.398376
Phytosphingosine	Cutibacterium acnes	-0.00702989	0.977214
Phyllanthin	Cutibacterium acnes	-0.326249	0.172822
Phthalimide	Cutibacterium acnes	0.115993	0.636299
Phthalic Anhydride	Cutibacterium acnes	0.32689	0.171931
Phosphorylethanolamine	Cutibacterium acnes	-0.321617	0.17936
Phosphoric Acid	Cutibacterium acnes	-0.196837	0.419268
Phosphocholine	Cutibacterium acnes	0.0351494	0.886405
Phe-Tyr	Cutibacterium acnes	-0.388257	0.100453
Phe-Thr	Cutibacterium acnes	-0.393674	0.0953916
Phe-Pro	Cutibacterium acnes	0.416521	0.0760711
Phenylsulfate	Cutibacterium acnes	-0.0456943	0.85264
Phenylmethyl Benzeneacetate	Cutibacterium acnes	0.117751	0.63116
Phenylethylmalonamide	Cutibacterium acnes	-0.397189	0.0922084
Phenylalanylphenylalanine	Cutibacterium acnes	-0.432635	0.0643033
Phenylalanylleucine	Cutibacterium acnes	-0.315605	0.188094
Phenylalanylhistidine	Cutibacterium acnes	-0.264938	0.273004
Phenylalanyl-Glycine	Cutibacterium acnes	-0.367312	0.121854
Phenylalanylglycine	Cutibacterium acnes	-0.314587	0.189599
Phenylalanylglutamate	Cutibacterium acnes	-0.377856	0.110709
Phenylalanyl-Gamma-Glutamate	Cutibacterium acnes	-0.371581	0.11725
Phenylalanylarginine	Cutibacterium acnes	-0.497434	0.0302321
Phenylalanylalanine	Cutibacterium acnes	-0.207382	0.394267
Phenylalanine	Cutibacterium acnes	-0.413006	0.0788369
Phenylacetylglutamine	Cutibacterium acnes	-0.195079	0.423515
Phenylacetic Acid	Cutibacterium acnes	-0.0650265	0.79141
Phenyl Hexopyranoside	Cutibacterium acnes	-0.435853	0.0621268
Phenyl Acetate	Cutibacterium acnes	0.411248	0.0802473
Phenol	Cutibacterium acnes	-0.550089	0.014679
Phe-Met	Cutibacterium acnes	-0.291339	0.226212
Phe-Gln	Cutibacterium acnes	-0.33055	0.166898
PG 16:0_20:5;O	Cutibacterium acnes	-0.265845	0.271303
PFSM-perfluoroalkyl_sulfonamide	Cutibacterium acnes	-0.0738138	0.763938
PFSM-ammonio_N_CMAmP_FT_FOSA	Cutibacterium acnes	-0.059754	0.808009
PFSM-ammonio	Cutibacterium acnes	0.0757042	0.758062
PFSA-Cl	Cutibacterium acnes	-0.101933	0.677968
PFCA-unsaturated	Cutibacterium acnes	0.240774	0.320726
PFCA-H	Cutibacterium acnes	0.142418	0.560824
PFAP-PAP	Cutibacterium acnes	-0.207382	0.394267
PFAP-diPAP	Cutibacterium acnes	-0.111479	0.649572
Peucenin	Cutibacterium acnes	-0.152625	0.532769
Perfluorooctanoic Acid	Cutibacterium acnes	0.0702989	0.774896
Peracetic Acid	Cutibacterium acnes	-0.509667	0.0258067
Pentachlorophenol	Cutibacterium acnes	0.249561	0.302831
Pendimethalin	Cutibacterium acnes	-0.492196	0.0322986
Peloruside B	Cutibacterium acnes	-0.265378	0.272177
P-Cresol	Cutibacterium acnes	0.289983	0.22848
PC(17:1/18:2)	Cutibacterium acnes	0.347979	0.144312
PC(17:0/20:4(4Z,7Z,10Z,13Z))	Cutibacterium acnes	-0.14587	0.551263
PC(17:0/18:2(4Z,7Z))	Cutibacterium acnes	-0.210897	0.386119
PC(15:0/20:4(5Z,8Z,11Z,14Z))	Cutibacterium acnes	0.246046	0.309915
Pantothenol	Cutibacterium acnes	0.268399	0.266551
Pantothenic Acid	Cutibacterium acnes	-0.277681	0.249722
Palatinose	Cutibacterium acnes	-0.501654	0.0286432
Oxoglutaric Acid	Cutibacterium acnes	-0.195079	0.423515
Oxalic Acid	Cutibacterium acnes	0.210897	0.386119
Ouabain	Cutibacterium acnes	-0.243395	0.315323
O-Trimethoxy-3,4,5-Benzoyl-Oh-Vincamajine	Cutibacterium acnes	-0.121418	0.620488
Oseltamivir Acid	Cutibacterium acnes	0.216549	0.373215
Ornithine	Cutibacterium acnes	-0.268893	0.265637
O-Propanoyl-D-Carnitine	Cutibacterium acnes	-0.316345	0.187004
Ophthalmic Acid	Cutibacterium acnes	0.059754	0.808009
Okaramine R	Cutibacterium acnes	-0.096661	0.693836
O-Dodecylbenzenesulfonic Acid	Cutibacterium acnes	-0.33392	0.162354
O-Desmethyl Tramadol	Cutibacterium acnes	0.096661	0.693836
Octopamine	Cutibacterium acnes	-0.0263621	0.914689
Octanoic Acid	Cutibacterium acnes	0.261863	0.278816
Octadecenedioic Acid	Cutibacterium acnes	-0.0896311	0.715182
O-Cresol Sulfate	Cutibacterium acnes	0.094066	0.701691
O-(17-Carboxyheptadecanoyl)Carnitine	Cutibacterium acnes	0.147628	0.546424
N-Undecanoylglycine	Cutibacterium acnes	0.418278	0.0747154
N-Phenyl[(9,11,13-Trimethyl-8,15-Dioxatetracyclo[10.2.2.0<2,7.0<9,14Hexadec A-2(7),3,5-Trien-12-Yl)MethoxyCarboxamide	Cutibacterium acnes	-0.283451	0.239608
Notoginsenoside Fe	Cutibacterium acnes	-0.0254945	0.917487
Norvaline	Cutibacterium acnes	-0.386644	0.101996
Norleucine	Cutibacterium acnes	-0.446398	0.0553811
Norfentanyl	Cutibacterium acnes	0.376099	0.112514
N-Nonanoylglycine	Cutibacterium acnes	0.295255	0.219746
N-Methyl-A-Aminoisobutyric Acid	Cutibacterium acnes	-0.335677	0.160019
N-Lauroylsarcosine	Cutibacterium acnes	0.407733	0.0831239
N-Lactoylvaline	Cutibacterium acnes	-0.13978	0.568177
N-Lactoyl-Tryptophan	Cutibacterium acnes	0.265378	0.272177
N-Lactoylleucine	Cutibacterium acnes	-0.186374	0.444889
N-Lactoyl-Glycine	Cutibacterium acnes	-0.377856	0.110709
Nisoldipine	Cutibacterium acnes	-0.433407	0.0637761
Nicotianamine	Cutibacterium acnes	-0.347979	0.144312
Niacin	Cutibacterium acnes	0.249561	0.302831
N-Hydroxy-1-Aminonaphthalene	Cutibacterium acnes	0.355009	0.135836
N-Fructosyl Pyroglutamate	Cutibacterium acnes	-0.586996	0.00823752
N-Fructosyl Isoleucylglutamate	Cutibacterium acnes	-0.114236	0.641454
N-Fructosyl Isoleucine	Cutibacterium acnes	-0.317363	0.185511
N-Feruloyloctopamine	Cutibacterium acnes	-0.275923	0.252856
N-Ethyl-N-(4-Ethylphenyl)-2-[(4-Hydroxyquinazolin-2-Yl)ThioAcetamide	Cutibacterium acnes	-0.225055	0.354261
N-Epsilon-Formyl-L-Lysine	Cutibacterium acnes	-0.356767	0.133773
Nefopam	Cutibacterium acnes	0.105448	0.667461
N-Decanoylglycine	Cutibacterium acnes	0.172232	0.480765
N-Cyclopentyl-2-{4-[(6-Ethoxy-2-Oxochromen-4-Yl)MethylPiperazinyl}Acetamide	Cutibacterium acnes	-0.267606	0.268021
N-Cyclohexyl-2-[1-(4-Methoxyphenyl)(1,2,3,4-Tetrahydrobeta-Carbolin-2-Yl)Acet Amide	Cutibacterium acnes	-0.25	0.301953
N-Butylbenzenesulfonamide	Cutibacterium acnes	-0.0773288	0.753022
Naringin	Cutibacterium acnes	0.138344	0.572198
Naproanilide	Cutibacterium acnes	-0.392901	0.0961023
N-Alpha-Acetyl-L-Lysine	Cutibacterium acnes	-0.369816	0.119138
Nafadotride	Cutibacterium acnes	-0.235501	0.331757
N-Acetylvaline	Cutibacterium acnes	-0.172232	0.480765
N-Acetyltaurine	Cutibacterium acnes	-0.184535	0.449475
N-Acetylspermine	Cutibacterium acnes	-0.240774	0.320726
N-Acetylputrescine	Cutibacterium acnes	-0.277681	0.249722
N-Acetylphenylalanine	Cutibacterium acnes	-0.239016	0.324379
N-Acetylornithine	Cutibacterium acnes	-0.297441	0.216189
N-Acetylneuraminic Acid	Cutibacterium acnes	-0.240774	0.320726
N-Acetylmethionine	Cutibacterium acnes	0.198594	0.415043
N-Acetylleucine	Cutibacterium acnes	-0.0741397	0.762924
N-Acetyl-L-Arginine	Cutibacterium acnes	-0.439132	0.0599666
N-Acetylisoleucine	Cutibacterium acnes	-0.274166	0.256014
N-Acetylhistamine	Cutibacterium acnes	-0.464551	0.0450851
N-Acetylglucosamine	Cutibacterium acnes	-0.347979	0.144312
N-Acetylgalactosamine 4-Sulfate	Cutibacterium acnes	-0.196813	0.419324
N-Acetyldopamine	Cutibacterium acnes	0.235501	0.331757
N-Acetylaspartic Acid	Cutibacterium acnes	-0.328647	0.169502
N-Acetylalanine	Cutibacterium acnes	-0.101933	0.677968
N6-Succinyladenosine	Cutibacterium acnes	-0.267136	0.268895
N6-Benzyl-9H-Purine-2,6-Diamine	Cutibacterium acnes	-0.285211	0.236575
N6-Acetyl-L-Lysine	Cutibacterium acnes	-0.391916	0.0970128
N2,N5-Diacetylornithine	Cutibacterium acnes	-0.409491	0.0816763
N1-Acetylspermidine	Cutibacterium acnes	-0.240774	0.320726
N1,N8-Diacetylspermidine	Cutibacterium acnes	-0.404265	0.0860356
N-{4-[N-BenzylcarbamoylPhenyl}(3,4,5-Trimethoxyphenyl)Carboxamide	Cutibacterium acnes	-0.29011	0.228266
N-{4-[(3,5-Dimethoxyphenyl)CarbonylaminoPhenyl}Acetamide	Cutibacterium acnes	-0.32689	0.171931
N-{(1E)-2-[4-(Dimethylamino)Phenyl-1-Azavinyl}-2-[(3,5-Dioxo(2H,4H-1,2,4-Tria Zin-6-Yl))AminoAcetamide	Cutibacterium acnes	-0.27483	0.254818
N-[4-(Methylethyl)Phenyl-2-(9-Methyl-6-Oxohydropurin-8-Ylthio)Butanamide	Cutibacterium acnes	-0.25108	0.299801
N-[3,5-Dimethyl-4-(2-Morpholin-4-Yl-2-Oxoethoxy)Phenyl(3,4,5-Trimethoxyphenyl )Carboxamide	Cutibacterium acnes	-0.0694506	0.777547
N-[3,5-Bis(Trifluoromethyl)Phenyl-2-(2-1,2,3,4-Tetrahydroisoquinolyl)Acetamid E	Cutibacterium acnes	-0.217155	0.371846
N-[2-(3,4-Dimethoxyphenyl)Ethyl-2-(4-Methylphenoxy)Acetamide	Cutibacterium acnes	-0.272887	0.258326
N-[(1E)-2-(3,4,5-Trimethoxyphenyl)-1-Azavinyl-N-(3,4-Dimethylphenyl)Butane-1 ,4-Diamide	Cutibacterium acnes	-0.196946	0.419006
N-[(1E)-2-(3,4,5-Trimethoxyphenyl)-1-Azavinyl-N-(2-Methylphenyl)Butane-1,4-D Iamide	Cutibacterium acnes	-0.0492092	0.841436
N,N-Diphenylamine	Cutibacterium acnes	0.202109	0.406663
N,N-Dimethylarginine	Cutibacterium acnes	0.186292	0.445092
N,N,N-Trimethyl-L-Alanyl-L-Proline Betaine	Cutibacterium acnes	-0.268893	0.265637
N-(Benzimidazol-2-Ylethyl)-2-(4-Hydroxyquinazolin-2-Ylthio)Acetamide	Cutibacterium acnes	-0.271283	0.261247
N-(9-Oxodecyl)Acetamide	Cutibacterium acnes	-0.0722961	0.768665
N-(5-Chloro-2-Methoxyphenyl)-2-[9-(4-Methylphenyl)-6-Oxohydropurin-8-YlthioAc Etamide	Cutibacterium acnes	0.334066	0.162159
N-(4-Methylphenyl)-2-(1-Methyl-3-Phenylthioindol-2-Yl)Acetamide	Cutibacterium acnes	-0.248969	0.304017
N-(4-Fluorophenyl)-2-(4-Hydroxyquinazolin-2-Ylthio)Acetamide	Cutibacterium acnes	-0.239121	0.32416
N-(4-Butylphenyl)(3,4,5-Trimethoxyphenyl)Carboxamide	Cutibacterium acnes	-0.27008	0.263451
N(4)-Acetylsulfamethazine	Cutibacterium acnes	-0.0791911	0.747257
N-(3-Methylthiophenyl)-2-[2-Oxo-4-(Pyrrolidinylcarbonyl)HydroquinolylAcetamid E	Cutibacterium acnes	-0.235558	0.331637
N-(3-Hydroxypropyl)-N-(3-Hydroxypropyl)Ethane-1,2-Diamide	Cutibacterium acnes	-0.295255	0.219746
N-(3-Hydroxybutanoyl)Homoserine Lactone	Cutibacterium acnes	-0.117751	0.63116
N-(3-Cyanophenyl)-2-(4-Hydroxyquinazolin-2-Ylthio)Acetamide	Cutibacterium acnes	0.00702989	0.977214
N-(3-Chloro-4-Fluorophenyl)-2-{2-Oxo-4-[N-BenzylcarbamoylHydroquinolyl}Acetam Ide	Cutibacterium acnes	-0.219771	0.365969
N-(3-Acetamidopropyl)Pyrrolidin-2-One	Cutibacterium acnes	-0.478032	0.0384391
N-(2-Ethylphenyl)-2-(9-Methyl-6-Oxohydropurin-8-Ylthio)Acetamide	Cutibacterium acnes	0.562391	0.0121945
N-(2,6-Dimethylphenyl)-2-[2-Oxo-4-(N-Propylcarbamoyl)HydroquinolylAcetamide	Cutibacterium acnes	-0.126161	0.606796
N-(2,4-Dimethylphenyl)Formamide	Cutibacterium acnes	0.318102	0.184432
N-(2,4-Dimethylphenyl)Acetamide	Cutibacterium acnes	0.360282	0.129712
N-(((1S,9Ar)-Octahydro-1H-Quinolizin-1-Yl)Methyl)-5-(Pyridin-3-Yl)-1H-Pyrazole-3-Carboxamide	Cutibacterium acnes	-0.342707	0.150906
Myrsinone	Cutibacterium acnes	-0.0210897	0.931708
Myristamine Oxide	Cutibacterium acnes	0.096661	0.693836
Myosmine	Cutibacterium acnes	-0.0808437	0.742152
Mycotoxin F2;Toxin F2	Cutibacterium acnes	0.121266	0.620931
Mycophenolic Acid	Cutibacterium acnes	0.311073	0.194862
Mundulone	Cutibacterium acnes	0.186292	0.445092
M-Toluamide	Cutibacterium acnes	-0.253076	0.295846
Moxifloxacin	Cutibacterium acnes	-0.13337	0.586221
Morpholine	Cutibacterium acnes	0.233744	0.335483
Monopropionylcadaverine	Cutibacterium acnes	-0.43662	0.0616165
Monoethylglycinexylidide	Cutibacterium acnes	-0.0105495	0.965811
Monoethyl Carbonate	Cutibacterium acnes	0.398946	0.0906462
Monoacetylcadaverine	Cutibacterium acnes	-0.376099	0.112514
Mono-(2-Ethylhexyl)Phthalate	Cutibacterium acnes	0.1529	0.532023
Mevalonic Acid	Cutibacterium acnes	0.358524	0.131732
Met-Val	Cutibacterium acnes	-0.358524	0.131732
Metoprolol	Cutibacterium acnes	-0.0228471	0.926032
Methylrosanilinium Chloride	Cutibacterium acnes	-0.277681	0.249722
Methylpyrazine	Cutibacterium acnes	-0.293498	0.222633
Methylmalonic Acid	Cutibacterium acnes	0.182777	0.453879
Methyleugenol	Cutibacterium acnes	-0.358524	0.131732
Methylethyl 6-(3-Bromo-4-Hydroxy-5-Methoxyphenyl)-3-Ethyl-4-Methyl-2-Oxo-1,3,6 -Trihydropyrimidine-5-Carboxylate	Cutibacterium acnes	-0.302817	0.207604
Methylene-Imidazole	Cutibacterium acnes	-0.0228471	0.926032
Methyl Syringate	Cutibacterium acnes	-0.0439368	0.858252
Methyl 7-Deshydroxypyrogallin-4-Carboxylate	Cutibacterium acnes	-0.0741397	0.762924
Methyl 4,5,6-Trihydroxy-3-(3-Methoxy-3-Oxoprop-1-En-2-Yl)Oxycyclohexene-1-Carboxylate	Cutibacterium acnes	0.156415	0.52252
Methyl 4,10-Diacetyloxy-5,9-Dihydroxy-1,4A-Dimethyl-7-Propan-2-Yl-2,3,4,9,10,10A-Hexahydrophenanthrene-1-Carboxylate	Cutibacterium acnes	-0.149591	0.541042
Methyl 3-Phenyl-2-(Phenylformamido)Propanoate	Cutibacterium acnes	-0.265845	0.271303
Methyl 3-Oxo-2-[(3,4,5-Trimethoxyphenyl)MethyleneBenzo[BFuran-5-Carboxylate	Cutibacterium acnes	0.251318	0.299326
Methyl 2-Furoate	Cutibacterium acnes	-0.481547	0.0368375
Methyl 2-Ethyl-4-[(3R,4R,5S)-5-Hydroxy-4,5-Dimethyl-2-Oxooxolan-3-Yl-2-Methyl-3-Oxobutanoate	Cutibacterium acnes	-0.304358	0.205186
Methyl 2-Amino-4-(2-Bromophenyl)-5-Oxo-4H-Pyrano[3,2-CChromene-3-Carboxylate	Cutibacterium acnes	0.135385	0.580524
Methyl 2-{[4-(Acetylamino)PhenylCarbonylamino}Acetate	Cutibacterium acnes	-0.273057	0.25802
Methyl 2-[(3-Formamido-2-Hydroxybenzoyl)Amino-3-Hydroxybutanoate	Cutibacterium acnes	-0.329349	0.168539
Methyl 19-Hydroxy-14,18-Dimethyl-12-Azahexacyclo[10.6.1.1,.0,.0,.0,Icosa-3,7(20)-Diene-3-Carboxylate	Cutibacterium acnes	-0.50537	0.0272989
Methoxyphenylacetic Acid	Cutibacterium acnes	-0.0316345	0.897704
Methoxyacetic Acid	Cutibacterium acnes	-0.203867	0.402508
Methionyl-Leucine	Cutibacterium acnes	-0.17399	0.47623
Methionine Sulfoxide	Cutibacterium acnes	-0.254833	0.29239
Methionine	Cutibacterium acnes	-0.295255	0.219746
Metaxalone	Cutibacterium acnes	-0.278376	0.248489
Mesaconine	Cutibacterium acnes	-0.258348	0.285553
Melilotic Acid	Cutibacterium acnes	-0.1529	0.532023
Melezitose	Cutibacterium acnes	-0.358524	0.131732
Melamine	Cutibacterium acnes	-0.151143	0.536804
Meglutol	Cutibacterium acnes	-0.196837	0.419268
Matrine	Cutibacterium acnes	0.302285	0.208443
Mannose	Cutibacterium acnes	-0.337435	0.157706
Manghaslin	Cutibacterium acnes	-0.168444	0.490613
Malvidin	Cutibacterium acnes	0.239016	0.324379
Maltotriose	Cutibacterium acnes	-0.239679	0.322998
Maltotetraose	Cutibacterium acnes	-0.261333	0.279826
Malonic Semialdehyde	Cutibacterium acnes	-0.184535	0.449475
Maloformin B4	Cutibacterium acnes	-0.300528	0.211232
Malic Acid	Cutibacterium acnes	-0.3058	0.202938
Magnoflorine	Cutibacterium acnes	-0.368859	0.120171
Macrosphelide D	Cutibacterium acnes	0.0228471	0.926032
Lysylvaline	Cutibacterium acnes	-0.342707	0.150906
Lysylglutamic Acid	Cutibacterium acnes	0.00175747	0.994303
Lys-Leu	Cutibacterium acnes	-0.34095	0.15315
Lysine	Cutibacterium acnes	-0.346222	0.146488
Lysergol	Cutibacterium acnes	0.404219	0.0860756
L-Pyroglutamyl-L-Phenylalanine	Cutibacterium acnes	-0.332919	0.163695
LPS(19:0)	Cutibacterium acnes	-0.259297	0.283726
LPI(19:0)	Cutibacterium acnes	-0.508878	0.0260758
LPI(18:0)	Cutibacterium acnes	-0.166671	0.495255
LPE(P-16:0)	Cutibacterium acnes	-0.302418	0.208234
LPE(18:0)	Cutibacterium acnes	-0.219684	0.366164
LPE(16:0)	Cutibacterium acnes	-0.240774	0.320726
LPC(18:1)	Cutibacterium acnes	-0.242531	0.317098
LPC(18:0)	Cutibacterium acnes	-0.217927	0.370108
LPC(16:0)	Cutibacterium acnes	-0.347979	0.144312
Lovastatin	Cutibacterium acnes	0.203867	0.402508
L-Lysopine	Cutibacterium acnes	-0.377856	0.110709
Lithocholic Acid	Cutibacterium acnes	0.0878736	0.720552
L-Isoleucinel-Isoleucine	Cutibacterium acnes	0.18102	0.458306
L-Isoleucine	Cutibacterium acnes	-0.397189	0.0922084
L-Isoleucinamide	Cutibacterium acnes	0.369069	0.119943
Lignocaine N-Oxide	Cutibacterium acnes	0.318102	0.184432
Lidocaine	Cutibacterium acnes	0.316345	0.187004
Licarin A	Cutibacterium acnes	-0.0369069	0.880763
L-Gulonolactone	Cutibacterium acnes	-0.0738138	0.763938
L-Glyceric Acid	Cutibacterium acnes	-0.240774	0.320726
L-Glutamine	Cutibacterium acnes	-0.314587	0.189599
Levodopa	Cutibacterium acnes	-0.28471	0.237436
Leu-Val	Cutibacterium acnes	-0.325132	0.174384
Leu-Trp	Cutibacterium acnes	-0.31338	0.191396
Leu-Thr	Cutibacterium acnes	-0.407733	0.0831239
Leu-His	Cutibacterium acnes	-0.337583	0.157512
Leu-Glu	Cutibacterium acnes	-0.398946	0.0906462
Leucyl-Tyrosine	Cutibacterium acnes	-0.325132	0.174384
Leucyl-Lysine	Cutibacterium acnes	-0.407768	0.0830949
Leucyl-Isoleucine	Cutibacterium acnes	-0.34095	0.15315
Leucyl-Glutamine	Cutibacterium acnes	-0.435853	0.0621268
Leucyl-Glutamate	Cutibacterium acnes	-0.272408	0.259197
Leucyl-Asparagine	Cutibacterium acnes	-0.235605	0.331539
Leucyl-Alanine	Cutibacterium acnes	-0.34095	0.15315
Leucine	Cutibacterium acnes	-0.31283	0.192219
Lenalidomide	Cutibacterium acnes	-0.337159	0.158067
Lauryldiethanolamine	Cutibacterium acnes	0.217927	0.370108
Lauramine Oxide	Cutibacterium acnes	0.221441	0.362245
L-Asparagine	Cutibacterium acnes	-0.196837	0.419268
L-Alpha-Aminoadipate	Cutibacterium acnes	-0.0369069	0.880763
Lactic Acid	Cutibacterium acnes	-0.207382	0.394267
Lactarorufin B	Cutibacterium acnes	0.325132	0.174384
L-3-Hydroxy-N-Methylmorphinan Bitartrate	Cutibacterium acnes	-0.241197	0.319849
Kyotorphin	Cutibacterium acnes	-0.293498	0.222633
Kynurenine	Cutibacterium acnes	-0.158172	0.517799
Koninginin E	Cutibacterium acnes	-0.372584	0.116186
Kojic Acid	Cutibacterium acnes	0.216169	0.374075
Kobusone	Cutibacterium acnes	0.133568	0.58566
Kinetin Riboside	Cutibacterium acnes	-0.119508	0.626038
Josamycin	Cutibacterium acnes	-0.233846	0.335265
Isosakuranetin	Cutibacterium acnes	-0.320389	0.181121
Isoprenylhydroquinone Glucoside	Cutibacterium acnes	-0.0448352	0.855382
Isoprenyl Alcohol	Cutibacterium acnes	-0.268132	0.267045
Isophorone	Cutibacterium acnes	0.267136	0.268895
Isoniazid	Cutibacterium acnes	0.281196	0.243529
Isoleucylserine	Cutibacterium acnes	-0.418278	0.0747154
Isoleucylproline	Cutibacterium acnes	-0.351494	0.140029
Isoleucyl-Phenylalanine	Cutibacterium acnes	-0.413006	0.0788369
Isoleucylmethionine	Cutibacterium acnes	-0.351494	0.140029
Isoleucylleucine	Cutibacterium acnes	-0.114726	0.640016
Isoleucyl-Isoleucyl-Lysine	Cutibacterium acnes	-0.447183	0.054902
Isoleucyl-Glycyl-Isoleucine	Cutibacterium acnes	-0.268427	0.266499
Isoleucylaspartate	Cutibacterium acnes	-0.337435	0.157706
Isoleucyl-Arginine	Cutibacterium acnes	-0.304043	0.205678
Isoleucylarginine	Cutibacterium acnes	-0.410211	0.0810884
Isoleucyl-Alanine	Cutibacterium acnes	-0.309315	0.19753
Isoindoline	Cutibacterium acnes	-0.362039	0.127715
Isohomovanillic Acid	Cutibacterium acnes	-0.282953	0.24047
Isoguanosine	Cutibacterium acnes	-0.0615115	0.802466
Isofraxoside	Cutibacterium acnes	-0.216642	0.373004
Isoevernic Acid	Cutibacterium acnes	-0.282953	0.24047
Isocitric Acid	Cutibacterium acnes	-0.231986	0.339234
Irbesartan	Cutibacterium acnes	-0.0281196	0.909023
Inosine	Cutibacterium acnes	-0.110721	0.651811
Indole-3-Lactic Acid	Cutibacterium acnes	-0.347979	0.144312
Indole-3-Carbaldehyde	Cutibacterium acnes	-0.279438	0.246613
Indole-3-Acrylic Acid	Cutibacterium acnes	-0.363797	0.12574
Indole-3-Acetic Acid	Cutibacterium acnes	0.383129	0.10542
Indole-3-Acetaldehyde	Cutibacterium acnes	0.0843587	0.731328
Indole	Cutibacterium acnes	-0.209139	0.390181
Indane	Cutibacterium acnes	0.133568	0.58566
Inaequalisine_A	Cutibacterium acnes	0.181338	0.457502
IMP	Cutibacterium acnes	-0.0369069	0.880763
Imidazooxazole	Cutibacterium acnes	-0.245275	0.311483
Imidazolone	Cutibacterium acnes	0.258348	0.285553
Imidazolepropionic Acid	Cutibacterium acnes	-0.349737	0.14216
Imidazole-4-Acetaldehyde	Cutibacterium acnes	0.202109	0.406663
Imazapic	Cutibacterium acnes	-0.403169	0.0869716
Imazamox	Cutibacterium acnes	-0.295385	0.219534
Icariside D1	Cutibacterium acnes	-0.214742	0.377314
Hypoxanthine	Cutibacterium acnes	-0.0158172	0.948756
Hypothallin	Cutibacterium acnes	-0.276603	0.251641
Hypaphorine	Cutibacterium acnes	-0.374869	0.11379
Hymecromone	Cutibacterium acnes	-0.18102	0.458306
Hydroxysuberic Acid	Cutibacterium acnes	-0.223199	0.358349
Hydroxyindoleacetic Acid	Cutibacterium acnes	0.409491	0.0816763
Hydroxyacetone	Cutibacterium acnes	0.242531	0.317098
Hydroquinidine	Cutibacterium acnes	-0.288225	0.23144
Hwesasxx	Cutibacterium acnes	-0.401323	0.0885639
Huperzine B	Cutibacterium acnes	0.172232	0.480765
Homopterocarpin	Cutibacterium acnes	0.198594	0.415043
Histidylvaline	Cutibacterium acnes	-0.282953	0.24047
Histidyltyrosine	Cutibacterium acnes	-0.302285	0.208443
Histidylproline	Cutibacterium acnes	-0.304043	0.205678
Histidylisoleucine	Cutibacterium acnes	-0.407912	0.0829756
Histidiylleucine	Cutibacterium acnes	-0.0702989	0.774896
Histidine	Cutibacterium acnes	-0.48682	0.0345324
Hippuric Acid	Cutibacterium acnes	-0.00175747	0.994303
Hexylglutathione	Cutibacterium acnes	-0.144257	0.555722
Hexyl 2-[(4-Hydroxy-2-Oxo-3-Hydroquinolyl)CarbonylaminoBenzoate	Cutibacterium acnes	-0.360107	0.129912
Hex-Naringenin (Put)	Cutibacterium acnes	-0.184535	0.449475
Hexaethylene Glycol	Cutibacterium acnes	0.0117381	0.961961
Hexadecanedioic Acid	Cutibacterium acnes	0.188049	0.440732
Hexadecanamide	Cutibacterium acnes	0.13181	0.590647
Herbasterol	Cutibacterium acnes	0.344465	0.148686
Hepes	Cutibacterium acnes	-0.286468	0.234426
Harmine	Cutibacterium acnes	-0.124781	0.610768
Harmalol	Cutibacterium acnes	0.374342	0.11434
Harmaline	Cutibacterium acnes	-0.369718	0.119243
Gummosin	Cutibacterium acnes	0.00527242	0.982909
Guanosine	Cutibacterium acnes	-0.126538	0.605712
Guanine	Cutibacterium acnes	-0.096661	0.693836
Grayanotoxin I	Cutibacterium acnes	-0.188049	0.440732
Graveolide	Cutibacterium acnes	0.161687	0.508417
Gracillin	Cutibacterium acnes	-0.0246046	0.920358
Gomisin D	Cutibacterium acnes	-0.1529	0.532023
GMP	Cutibacterium acnes	0.189807	0.436394
Gly-Tyr	Cutibacterium acnes	-0.439368	0.0598131
Glycylvaline	Cutibacterium acnes	-0.337435	0.157706
Glycylproline	Cutibacterium acnes	-0.29174	0.225544
Glycylmethionine	Cutibacterium acnes	-0.250006	0.301941
Glycyl-L-Phenylalanine	Cutibacterium acnes	-0.421793	0.072058
Glycylleucine	Cutibacterium acnes	-0.449913	0.0532606
Glycocyamine	Cutibacterium acnes	-0.0579966	0.813559
Glyceryl Monolinoleate	Cutibacterium acnes	0.311073	0.194862
Glycerol-3-Phosphocholine	Cutibacterium acnes	-0.448155	0.054313
Glycerol	Cutibacterium acnes	0.175747	0.471717
Glu-Val-Phe	Cutibacterium acnes	-0.265845	0.271303
Glu-Thr	Cutibacterium acnes	-0.220443	0.364468
Glutathione (Reduced)	Cutibacterium acnes	-0.307558	0.200222
Glutathione (Oxidized)	Cutibacterium acnes	0.0509667	0.835846
Glutaric Acid	Cutibacterium acnes	-0.247804	0.306361
Glutamylvaline	Cutibacterium acnes	-0.376099	0.112514
Glutamyltyrosine	Cutibacterium acnes	-0.265378	0.272177
Glutamyltryptophan	Cutibacterium acnes	-0.325779	0.173479
Glutamylserine	Cutibacterium acnes	-0.250827	0.300304
Glutamylphenylalanine	Cutibacterium acnes	-0.463973	0.0453886
Glutamyllysine	Cutibacterium acnes	-0.164396	0.501243
Glutaminylleucine	Cutibacterium acnes	-0.34095	0.15315
Glutamine	Cutibacterium acnes	-0.300528	0.211232
Glutamic Acid	Cutibacterium acnes	-0.230229	0.343008
Glucurolactone	Cutibacterium acnes	-0.594026	0.00732299
Glucosylisomaltol	Cutibacterium acnes	-0.428441	0.0672251
Glucosamine 6-O-Sulfate	Cutibacterium acnes	0.268893	0.265637
Gluconic Acid	Cutibacterium acnes	-0.0937194	0.702742
Ginsenoside Re	Cutibacterium acnes	-0.323375	0.17686
Geranyl Phosphate	Cutibacterium acnes	0.0193322	0.937388
Geranic Acid	Cutibacterium acnes	-0.240879	0.320507
Gentamicin Sulfate	Cutibacterium acnes	-0.129765	0.596472
Gamma-Guanidinobutyric Acid	Cutibacterium acnes	-0.198594	0.415043
Gamma-Glutamyltyrosine	Cutibacterium acnes	-0.429089	0.0667675
Gamma-Glutamylmethionine	Cutibacterium acnes	-0.218211	0.369468
Gamma-Glutamylleucine	Cutibacterium acnes	-0.444838	0.0563422
Gamma-Glutamylisoleucine	Cutibacterium acnes	-0.302285	0.208443
Galnac	Cutibacterium acnes	-0.413006	0.0788369
Gallic Acid Methyl Ester	Cutibacterium acnes	-0.096661	0.693836
Gallic Acid	Cutibacterium acnes	-0.265378	0.272177
Galangin	Cutibacterium acnes	-0.442883	0.0575649
Galactose 1-Phosphate	Cutibacterium acnes	-0.193267	0.427919
GABA	Cutibacterium acnes	-0.193322	0.427786
Furoylglycine	Cutibacterium acnes	-0.355009	0.135836
Furanone A	Cutibacterium acnes	0.0579966	0.813559
Fumonisin Py2	Cutibacterium acnes	-0.240707	0.320864
Fulvestrant	Cutibacterium acnes	-0.00175747	0.994303
Forsythoside B	Cutibacterium acnes	-0.00175747	0.994303
Formylanthranilic Acid	Cutibacterium acnes	0.318102	0.184432
Formoterol	Cutibacterium acnes	-0.256591	0.28896
Forchlorfenuron	Cutibacterium acnes	0.543188	0.0162404
Fluperlapine	Cutibacterium acnes	-0.386644	0.101996
Fexofenadine	Cutibacterium acnes	0.244289	0.313494
Feruloyltyramine	Cutibacterium acnes	-0.290493	0.227625
Fenfluramine	Cutibacterium acnes	-0.487329	0.0343158
Fasciculic Acid B	Cutibacterium acnes	-0.284722	0.237416
Ethyl 4-[2-(9-Methyl-6-Oxohydropurin-8-Ylthio)AcetylaminoBenzoate	Cutibacterium acnes	-0.419639	0.073678
Ethyl 3-{N-[2-(N-Phenylcarbamoyl)PhenylCarbamoyl}Propanoate	Cutibacterium acnes	-0.221068	0.363076
Ethyl 2-Phenyl-3-Furancarboxylate	Cutibacterium acnes	-0.258348	0.285553
Ethyl 2-Amino-6-(Hydroxymethyl)-8-Oxo-4-(3-Pyridyl)-4H-Pyrano[3,2-BPyran-3-Ca Rboxylate	Cutibacterium acnes	-0.323037	0.177339
Ethyl 2-Amino-4-(2,6-Dichlorophenyl)-6-(Hydroxymethyl)-8-Oxo-4H-Pyrano[3,2-BP Yran-3-Carboxylate	Cutibacterium acnes	-0.29174	0.225544
Ethyl 2-{3-Methyl-7-[(3-Methylphenyl)Methyl-2,6-Dioxo-1,3,7-Trihydropurin-8-Y Lthio}Acetate	Cutibacterium acnes	-0.131204	0.592371
Ethambutol	Cutibacterium acnes	-0.123023	0.615841
Estrone	Cutibacterium acnes	0.198594	0.415043
Erythromycin	Cutibacterium acnes	-0.142355	0.560998
Erucamide	Cutibacterium acnes	0.126538	0.605712
Eriodictyol	Cutibacterium acnes	0.0615115	0.802466
Ergothioneine	Cutibacterium acnes	-0.380285	0.10825
Epsilon-Viniferin	Cutibacterium acnes	0.298022	0.21525
Epinephrine	Cutibacterium acnes	0.15993	0.513097
Epiequisetin	Cutibacterium acnes	-0.323037	0.177339
Ellagic Acid	Cutibacterium acnes	-0.096661	0.693836
Ecgonine	Cutibacterium acnes	0.332162	0.164713
dTMP	Cutibacterium acnes	-0.231245	0.340822
D-Pipecolic acid	Cutibacterium acnes	-0.448155	0.054313
DOPA	Cutibacterium acnes	-0.304043	0.205678
Dodecyl sulfate	Cutibacterium acnes	0.177505	0.467225
Dodecanedioic acid	Cutibacterium acnes	0.318102	0.184432
Dodecanamide	Cutibacterium acnes	0.386644	0.101996
DNOC	Cutibacterium acnes	-0.520212	0.0224151
D-Maltose	Cutibacterium acnes	-0.46573	0.0444709
D-Leucine	Cutibacterium acnes	-0.34095	0.15315
Dipropyl Ketone	Cutibacterium acnes	0.456943	0.0492048
Dioctyl Phthalate	Cutibacterium acnes	0.0456943	0.85264
Di-N-Propylamine	Cutibacterium acnes	0.300528	0.211232
Dinitramine	Cutibacterium acnes	-0.263736	0.275265
Dimethyl Sulfoxide	Cutibacterium acnes	0.267136	0.268895
Dimethyl Sulfone	Cutibacterium acnes	-0.557119	0.0132142
Dimethyl Phthalate	Cutibacterium acnes	0.214412	0.378066
Dimethyl Myristamine	Cutibacterium acnes	0.289983	0.22848
Dimethenamide Esa	Cutibacterium acnes	0.193322	0.427786
Dihydroxy-Benzoic Acid	Cutibacterium acnes	-0.451592	0.0522698
Dihydrouracil	Cutibacterium acnes	-0.516697	0.0235041
Dihydrocapsaicin	Cutibacterium acnes	-0.231986	0.339234
Dihydro-5-Methyl-2(3H)-Furanone	Cutibacterium acnes	-0.365554	0.123786
Digalacturonate	Cutibacterium acnes	0.121319	0.620777
Difluoro(Perfluoromethoxy)Acetic Acid	Cutibacterium acnes	0.0492092	0.841436
Diethyltoluamide	Cutibacterium acnes	0.28471	0.237436
Diethyl Phthalate	Cutibacterium acnes	0.093146	0.704483
Diethyl Azelate	Cutibacterium acnes	0.231986	0.339234
Dicyclohexylamine	Cutibacterium acnes	0.0228572	0.925999
Dibutylamine	Cutibacterium acnes	0.065055	0.79132
Dibutyl Phthalate	Cutibacterium acnes	0.360282	0.129712
Dibenzylamine	Cutibacterium acnes	0.144113	0.556121
Diaveridine	Cutibacterium acnes	0.0404219	0.869495
Diallyl Sulfide	Cutibacterium acnes	0.275923	0.252856
Diacetyl	Cutibacterium acnes	0.130053	0.595651
D-Galacturonic Acid	Cutibacterium acnes	-0.323037	0.177339
DG(8:0/8:0/0:0)	Cutibacterium acnes	0.198594	0.415043
Desthiobiotin	Cutibacterium acnes	-0.265495	0.271958
Desmeninol	Cutibacterium acnes	-0.321617	0.17936
Descladinose Azithromycin	Cutibacterium acnes	-0.275923	0.252856
Dereplicator Identification - Heptaibin	Cutibacterium acnes	0.374342	0.11434
Deoxyuridine Monophosphate	Cutibacterium acnes	-0.461268	0.0468292
Deoxyuridine	Cutibacterium acnes	-0.31986	0.181884
Deoxyinosine Monophosphate	Cutibacterium acnes	-0.279366	0.24674
Deoxyinosine	Cutibacterium acnes	-0.201715	0.407599
Deoxyguanosine	Cutibacterium acnes	-0.0615115	0.802466
Deoxycytidine	Cutibacterium acnes	-0.265378	0.272177
Deoxycholylglycine	Cutibacterium acnes	-0.0780161	0.750893
Dendrobine	Cutibacterium acnes	-0.365554	0.123786
Delta9-Eremophilansaeure	Cutibacterium acnes	0.170475	0.485321
Dehydroxynocardamine	Cutibacterium acnes	-0.363484	0.126089
Deacetylgedunin	Cutibacterium acnes	-0.369471	0.11951
Deacetoxy-7-Oxogedunin	Cutibacterium acnes	-0.247804	0.306361
dCMP	Cutibacterium acnes	-0.297013	0.216883
D-Alanyl-D-Alanine	Cutibacterium acnes	-0.264616	0.273609
Daidzein	Cutibacterium acnes	-0.276408	0.251988
Dacarbazine	Cutibacterium acnes	0.0448352	0.855382
D-4-Phosphopantothenate	Cutibacterium acnes	-0.426056	0.0689301
Cytosine	Cutibacterium acnes	-0.295255	0.219746
Cytidine	Cutibacterium acnes	-0.356767	0.133773
Cysteineglutathione Disulfide	Cutibacterium acnes	-0.382173	0.106366
Cysteine	Cutibacterium acnes	-0.106386	0.664669
Cypridinid Etioluciferin	Cutibacterium acnes	-0.331623	0.165443
Cycloserine	Cutibacterium acnes	-0.402461	0.0875799
Cyclopentylamine	Cutibacterium acnes	-0.114236	0.641454
Cyclopentanone	Cutibacterium acnes	0.446398	0.0553811
Cyclohexanecarboxylic Acid, 4-(Aminomethyl)-	Cutibacterium acnes	-0.230229	0.343008
Cyclohexanecarboxylic Acid	Cutibacterium acnes	-0.15993	0.513097
Cyclododecalactam	Cutibacterium acnes	0.18102	0.458306
Cyclo(Glycyltryptophylprolylglycylvalylglycyl-Beta-Hydroxytyrosyl)	Cutibacterium acnes	0.0118692	0.961536
Cyclic Gmp	Cutibacterium acnes	0.29877	0.214046
Cyclic 3,5-Dtmp	Cutibacterium acnes	-0.0720564	0.769412
Cyclamic Acid	Cutibacterium acnes	-0.0896311	0.715182
Cyazofamid	Cutibacterium acnes	-0.0896311	0.715182
Cyanopeptolin A	Cutibacterium acnes	-0.138901	0.570637
Cupressuflavone	Cutibacterium acnes	-0.435551	0.0623285
Cucurbitacin E	Cutibacterium acnes	0.0301296	0.902548
Crocacin C	Cutibacterium acnes	-0.469245	0.0426783
Cresyl Saligenin	Cutibacterium acnes	-0.13884	0.570808
Creatinine	Cutibacterium acnes	-0.383129	0.10542
Creatine	Cutibacterium acnes	-0.254833	0.29239
Cotoin	Cutibacterium acnes	-0.432338	0.064507
Cotinine	Cutibacterium acnes	-0.254833	0.29239
Corynoxine	Cutibacterium acnes	-0.373075	0.115668
Coronaric Acid	Cutibacterium acnes	-0.300528	0.211232
Coproporphyrin III	Cutibacterium acnes	-0.182972	0.453391
Convallatoxin	Cutibacterium acnes	-0.322208	0.178517
Colfosceril Palmitate	Cutibacterium acnes	-0.0984184	0.688532
Citrulline	Cutibacterium acnes	-0.492092	0.0323407
Citric Acid	Cutibacterium acnes	-0.16696	0.494497
Citramalic Acid	Cutibacterium acnes	-0.370827	0.118054
Citraconic Acid	Cutibacterium acnes	-0.254833	0.29239
Citalopram	Cutibacterium acnes	0.204378	0.401304
Cis-P-Coumaric Acid	Cutibacterium acnes	-0.108963	0.657013
Cis-3-Hexenyl Lactate	Cutibacterium acnes	0.202109	0.406663
Cinnamic Acid	Cutibacterium acnes	-0.28471	0.237436
Choline	Cutibacterium acnes	-0.488577	0.0337894
Cholic Acid	Cutibacterium acnes	-0.169821	0.487021
Cholesterol	Cutibacterium acnes	-0.0843587	0.731328
Chloroxine	Cutibacterium acnes	-0.0369069	0.880763
Chlorotoluron	Cutibacterium acnes	0.391916	0.0970128
Cetraxate	Cutibacterium acnes	-0.272408	0.259197
Cellobiose	Cutibacterium acnes	-0.275751	0.253163
Catechol	Cutibacterium acnes	-0.107206	0.662229
Carpachromene	Cutibacterium acnes	-0.341549	0.152382
Carnitine	Cutibacterium acnes	-0.191564	0.432079
Carbocysteine	Cutibacterium acnes	-0.411185	0.0802988
[truncated: 31,568 more rows]

## Sheet: TB Vs Control
Supplementary Table9 | Spearman Correlation of Differential Metabolites and Differential Microbiota in BALF between NTM/TB and Control Groups
Meta	species	R	Pvalue
Ziyuglycoside I	Bacteroides heparinolyticus	-0.095833	0.68775
Zardaverine	Bacteroides heparinolyticus	-0.149904	0.528167
Yohimbinic Acid Monohydrate	Bacteroides heparinolyticus	0.209614	0.375092
Xyloside	Bacteroides heparinolyticus	0.0598293	0.802154
Xylose	Bacteroides heparinolyticus	0.171425	0.469894
Xi-5-Hydroxydecanoic Acid	Bacteroides heparinolyticus	0.578773	0.0075019
Xanthylic Acid	Bacteroides heparinolyticus	-0.0746804	0.754347
Xanthosine	Bacteroides heparinolyticus	0.044978	0.850649
Xanthine	Bacteroides heparinolyticus	0.259684	0.26887
Vitispirane	Bacteroides heparinolyticus	-0.120507	0.612805
Vitamin K1	Bacteroides heparinolyticus	0.00594049	0.98017
Vinpocetine	Bacteroides heparinolyticus	-0.348498	0.132106
Vindoline	Bacteroides heparinolyticus	-0.512347	0.0209064
Verbascose	Bacteroides heparinolyticus	0.640116	0.00236606
Veratroylzygadenine	Bacteroides heparinolyticus	-0.213993	0.364967
Verapamil	Bacteroides heparinolyticus	0.088083	0.711923
Vanilmandelic Acid	Bacteroides heparinolyticus	0.120507	0.612805
Vanilloylglycine	Bacteroides heparinolyticus	0.489907	0.028329
Valylvaline	Bacteroides heparinolyticus	-0.613567	0.00401118
Valylarginine	Bacteroides heparinolyticus	-0.509185	0.0218469
Valproic Acid	Bacteroides heparinolyticus	-0.190096	0.422117
Val-Phe	Bacteroides heparinolyticus	-0.281323	0.229533
Val-Ile	Bacteroides heparinolyticus	-0.661091	0.00150508
Val-Gly-Val	Bacteroides heparinolyticus	-0.590654	0.00610496
Vaccenyl Carnitine	Bacteroides heparinolyticus	0.451561	0.0456497
Usambarensine	Bacteroides heparinolyticus	-0.175669	0.458803
Ursodiol	Bacteroides heparinolyticus	-0.26489	0.259043
Urocanic Acid	Bacteroides heparinolyticus	-0.24356	0.300769
Uridine	Bacteroides heparinolyticus	-0.054313	0.820095
Uric Acid	Bacteroides heparinolyticus	0.10608	0.656235
Uracil	Bacteroides heparinolyticus	0.291932	0.211694
Undecanedioic Acid	Bacteroides heparinolyticus	0.279203	0.233213
UMP	Bacteroides heparinolyticus	-0.53719	0.014587
UDP-Glucose	Bacteroides heparinolyticus	-0.241051	0.30593
UDP-Glcnac	Bacteroides heparinolyticus	-0.397763	0.0824213
Tyr-Val	Bacteroides heparinolyticus	-0.644118	0.0021759
Tyr-Pro	Bacteroides heparinolyticus	-0.613567	0.00401118
Tyrosylleucine	Bacteroides heparinolyticus	-0.24874	0.29028
Tyrosylisoleucine	Bacteroides heparinolyticus	-0.427715	0.0599456
Tyrosylglutamine	Bacteroides heparinolyticus	0.0161302	0.946187
Tyrosine	Bacteroides heparinolyticus	0.25629	0.275402
Tyr-Ala	Bacteroides heparinolyticus	-0.471173	0.0359917
Tschimganidin	Bacteroides heparinolyticus	0.269019	0.251413
Tryptophan	Bacteroides heparinolyticus	0.0636481	0.789789
Trp-Glu	Bacteroides heparinolyticus	-0.0780383	0.743649
Troxilin B3	Bacteroides heparinolyticus	0.00084896	0.997166
Tropic Acid	Bacteroides heparinolyticus	-0.414985	0.0688461
Tris-(2-Chloroisopropyl)Phosphate	Bacteroides heparinolyticus	-0.0848641	0.722043
Triptophenolide	Bacteroides heparinolyticus	0.437899	0.0534759
Triprolidine	Bacteroides heparinolyticus	-0.291343	0.21266
Trimethyloxamine	Bacteroides heparinolyticus	0.130691	0.58287
Trimethyl Glycine	Bacteroides heparinolyticus	-0.078075	0.743532
Trigonelline	Bacteroides heparinolyticus	0.0305511	0.89826
Trifluoromethanesulfonic Acid	Bacteroides heparinolyticus	-0.0280051	0.906701
Trifluoroacetic Acid	Bacteroides heparinolyticus	0.133237	0.575485
Triethyl Phosphate	Bacteroides heparinolyticus	-0.169728	0.474369
Tridecanoylglycine	Bacteroides heparinolyticus	0.10014	0.674441
Tridecanedioic Acid	Bacteroides heparinolyticus	0.0398861	0.867404
Trichophycin B	Bacteroides heparinolyticus	-0.231513	0.326039
Tricarballylic Acid	Bacteroides heparinolyticus	-0.277506	0.236185
Tributyl Phosphate	Bacteroides heparinolyticus	-0.121356	0.610287
Triacetylfusarinine C	Bacteroides heparinolyticus	0.386132	0.0926482
Traumatic Acid	Bacteroides heparinolyticus	0.438747	0.0529619
Trans-3-Octenedioic Acid	Bacteroides heparinolyticus	0.387829	0.0911006
Trans-2-Hexyl-1-Cyclopropaneacetic Acid	Bacteroides heparinolyticus	0.309754	0.183837
Thymine	Bacteroides heparinolyticus	-0.515125	0.0201073
Thymidine	Bacteroides heparinolyticus	-0.0670426	0.778838
Thr-Val-Leu	Bacteroides heparinolyticus	-0.600838	0.0050847
Thr-Pro	Bacteroides heparinolyticus	-0.420077	0.0651743
Thromboxane B2	Bacteroides heparinolyticus	0.0898734	0.706315
Thr-Leu	Bacteroides heparinolyticus	-0.557557	0.0106422
Threonyltryptophan	Bacteroides heparinolyticus	0.0109254	0.963538
Threonylphenylalanine	Bacteroides heparinolyticus	-0.0288538	0.903886
Threonine	Bacteroides heparinolyticus	-0.0271565	0.909517
Thiofanox	Bacteroides heparinolyticus	-0.718799	0.000355901
Thioctic Acid	Bacteroides heparinolyticus	0.40565	0.0759779
Thiamine	Bacteroides heparinolyticus	-0.613027	0.00405259
Theobromine	Bacteroides heparinolyticus	0.21163	0.370411
Theaflavin Monogallate A	Bacteroides heparinolyticus	0.521261	0.018428
TG(17:0/18:1/18:1)	Bacteroides heparinolyticus	0.44978	0.0466167
TG(14:1(9Z)/16:1(9Z)/16:1(9Z))	Bacteroides heparinolyticus	0.038152	0.873123
Teucroxide	Bacteroides heparinolyticus	-0.529552	0.0163392
Tetrasaccharides	Bacteroides heparinolyticus	0.331094	0.153883
Tetrahydropyridine	Bacteroides heparinolyticus	-0.257138	0.27376
Tetrahydroharmol	Bacteroides heparinolyticus	-0.41838	0.0663815
Tetraethylene Glycol	Bacteroides heparinolyticus	0.342002	0.139962
Tetradecyldiethanolamine	Bacteroides heparinolyticus	-0.114567	0.630548
Tetradecanedioic Acid	Bacteroides heparinolyticus	0.392921	0.0865717
Tert-Butyl 1-(2-Furylmethyl)-5-Hydroxy-2-Methylbenzo[GIndole-3-Carboxylate	Bacteroides heparinolyticus	0.128352	0.589688
Tert-Butoxycarbonylasparagine	Bacteroides heparinolyticus	0.167182	0.48112
Teraspiridole C	Bacteroides heparinolyticus	-0.625173	0.00320301
Taxifolin	Bacteroides heparinolyticus	-0.238518	0.311197
Taurolithocholate Sulfate	Bacteroides heparinolyticus	0.222759	0.345171
Taurine	Bacteroides heparinolyticus	-0.0152755	0.949035
Surfactin	Bacteroides heparinolyticus	-0.116264	0.625458
Sulfolithocholic Acid	Bacteroides heparinolyticus	-0.111172	0.640776
Sulfadimethoxine	Bacteroides heparinolyticus	-0.18621	0.43184
Sucrose	Bacteroides heparinolyticus	0.671129	0.00119735
Succinylcarnitine	Bacteroides heparinolyticus	-0.0399011	0.867355
Succinic Anhydride	Bacteroides heparinolyticus	-0.291932	0.211694
Succinic Acid	Bacteroides heparinolyticus	0.0534644	0.822863
Subsessiline	Bacteroides heparinolyticus	0.251292	0.285196
Suberylglycine	Bacteroides heparinolyticus	0.187832	0.427766
Suberic Acid	Bacteroides heparinolyticus	0.292781	0.210307
Strychnine	Bacteroides heparinolyticus	-0.31561	0.175253
Stearic Acid Amide	Bacteroides heparinolyticus	0.60593	0.00462995
Stachyose	Bacteroides heparinolyticus	0.254818	0.278263
Spiculisporic Acid	Bacteroides heparinolyticus	-0.279732	0.232291
Sphingosine	Bacteroides heparinolyticus	0.274214	0.242019
Spermine	Bacteroides heparinolyticus	-0.443839	0.0499563
Spermidine	Bacteroides heparinolyticus	0.208766	0.377073
Sparteine-15-Carboxylic Acid	Bacteroides heparinolyticus	-0.291932	0.211694
Smenospongine	Bacteroides heparinolyticus	0.34653	0.134453
SM(d18:1/16:0)	Bacteroides heparinolyticus	-0.595746	0.00557565
Sinomenine	Bacteroides heparinolyticus	0.011074	0.963042
Shikimic Acid	Bacteroides heparinolyticus	-0.246106	0.295585
Serylalanine	Bacteroides heparinolyticus	-0.386132	0.0926482
Ser-Val	Bacteroides heparinolyticus	-0.582168	0.00707849
Ser-Phe	Bacteroides heparinolyticus	-0.652605	0.00181466
Ser-Leu	Bacteroides heparinolyticus	-0.616113	0.00382082
Sedoheptulose	Bacteroides heparinolyticus	0.365764	0.112751
Sebacic Acid	Bacteroides heparinolyticus	-0.44978	0.0466167
Scyllo-Inositol	Bacteroides heparinolyticus	0.386132	0.0926482
Scutellarin	Bacteroides heparinolyticus	0.479334	0.032477
Sayaendoside	Bacteroides heparinolyticus	0.028057	0.906529
Sativic Acid	Bacteroides heparinolyticus	0.170095	0.473399
Sarcosine	Bacteroides heparinolyticus	-0.111172	0.640776
Sarcinaxanthin Monoglucoside	Bacteroides heparinolyticus	0.299721	0.199196
Santonin	Bacteroides heparinolyticus	-0.286841	0.220138
Salviaflaside	Bacteroides heparinolyticus	-0.0890134	0.709007
Saccharin	Bacteroides heparinolyticus	0.0149074	0.950262
Rosmarinic Acid	Bacteroides heparinolyticus	-0.353092	0.126742
Rimantadine	Bacteroides heparinolyticus	0.0407348	0.864608
Rhodojaponin II	Bacteroides heparinolyticus	-0.10199	0.66875
Reserpine	Bacteroides heparinolyticus	0.247977	0.29181
R-Deprenyl N-Oxide	Bacteroides heparinolyticus	-0.18755	0.428474
Raffinose	Bacteroides heparinolyticus	0.439525	0.0524939
Radiclonic Acid	Bacteroides heparinolyticus	-0.0687399	0.773377
Racivir	Bacteroides heparinolyticus	0.401127	0.0796253
Quinovin	Bacteroides heparinolyticus	0.0865945	0.716598
Quinolinol	Bacteroides heparinolyticus	0.225738	0.338587
Quinidine	Bacteroides heparinolyticus	-0.0313997	0.895448
Quinelorane Dihydrochloride	Bacteroides heparinolyticus	0.380523	0.0978997
Quinaldine	Bacteroides heparinolyticus	0.10879	0.647991
Pyruvate	Bacteroides heparinolyticus	0.122204	0.607773
Pyroglu-Val	Bacteroides heparinolyticus	-0.492212	0.0274828
Pyroglu-Tyr	Bacteroides heparinolyticus	0.312134	0.180315
Pyroglutamylisoleucine	Bacteroides heparinolyticus	0.0356429	0.881409
Pyroglutaminylglutamine	Bacteroides heparinolyticus	-0.0152755	0.949035
Pyroglu-Pro	Bacteroides heparinolyticus	0.0195187	0.934903
Pyroglu-Ile-Arg	Bacteroides heparinolyticus	-0.409894	0.072671
Pyridoxamine Dihydrochloride	Bacteroides heparinolyticus	-0.122204	0.607773
Pyridoxal Phosphate	Bacteroides heparinolyticus	0.239317	0.309529
Pyridine	Bacteroides heparinolyticus	0.556708	0.0107871
Pyrenol	Bacteroides heparinolyticus	0.0568589	0.811804
Pyrazinamide	Bacteroides heparinolyticus	-0.244409	0.299035
Psicose	Bacteroides heparinolyticus	0.448931	0.047083
Pseudouridine 5-Phosphate	Bacteroides heparinolyticus	-0.0958964	0.687554
Pseudouridine	Bacteroides heparinolyticus	-0.0407348	0.864608
Pseudoephedrine	Bacteroides heparinolyticus	-0.120977	0.61141
Protoanemonin	Bacteroides heparinolyticus	0.53719	0.014587
Propyphenazone	Bacteroides heparinolyticus	-0.470147	0.0364536
Propylene Glycol Phenyl Ether	Bacteroides heparinolyticus	-0.345397	0.135817
Propamocarb	Bacteroides heparinolyticus	0.348353	0.132278
Prolylvaline	Bacteroides heparinolyticus	-0.617811	0.00369812
Prolylproline	Bacteroides heparinolyticus	-0.377645	0.100677
Prolylhydroxyproline	Bacteroides heparinolyticus	0.264776	0.259256
Prolylarginine	Bacteroides heparinolyticus	-0.625448	0.00318563
Prolylalanine	Bacteroides heparinolyticus	-0.121356	0.610287
Proline	Bacteroides heparinolyticus	-0.310603	0.182576
Pro-Gln	Bacteroides heparinolyticus	-0.570287	0.00865168
Procymidone	Bacteroides heparinolyticus	0.0946923	0.691291
Prilocaine	Bacteroides heparinolyticus	-0.223193	0.344208
Prenol	Bacteroides heparinolyticus	0.00933505	0.968842
Porphobilinogen	Bacteroides heparinolyticus	0.0101837	0.966011
Polyinosinic Acid	Bacteroides heparinolyticus	-0.316543	0.173911
P-Nitrophenyl-Alpha-Galactopyranoside	Bacteroides heparinolyticus	-0.247122	0.293531
Plantagonine	Bacteroides heparinolyticus	-0.241014	0.306007
Pivaloylcarnitine	Bacteroides heparinolyticus	0.482908	0.0310247
Piperazine	Bacteroides heparinolyticus	-0.392921	0.0865717
Pipecolic Acid	Bacteroides heparinolyticus	-0.515974	0.019868
Pindolol	Bacteroides heparinolyticus	-0.50579	0.0228933
Pimelic Acid	Bacteroides heparinolyticus	-0.15615	0.510917
Pidolic Acid	Bacteroides heparinolyticus	0.13748	0.563267
Phytosphingosine	Bacteroides heparinolyticus	-0.381888	0.0966015
Phyllanthin	Bacteroides heparinolyticus	-0.104918	0.659782
Phthalimide	Bacteroides heparinolyticus	0.0263079	0.912334
Phthalic Anhydride	Bacteroides heparinolyticus	-0.213009	0.367228
Phosphorylethanolamine	Bacteroides heparinolyticus	-0.130691	0.58287
Phosphoric Acid	Bacteroides heparinolyticus	0.273262	0.243723
Phosphocholine	Bacteroides heparinolyticus	-0.257138	0.27376
Phe-Tyr	Bacteroides heparinolyticus	0.0622514	0.794306
Phe-Thr	Bacteroides heparinolyticus	-0.512579	0.0208388
Phe-Pro	Bacteroides heparinolyticus	-0.467601	0.0376201
Phenylsulfate	Bacteroides heparinolyticus	0.100988	0.671829
Phenylmethyl Benzeneacetate	Bacteroides heparinolyticus	-0.625448	0.00318563
Phenylethylmalonamide	Bacteroides heparinolyticus	0.204522	0.387064
Phenylalanylphenylalanine	Bacteroides heparinolyticus	-0.491641	0.0276904
Phenylalanylleucine	Bacteroides heparinolyticus	-0.478813	0.0326927
Phenylalanylhistidine	Bacteroides heparinolyticus	-0.248027	0.291709
Phenylalanyl-Glycine	Bacteroides heparinolyticus	-0.633935	0.00268685
Phenylalanylglycine	Bacteroides heparinolyticus	0.0729831	0.75977
Phenylalanylglutamate	Bacteroides heparinolyticus	-0.600838	0.0050847
Phenylalanyl-Gamma-Glutamate	Bacteroides heparinolyticus	0.0349258	0.883779
Phenylalanylarginine	Bacteroides heparinolyticus	-0.447797	0.0477116
Phenylalanylalanine	Bacteroides heparinolyticus	-0.579622	0.00739415
Phenylalanine	Bacteroides heparinolyticus	-0.470996	0.0360712
Phenylacetylglutamine	Bacteroides heparinolyticus	0.231679	0.325684
Phenylacetic Acid	Bacteroides heparinolyticus	-0.590654	0.00610496
Phenyl Hexopyranoside	Bacteroides heparinolyticus	0.00848641	0.971674
Phenyl Acetate	Bacteroides heparinolyticus	0.204522	0.387064
Phenol	Bacteroides heparinolyticus	-0.221495	0.347985
Phe-Met	Bacteroides heparinolyticus	0.404073	0.0772353
Phe-Gln	Bacteroides heparinolyticus	-0.589603	0.00621922
PG 16:0_20:5;O	Bacteroides heparinolyticus	0.0932053	0.695915
PFSM-perfluoroalkyl_sulfonamide	Bacteroides heparinolyticus	0.13748	0.563267
PFSM-ammonio_N_CMAmP_FT_FOSA	Bacteroides heparinolyticus	-0.187196	0.429362
PFSM-ammonio	Bacteroides heparinolyticus	0.263927	0.260843
PFSA-Cl	Bacteroides heparinolyticus	0.33097	0.154047
PFCA-unsaturated	Bacteroides heparinolyticus	-0.00848641	0.971674
PFCA-H	Bacteroides heparinolyticus	-0.0500698	0.833955
PFAP-PAP	Bacteroides heparinolyticus	0.417531	0.0669913
PFAP-diPAP	Bacteroides heparinolyticus	0.0733864	0.758481
Peucenin	Bacteroides heparinolyticus	0.0890134	0.709007
Perfluorooctanoic Acid	Bacteroides heparinolyticus	-0.00339456	0.988668
Peracetic Acid	Bacteroides heparinolyticus	-0.460812	0.0408725
Pentachlorophenol	Bacteroides heparinolyticus	-0.0729831	0.75977
Pendimethalin	Bacteroides heparinolyticus	-0.134969	0.570481
Peloruside B	Bacteroides heparinolyticus	-0.572833	0.00829261
P-Cresol	Bacteroides heparinolyticus	-0.216403	0.359459
PC(17:1/18:2)	Bacteroides heparinolyticus	-0.334364	0.149613
PC(17:0/20:4(4Z,7Z,10Z,13Z))	Bacteroides heparinolyticus	0.476936	0.0334804
PC(17:0/18:2(4Z,7Z))	Bacteroides heparinolyticus	0.68061	0.000957135
PC(15:0/20:4(5Z,8Z,11Z,14Z))	Bacteroides heparinolyticus	-0.480331	0.0320667
Pantothenol	Bacteroides heparinolyticus	0.2956	0.205746
Pantothenic Acid	Bacteroides heparinolyticus	0.14342	0.546357
Palatinose	Bacteroides heparinolyticus	0.640488	0.00234782
Oxoglutaric Acid	Bacteroides heparinolyticus	0.179063	0.450027
Oxalic Acid	Bacteroides heparinolyticus	0.153604	0.517916
Ouabain	Bacteroides heparinolyticus	-0.116136	0.625839
O-Trimethoxy-3,4,5-Benzoyl-Oh-Vincamajine	Bacteroides heparinolyticus	0.374752	0.103526
Oseltamivir Acid	Bacteroides heparinolyticus	-0.543334	0.0132899
Ornithine	Bacteroides heparinolyticus	-0.160393	0.499353
O-Propanoyl-D-Carnitine	Bacteroides heparinolyticus	0.0305511	0.89826
Ophthalmic Acid	Bacteroides heparinolyticus	0.0254592	0.915152
Okaramine R	Bacteroides heparinolyticus	-0.167182	0.48112
O-Dodecylbenzenesulfonic Acid	Bacteroides heparinolyticus	0.0322484	0.892638
O-Desmethyl Tramadol	Bacteroides heparinolyticus	0.0458266	0.847862
Octopamine	Bacteroides heparinolyticus	-0.533795	0.0153461
Octanoic Acid	Bacteroides heparinolyticus	-0.00594049	0.98017
Octadecenedioic Acid	Bacteroides heparinolyticus	0.11881	0.617854
O-Cresol Sulfate	Bacteroides heparinolyticus	0.230917	0.327322
O-(17-Carboxyheptadecanoyl)Carnitine	Bacteroides heparinolyticus	0.125599	0.59776
N-Undecanoylglycine	Bacteroides heparinolyticus	0.129842	0.58534
N-Phenyl[(9,11,13-Trimethyl-8,15-Dioxatetracyclo[10.2.2.0<2,7.0<9,14Hexadec A-2(7),3,5-Trien-12-Yl)MethoxyCarboxamide	Bacteroides heparinolyticus	-0.123989	0.602501
Notoginsenoside Fe	Bacteroides heparinolyticus	-0.0161302	0.946187
Norvaline	Bacteroides heparinolyticus	0.107777	0.651066
Norleucine	Bacteroides heparinolyticus	-0.382737	0.0958011
Norfentanyl	Bacteroides heparinolyticus	-0.533795	0.0153461
N-Nonanoylglycine	Bacteroides heparinolyticus	-0.105231	0.658825
N-Methyl-A-Aminoisobutyric Acid	Bacteroides heparinolyticus	-0.237619	0.313077
N-Lauroylsarcosine	Bacteroides heparinolyticus	-0.159544	0.501656
N-Lactoylvaline	Bacteroides heparinolyticus	-0.064521	0.786969
N-Lactoyl-Tryptophan	Bacteroides heparinolyticus	-0.547373	0.0124892
N-Lactoylleucine	Bacteroides heparinolyticus	0.0492397	0.836672
N-Lactoyl-Glycine	Bacteroides heparinolyticus	0.114567	0.630548
Nisoldipine	Bacteroides heparinolyticus	-0.275147	0.240355
Nicotianamine	Bacteroides heparinolyticus	0.0738318	0.757057
Niacin	Bacteroides heparinolyticus	-0.369159	0.1092
N-Hydroxy-1-Aminonaphthalene	Bacteroides heparinolyticus	-0.487968	0.0290565
N-Fructosyl Pyroglutamate	Bacteroides heparinolyticus	0.117961	0.620385
N-Fructosyl Isoleucylglutamate	Bacteroides heparinolyticus	-0.414137	0.0694729
N-Fructosyl Isoleucine	Bacteroides heparinolyticus	-0.561797	0.00994175
N-Feruloyloctopamine	Bacteroides heparinolyticus	-0.351337	0.128772
N-Ethyl-N-(4-Ethylphenyl)-2-[(4-Hydroxyquinazolin-2-Yl)ThioAcetamide	Bacteroides heparinolyticus	-0.162151	0.494599
N-Epsilon-Formyl-L-Lysine	Bacteroides heparinolyticus	-0.0101837	0.966011
Nefopam	Bacteroides heparinolyticus	0.271565	0.24678
N-Decanoylglycine	Bacteroides heparinolyticus	0.0475239	0.842294
N-Cyclopentyl-2-{4-[(6-Ethoxy-2-Oxochromen-4-Yl)MethylPiperazinyl}Acetamide	Bacteroides heparinolyticus	-0.0603443	0.800484
N-Cyclohexyl-2-[1-(4-Methoxyphenyl)(1,2,3,4-Tetrahydrobeta-Carbolin-2-Yl)Acet Amide	Bacteroides heparinolyticus	-0.0157592	0.947423
N-Butylbenzenesulfonamide	Bacteroides heparinolyticus	0.577924	0.00761092
Naringin	Bacteroides heparinolyticus	0.154453	0.515578
Naproanilide	Bacteroides heparinolyticus	-0.238447	0.311345
N-Alpha-Acetyl-L-Lysine	Bacteroides heparinolyticus	-0.386314	0.0924813
Nafadotride	Bacteroides heparinolyticus	-0.68655	0.000828439
N-Acetylvaline	Bacteroides heparinolyticus	-0.223193	0.344208
N-Acetyltaurine	Bacteroides heparinolyticus	0.286841	0.220138
N-Acetylspermine	Bacteroides heparinolyticus	-0.282597	0.227341
N-Acetylputrescine	Bacteroides heparinolyticus	-0.645816	0.00209921
N-Acetylphenylalanine	Bacteroides heparinolyticus	-0.158696	0.503964
N-Acetylornithine	Bacteroides heparinolyticus	0.150351	0.526923
N-Acetylneuraminic Acid	Bacteroides heparinolyticus	0.162939	0.492477
N-Acetylmethionine	Bacteroides heparinolyticus	-0.467601	0.0376201
N-Acetylleucine	Bacteroides heparinolyticus	0.605665	0.00465273
N-Acetyl-L-Arginine	Bacteroides heparinolyticus	0.132875	0.576531
N-Acetylisoleucine	Bacteroides heparinolyticus	-0.106929	0.653649
N-Acetylhistamine	Bacteroides heparinolyticus	0.425837	0.0612007
N-Acetylglucosamine	Bacteroides heparinolyticus	0.0492212	0.836733
N-Acetylgalactosamine 4-Sulfate	Bacteroides heparinolyticus	0.288167	0.217917
N-Acetyldopamine	Bacteroides heparinolyticus	-0.0432807	0.856228
N-Acetylaspartic Acid	Bacteroides heparinolyticus	-0.0161242	0.946207
N-Acetylalanine	Bacteroides heparinolyticus	-0.370007	0.108325
N6-Succinyladenosine	Bacteroides heparinolyticus	0.0364916	0.878605
N6-Benzyl-9H-Purine-2,6-Diamine	Bacteroides heparinolyticus	-0.362066	0.116713
N6-Acetyl-L-Lysine	Bacteroides heparinolyticus	-0.392072	0.0873148
N2,N5-Diacetylornithine	Bacteroides heparinolyticus	-0.574321	0.00808831
N1-Acetylspermidine	Bacteroides heparinolyticus	-0.0797722	0.738142
N1,N8-Diacetylspermidine	Bacteroides heparinolyticus	-0.0645024	0.787029
N-{4-[N-BenzylcarbamoylPhenyl}(3,4,5-Trimethoxyphenyl)Carboxamide	Bacteroides heparinolyticus	0.0933856	0.695354
N-{4-[(3,5-Dimethoxyphenyl)CarbonylaminoPhenyl}Acetamide	Bacteroides heparinolyticus	0.549919	0.0120049
N-{(1E)-2-[4-(Dimethylamino)Phenyl-1-Azavinyl}-2-[(3,5-Dioxo(2H,4H-1,2,4-Tria Zin-6-Yl))AminoAcetamide	Bacteroides heparinolyticus	-0.208099	0.378633
N-[4-(Methylethyl)Phenyl-2-(9-Methyl-6-Oxohydropurin-8-Ylthio)Butanamide	Bacteroides heparinolyticus	-0.266284	0.256452
N-[3,5-Dimethyl-4-(2-Morpholin-4-Yl-2-Oxoethoxy)Phenyl(3,4,5-Trimethoxyphenyl )Carboxamide	Bacteroides heparinolyticus	-0.283553	0.225706
N-[3,5-Bis(Trifluoromethyl)Phenyl-2-(2-1,2,3,4-Tetrahydroisoquinolyl)Acetamid E	Bacteroides heparinolyticus	-0.327627	0.158503
N-[2-(3,4-Dimethoxyphenyl)Ethyl-2-(4-Methylphenoxy)Acetamide	Bacteroides heparinolyticus	-0.0430184	0.85709
N-[(1E)-2-(3,4,5-Trimethoxyphenyl)-1-Azavinyl-N-(3,4-Dimethylphenyl)Butane-1 ,4-Diamide	Bacteroides heparinolyticus	-0.188329	0.426522
N-[(1E)-2-(3,4,5-Trimethoxyphenyl)-1-Azavinyl-N-(2-Methylphenyl)Butane-1,4-D Iamide	Bacteroides heparinolyticus	-0.539939	0.0139947
N,N-Diphenylamine	Bacteroides heparinolyticus	-0.128993	0.587815
N,N-Dimethylarginine	Bacteroides heparinolyticus	0.152755	0.520259
N,N,N-Trimethyl-L-Alanyl-L-Proline Betaine	Bacteroides heparinolyticus	-0.184155	0.437029
N-(Benzimidazol-2-Ylethyl)-2-(4-Hydroxyquinazolin-2-Ylthio)Acetamide	Bacteroides heparinolyticus	-0.120557	0.612656
N-(9-Oxodecyl)Acetamide	Bacteroides heparinolyticus	0.326382	0.160184
N-(5-Chloro-2-Methoxyphenyl)-2-[9-(4-Methylphenyl)-6-Oxohydropurin-8-YlthioAc Etamide	Bacteroides heparinolyticus	-0.361657	0.117157
N-(4-Methylphenyl)-2-(1-Methyl-3-Phenylthioindol-2-Yl)Acetamide	Bacteroides heparinolyticus	-0.0680079	0.775731
N-(4-Fluorophenyl)-2-(4-Hydroxyquinazolin-2-Ylthio)Acetamide	Bacteroides heparinolyticus	0.220647	0.349882
N-(4-Butylphenyl)(3,4,5-Trimethoxyphenyl)Carboxamide	Bacteroides heparinolyticus	-0.426992	0.0604265
N(4)-Acetylsulfamethazine	Bacteroides heparinolyticus	0.414242	0.0693946
N-(3-Methylthiophenyl)-2-[2-Oxo-4-(Pyrrolidinylcarbonyl)HydroquinolylAcetamid E	Bacteroides heparinolyticus	0.173497	0.464463
N-(3-Hydroxypropyl)-N-(3-Hydroxypropyl)Ethane-1,2-Diamide	Bacteroides heparinolyticus	-0.0466752	0.845077
N-(3-Hydroxybutanoyl)Homoserine Lactone	Bacteroides heparinolyticus	-0.120507	0.612805
N-(3-Cyanophenyl)-2-(4-Hydroxyquinazolin-2-Ylthio)Acetamide	Bacteroides heparinolyticus	0.115415	0.628001
N-(3-Chloro-4-Fluorophenyl)-2-{2-Oxo-4-[N-BenzylcarbamoylHydroquinolyl}Acetam Ide	Bacteroides heparinolyticus	-0.0242786	0.919074
N-(3-Acetamidopropyl)Pyrrolidin-2-One	Bacteroides heparinolyticus	0.314846	0.176357
N-(2-Ethylphenyl)-2-(9-Methyl-6-Oxohydropurin-8-Ylthio)Acetamide	Bacteroides heparinolyticus	-0.392072	0.0873148
N-(2,6-Dimethylphenyl)-2-[2-Oxo-4-(N-Propylcarbamoyl)HydroquinolylAcetamide	Bacteroides heparinolyticus	-0.215514	0.361485
N-(2,4-Dimethylphenyl)Formamide	Bacteroides heparinolyticus	-0.244409	0.299035
N-(2,4-Dimethylphenyl)Acetamide	Bacteroides heparinolyticus	-0.571146	0.00852906
N-(((1S,9Ar)-Octahydro-1H-Quinolizin-1-Yl)Methyl)-5-(Pyridin-3-Yl)-1H-Pyrazole-3-Carboxamide	Bacteroides heparinolyticus	-0.626297	0.00313253
Myrsinone	Bacteroides heparinolyticus	0.141723	0.551165
Myristamine Oxide	Bacteroides heparinolyticus	-0.339456	0.143129
Myosmine	Bacteroides heparinolyticus	0.361521	0.117305
Mycotoxin F2;Toxin F2	Bacteroides heparinolyticus	0.123053	0.605263
Mycophenolic Acid	Bacteroides heparinolyticus	-0.368015	0.110387
Mundulone	Bacteroides heparinolyticus	-0.00254592	0.991501
M-Toluamide	Bacteroides heparinolyticus	-0.666183	0.00134159
Moxifloxacin	Bacteroides heparinolyticus	0.0580522	0.807924
Morpholine	Bacteroides heparinolyticus	-0.0568589	0.811804
Monopropionylcadaverine	Bacteroides heparinolyticus	-0.171648	0.46931
Monoethylglycinexylidide	Bacteroides heparinolyticus	0.181677	0.443329
Monoethyl Carbonate	Bacteroides heparinolyticus	-0.104383	0.661418
Monoacetylcadaverine	Bacteroides heparinolyticus	-0.342851	0.138918
Mono-(2-Ethylhexyl)Phthalate	Bacteroides heparinolyticus	0.229982	0.32934
Mevalonic Acid	Bacteroides heparinolyticus	0.566892	0.00915006
Met-Val	Bacteroides heparinolyticus	-0.440445	0.0519451
Metoprolol	Bacteroides heparinolyticus	0.252046	0.283704
Methylrosanilinium Chloride	Bacteroides heparinolyticus	-0.302965	0.19414
Methylpyrazine	Bacteroides heparinolyticus	-0.493909	0.0268724
Methylmalonic Acid	Bacteroides heparinolyticus	-0.219798	0.351786
Methyleugenol	Bacteroides heparinolyticus	-0.437899	0.0534759
Methylethyl 6-(3-Bromo-4-Hydroxy-5-Methoxyphenyl)-3-Ethyl-4-Methyl-2-Oxo-1,3,6 -Trihydropyrimidine-5-Carboxylate	Bacteroides heparinolyticus	0.343829	0.137721
Methylene-Imidazole	Bacteroides heparinolyticus	-0.152755	0.520259
Methyl Syringate	Bacteroides heparinolyticus	-0.463358	0.0396283
Methyl 7-Deshydroxypyrogallin-4-Carboxylate	Bacteroides heparinolyticus	0.238092	0.312087
Methyl 4,5,6-Trihydroxy-3-(3-Methoxy-3-Oxoprop-1-En-2-Yl)Oxycyclohexene-1-Carboxylate	Bacteroides heparinolyticus	0.201977	0.393129
Methyl 4,10-Diacetyloxy-5,9-Dihydroxy-1,4A-Dimethyl-7-Propan-2-Yl-2,3,4,9,10,10A-Hexahydrophenanthrene-1-Carboxylate	Bacteroides heparinolyticus	-0.192291	0.416676
Methyl 3-Phenyl-2-(Phenylformamido)Propanoate	Bacteroides heparinolyticus	-0.0441958	0.853219
Methyl 3-Oxo-2-[(3,4,5-Trimethoxyphenyl)MethyleneBenzo[BFuran-5-Carboxylate	Bacteroides heparinolyticus	-0.232528	0.323865
Methyl 2-Furoate	Bacteroides heparinolyticus	0.0704372	0.767926
Methyl 2-Ethyl-4-[(3R,4R,5S)-5-Hydroxy-4,5-Dimethyl-2-Oxooxolan-3-Yl-2-Methyl-3-Oxobutanoate	Bacteroides heparinolyticus	0.220598	0.34999
Methyl 2-Amino-4-(2-Bromophenyl)-5-Oxo-4H-Pyrano[3,2-CChromene-3-Carboxylate	Bacteroides heparinolyticus	0.0814695	0.732764
Methyl 2-{[4-(Acetylamino)PhenylCarbonylamino}Acetate	Bacteroides heparinolyticus	0.249688	0.288386
Methyl 2-[(3-Formamido-2-Hydroxybenzoyl)Amino-3-Hydroxybutanoate	Bacteroides heparinolyticus	-0.104924	0.659764
Methyl 19-Hydroxy-14,18-Dimethyl-12-Azahexacyclo[10.6.1.1,.0,.0,.0,Icosa-3,7(20)-Diene-3-Carboxylate	Bacteroides heparinolyticus	-0.0816094	0.732321
Methoxyphenylacetic Acid	Bacteroides heparinolyticus	-0.357278	0.12199
Methoxyacetic Acid	Bacteroides heparinolyticus	0.15615	0.510917
Methionyl-Leucine	Bacteroides heparinolyticus	-0.668729	0.00126562
Methionine Sulfoxide	Bacteroides heparinolyticus	-0.413288	0.0701039
Methionine	Bacteroides heparinolyticus	-0.344548	0.136845
Metaxalone	Bacteroides heparinolyticus	-0.136745	0.565374
Mesaconine	Bacteroides heparinolyticus	-0.544827	0.0129893
Melilotic Acid	Bacteroides heparinolyticus	-0.202825	0.391101
Melezitose	Bacteroides heparinolyticus	0.422623	0.0633947
Melamine	Bacteroides heparinolyticus	0.560952	0.0100784
Meglutol	Bacteroides heparinolyticus	-0.266473	0.2561
Matrine	Bacteroides heparinolyticus	-0.0568589	0.811804
Mannose	Bacteroides heparinolyticus	0.291084	0.213086
Manghaslin	Bacteroides heparinolyticus	0.353903	0.125811
Malvidin	Bacteroides heparinolyticus	-0.0933505	0.695463
Maltotriose	Bacteroides heparinolyticus	0.298982	0.20036
Maltotetraose	Bacteroides heparinolyticus	0.128448	0.589408
Malonic Semialdehyde	Bacteroides heparinolyticus	0.325878	0.160869
Maloformin B4	Bacteroides heparinolyticus	-0.405378	0.0761936
Malic Acid	Bacteroides heparinolyticus	0.246954	0.29387
Magnoflorine	Bacteroides heparinolyticus	-0.397314	0.0827993
Macrosphelide D	Bacteroides heparinolyticus	0.600838	0.0050847
Lysylvaline	Bacteroides heparinolyticus	-0.564346	0.00953898
Lysylglutamic Acid	Bacteroides heparinolyticus	-0.472555	0.0353763
Lys-Leu	Bacteroides heparinolyticus	-0.648362	0.00198843
Lysine	Bacteroides heparinolyticus	-0.308057	0.186377
Lysergol	Bacteroides heparinolyticus	-0.564346	0.00953898
L-Pyroglutamyl-L-Phenylalanine	Bacteroides heparinolyticus	-0.137	0.564641
LPS(19:0)	Bacteroides heparinolyticus	-0.171273	0.470295
LPI(19:0)	Bacteroides heparinolyticus	0.294153	0.20808
LPI(18:0)	Bacteroides heparinolyticus	-0.0197276	0.934208
LPE(P-16:0)	Bacteroides heparinolyticus	-0.119703	0.615194
LPE(18:0)	Bacteroides heparinolyticus	-0.0458266	0.847862
LPE(16:0)	Bacteroides heparinolyticus	-0.0950478	0.690187
LPC(18:1)	Bacteroides heparinolyticus	0.324181	0.163188
LPC(18:0)	Bacteroides heparinolyticus	0.427715	0.0599456
LPC(16:0)	Bacteroides heparinolyticus	0.431958	0.0571816
Lovastatin	Bacteroides heparinolyticus	-0.134934	0.570584
L-Lysopine	Bacteroides heparinolyticus	-0.10608	0.656235
Lithocholic Acid	Bacteroides heparinolyticus	0.08741	0.714036
L-Isoleucinel-Isoleucine	Bacteroides heparinolyticus	-0.23083	0.327509
L-Isoleucine	Bacteroides heparinolyticus	-0.494758	0.0265713
L-Isoleucinamide	Bacteroides heparinolyticus	-0.465055	0.0388153
Lignocaine N-Oxide	Bacteroides heparinolyticus	-0.294478	0.207553
Lidocaine	Bacteroides heparinolyticus	-0.151907	0.522607
Licarin A	Bacteroides heparinolyticus	-0.549919	0.0120049
L-Gulonolactone	Bacteroides heparinolyticus	0.228284	0.333021
L-Glyceric Acid	Bacteroides heparinolyticus	0.392072	0.0873148
L-Glutamine	Bacteroides heparinolyticus	0.0398861	0.867404
Levodopa	Bacteroides heparinolyticus	0.232528	0.323865
Leu-Val	Bacteroides heparinolyticus	-0.655151	0.00171665
Leu-Trp	Bacteroides heparinolyticus	-0.439519	0.052498
Leu-Thr	Bacteroides heparinolyticus	-0.585562	0.00667486
Leu-His	Bacteroides heparinolyticus	-0.488259	0.0289465
Leu-Glu	Bacteroides heparinolyticus	-0.644967	0.00213727
Leucyl-Tyrosine	Bacteroides heparinolyticus	-0.618659	0.003638
Leucyl-Lysine	Bacteroides heparinolyticus	-0.49339	0.0270581
Leucyl-Isoleucine	Bacteroides heparinolyticus	-0.178215	0.452213
Leucyl-Glutamine	Bacteroides heparinolyticus	-0.596595	0.00549122
Leucyl-Glutamate	Bacteroides heparinolyticus	-0.00254592	0.991501
Leucyl-Asparagine	Bacteroides heparinolyticus	-0.138	0.561778
Leucyl-Alanine	Bacteroides heparinolyticus	-0.507487	0.0223653
Leucine	Bacteroides heparinolyticus	-0.241014	0.306007
Lenalidomide	Bacteroides heparinolyticus	-0.545403	0.0128748
Lauryldiethanolamine	Bacteroides heparinolyticus	-0.27496	0.240689
Lauramine Oxide	Bacteroides heparinolyticus	-0.352186	0.127787
L-Asparagine	Bacteroides heparinolyticus	0.129842	0.58534
L-Alpha-Aminoadipate	Bacteroides heparinolyticus	0.0322484	0.892638
Lactic Acid	Bacteroides heparinolyticus	-0.247803	0.29216
Lactarorufin B	Bacteroides heparinolyticus	-0.467456	0.0376874
L-3-Hydroxy-N-Methylmorphinan Bitartrate	Bacteroides heparinolyticus	-0.546268	0.0127044
Kyotorphin	Bacteroides heparinolyticus	-0.605081	0.00470332
Kynurenine	Bacteroides heparinolyticus	-0.522763	0.0180347
Koninginin E	Bacteroides heparinolyticus	-0.654302	0.00174882
Kojic Acid	Bacteroides heparinolyticus	-0.329273	0.156299
Kobusone	Bacteroides heparinolyticus	-0.0161242	0.946207
Kinetin Riboside	Bacteroides heparinolyticus	-0.0509185	0.831179
Josamycin	Bacteroides heparinolyticus	0.0161302	0.946187
Isosakuranetin	Bacteroides heparinolyticus	-0.208674	0.377288
Isoprenylhydroquinone Glucoside	Bacteroides heparinolyticus	0.311921	0.180628
Isoprenyl Alcohol	Bacteroides heparinolyticus	0.188469	0.426172
Isophorone	Bacteroides heparinolyticus	-0.148512	0.532049
Isoniazid	Bacteroides heparinolyticus	-0.221495	0.347985
Isoleucylserine	Bacteroides heparinolyticus	-0.622054	0.00340559
Isoleucylproline	Bacteroides heparinolyticus	-0.596595	0.00549122
Isoleucyl-Phenylalanine	Bacteroides heparinolyticus	-0.304662	0.191528
Isoleucylmethionine	Bacteroides heparinolyticus	-0.2495	0.288759
Isoleucylleucine	Bacteroides heparinolyticus	0.490917	0.0279556
Isoleucyl-Isoleucyl-Lysine	Bacteroides heparinolyticus	-0.390963	0.0882928
Isoleucyl-Glycyl-Isoleucine	Bacteroides heparinolyticus	0.125407	0.598323
Isoleucylaspartate	Bacteroides heparinolyticus	-0.594897	0.00566114
Isoleucyl-Arginine	Bacteroides heparinolyticus	-0.488817	0.0287362
Isoleucylarginine	Bacteroides heparinolyticus	-0.390113	0.0890478
Isoleucyl-Alanine	Bacteroides heparinolyticus	0.0483725	0.839512
Isoindoline	Bacteroides heparinolyticus	-0.612719	0.00407635
Isohomovanillic Acid	Bacteroides heparinolyticus	0.0806209	0.735452
Isoguanosine	Bacteroides heparinolyticus	-0.301267	0.196774
Isofraxoside	Bacteroides heparinolyticus	-0.240912	0.306219
Isoevernic Acid	Bacteroides heparinolyticus	0.220647	0.349882
Isocitric Acid	Bacteroides heparinolyticus	0.0356429	0.881409
Irbesartan	Bacteroides heparinolyticus	0.252895	0.282032
Inosine	Bacteroides heparinolyticus	0.0806209	0.735452
Indole-3-Lactic Acid	Bacteroides heparinolyticus	-0.407348	0.074642
Indole-3-Carbaldehyde	Bacteroides heparinolyticus	-0.50579	0.0228933
Indole-3-Acrylic Acid	Bacteroides heparinolyticus	-0.370007	0.108325
Indole-3-Acetic Acid	Bacteroides heparinolyticus	-0.45572	0.0434514
Indole-3-Acetaldehyde	Bacteroides heparinolyticus	-0.584714	0.00677395
Indole	Bacteroides heparinolyticus	-0.33097	0.154047
Indane	Bacteroides heparinolyticus	-0.185004	0.434882
Inaequalisine_A	Bacteroides heparinolyticus	-0.0883917	0.710956
IMP	Bacteroides heparinolyticus	0.0882586	0.711373
Imidazooxazole	Bacteroides heparinolyticus	0.15918	0.502646
Imidazolone	Bacteroides heparinolyticus	-0.0899559	0.706056
Imidazolepropionic Acid	Bacteroides heparinolyticus	-0.433655	0.0561035
Imidazole-4-Acetaldehyde	Bacteroides heparinolyticus	-0.155301	0.513245
Imazapic	Bacteroides heparinolyticus	-0.116277	0.625417
Imazamox	Bacteroides heparinolyticus	0.0271667	0.909483
Icariside D1	Bacteroides heparinolyticus	-0.148571	0.531884
Hypoxanthine	Bacteroides heparinolyticus	0.0297024	0.901072
Hypothallin	Bacteroides heparinolyticus	0.209418	0.37555
Hypaphorine	Bacteroides heparinolyticus	0.427436	0.0601308
Hymecromone	Bacteroides heparinolyticus	0.0560103	0.814565
Hydroxysuberic Acid	Bacteroides heparinolyticus	0.0415834	0.861813
Hydroxyindoleacetic Acid	Bacteroides heparinolyticus	-0.571135	0.0085306
Hydroxyacetone	Bacteroides heparinolyticus	0.377645	0.100677
Hydroquinidine	Bacteroides heparinolyticus	-0.392921	0.0865717
Hwesasxx	Bacteroides heparinolyticus	-0.4002	0.0803884
Huperzine B	Bacteroides heparinolyticus	-0.368865	0.109503
Homopterocarpin	Bacteroides heparinolyticus	-0.0865614	0.716702
Histidylvaline	Bacteroides heparinolyticus	-0.558406	0.0104989
Histidyltyrosine	Bacteroides heparinolyticus	-0.598292	0.00532551
Histidylproline	Bacteroides heparinolyticus	-0.606778	0.00455753
Histidylisoleucine	Bacteroides heparinolyticus	0.0441459	0.853383
Histidiylleucine	Bacteroides heparinolyticus	-0.526157	0.0171702
Histidine	Bacteroides heparinolyticus	-0.099291	0.677057
Hippuric Acid	Bacteroides heparinolyticus	0.0500698	0.833955
Hexylglutathione	Bacteroides heparinolyticus	0.0376301	0.874846
Hexyl 2-[(4-Hydroxy-2-Oxo-3-Hydroquinolyl)CarbonylaminoBenzoate	Bacteroides heparinolyticus	-0.551933	0.0116326
Hex-Naringenin (Put)	Bacteroides heparinolyticus	0.244409	0.299035
Hexaethylene Glycol	Bacteroides heparinolyticus	0.630751	0.00286573
Hexadecanedioic Acid	Bacteroides heparinolyticus	0.520217	0.0187056
Hexadecanamide	Bacteroides heparinolyticus	0.398861	0.0815004
Herbasterol	Bacteroides heparinolyticus	-0.0950478	0.690187
Hepes	Bacteroides heparinolyticus	0.0441293	0.853438
Harmine	Bacteroides heparinolyticus	0.135783	0.56814
Harmalol	Bacteroides heparinolyticus	-0.456569	0.0430131
Harmaline	Bacteroides heparinolyticus	-0.265175	0.258512
Gummosin	Bacteroides heparinolyticus	-0.729831	0.000259624
Guanosine	Bacteroides heparinolyticus	-0.291084	0.213086
Guanine	Bacteroides heparinolyticus	-0.366613	0.111855
Grayanotoxin I	Bacteroides heparinolyticus	-0.305511	0.190232
Graveolide	Bacteroides heparinolyticus	0.179912	0.447847
Gracillin	Bacteroides heparinolyticus	-0.432807	0.0566406
Gomisin D	Bacteroides heparinolyticus	0.731528	0.000247
GMP	Bacteroides heparinolyticus	-0.162939	0.492477
Gly-Tyr	Bacteroides heparinolyticus	-0.461661	0.0404545
Glycylvaline	Bacteroides heparinolyticus	-0.454023	0.0443383
Glycylproline	Bacteroides heparinolyticus	-0.583865	0.00687425
Glycylmethionine	Bacteroides heparinolyticus	-0.36427	0.114339
Glycyl-L-Phenylalanine	Bacteroides heparinolyticus	-0.588957	0.0062903
Glycylleucine	Bacteroides heparinolyticus	-0.622902	0.00334945
Glycocyamine	Bacteroides heparinolyticus	-0.189247	0.424231
Glyceryl Monolinoleate	Bacteroides heparinolyticus	-0.244409	0.299035
Glycerol-3-Phosphocholine	Bacteroides heparinolyticus	0.328424	0.157433
Glycerol	Bacteroides heparinolyticus	0.623751	0.00329409
Glu-Val-Phe	Bacteroides heparinolyticus	0.118139	0.619854
Glu-Thr	Bacteroides heparinolyticus	-0.0191571	0.936107
Glutathione (Reduced)	Bacteroides heparinolyticus	-0.121356	0.610287
Glutathione (Oxidized)	Bacteroides heparinolyticus	-0.404802	0.0766526
Glutaric Acid	Bacteroides heparinolyticus	0.577076	0.00772124
Glutamylvaline	Bacteroides heparinolyticus	-0.562649	0.00980565
Glutamyltyrosine	Bacteroides heparinolyticus	0.0695885	0.77065
Glutamyltryptophan	Bacteroides heparinolyticus	0.204688	0.386672
Glutamylserine	Bacteroides heparinolyticus	-0.0733864	0.758481
Glutamylphenylalanine	Bacteroides heparinolyticus	-0.544827	0.0129893
Glutamyllysine	Bacteroides heparinolyticus	-0.123134	0.605025
Glutaminylleucine	Bacteroides heparinolyticus	-0.0925019	0.698107
Glutamine	Bacteroides heparinolyticus	-0.0127296	0.957521
Glutamic Acid	Bacteroides heparinolyticus	0.0975937	0.682298
Glucurolactone	Bacteroides heparinolyticus	0.186701	0.430604
Glucosylisomaltol	Bacteroides heparinolyticus	0.383621	0.0949729
Glucosamine 6-O-Sulfate	Bacteroides heparinolyticus	0.128145	0.590295
Gluconic Acid	Bacteroides heparinolyticus	0.275735	0.239311
Ginsenoside Re	Bacteroides heparinolyticus	0.121356	0.610287
Geranyl Phosphate	Bacteroides heparinolyticus	-0.626297	0.00313253
Geranic Acid	Bacteroides heparinolyticus	0.373542	0.104734
Gentamicin Sulfate	Bacteroides heparinolyticus	0.413603	0.0698694
Gamma-Guanidinobutyric Acid	Bacteroides heparinolyticus	0.169728	0.474369
Gamma-Glutamyltyrosine	Bacteroides heparinolyticus	-0.324936	0.162154
Gamma-Glutamylmethionine	Bacteroides heparinolyticus	-0.384506	0.0941485
Gamma-Glutamylleucine	Bacteroides heparinolyticus	0.28111	0.229901
Gamma-Glutamylisoleucine	Bacteroides heparinolyticus	-0.0916532	0.700753
Galnac	Bacteroides heparinolyticus	0.123902	0.602758
Gallic Acid Methyl Ester	Bacteroides heparinolyticus	-0.159544	0.501656
Gallic Acid	Bacteroides heparinolyticus	0.0364916	0.878605
Galangin	Bacteroides heparinolyticus	-0.224041	0.342328
Galactose 1-Phosphate	Bacteroides heparinolyticus	0.0796479	0.738537
GABA	Bacteroides heparinolyticus	0.185004	0.434882
Furoylglycine	Bacteroides heparinolyticus	-0.571135	0.0085306
Furanone A	Bacteroides heparinolyticus	0.140874	0.553576
Fulvestrant	Bacteroides heparinolyticus	-0.334364	0.149613
Forsythoside B	Bacteroides heparinolyticus	0.42432	0.0622288
Formylanthranilic Acid	Bacteroides heparinolyticus	-0.245257	0.297307
Formoterol	Bacteroides heparinolyticus	-0.555011	0.0110817
Forchlorfenuron	Bacteroides heparinolyticus	0.279611	0.232501
Fluperlapine	Bacteroides heparinolyticus	-0.527629	0.0168059
Fexofenadine	Bacteroides heparinolyticus	0.0627994	0.792533
Feruloyltyramine	Bacteroides heparinolyticus	0.256676	0.274653
Fenfluramine	Bacteroides heparinolyticus	-0.457908	0.0423284
Fasciculic Acid B	Bacteroides heparinolyticus	0.166482	0.482986
Ethyl 4-[2-(9-Methyl-6-Oxohydropurin-8-Ylthio)AcetylaminoBenzoate	Bacteroides heparinolyticus	0.694877	0.00067287
Ethyl 3-{N-[2-(N-Phenylcarbamoyl)PhenylCarbamoyl}Propanoate	Bacteroides heparinolyticus	0.401267	0.0795103
Ethyl 2-Phenyl-3-Furancarboxylate	Bacteroides heparinolyticus	0.000848641	0.997167
Ethyl 2-Amino-6-(Hydroxymethyl)-8-Oxo-4-(3-Pyridyl)-4H-Pyrano[3,2-BPyran-3-Ca Rboxylate	Bacteroides heparinolyticus	0.155888	0.511634
Ethyl 2-Amino-4-(2,6-Dichlorophenyl)-6-(Hydroxymethyl)-8-Oxo-4H-Pyrano[3,2-BP Yran-3-Carboxylate	Bacteroides heparinolyticus	-0.504093	0.0234313
Ethyl 2-{3-Methyl-7-[(3-Methylphenyl)Methyl-2,6-Dioxo-1,3,7-Trihydropurin-8-Y Lthio}Acetate	Bacteroides heparinolyticus	0.557731	0.0106127
Ethambutol	Bacteroides heparinolyticus	-0.375099	0.103181
Estrone	Bacteroides heparinolyticus	-0.183306	0.439181
Erythromycin	Bacteroides heparinolyticus	0.618659	0.003638
Erucamide	Bacteroides heparinolyticus	-0.0441293	0.853438
Eriodictyol	Bacteroides heparinolyticus	-0.00763777	0.974506
Ergothioneine	Bacteroides heparinolyticus	-0.0182089	0.939264
Epsilon-Viniferin	Bacteroides heparinolyticus	0.427876	0.059839
Epinephrine	Bacteroides heparinolyticus	0.00678913	0.977337
Epiequisetin	Bacteroides heparinolyticus	0.017037	0.943167
Ellagic Acid	Bacteroides heparinolyticus	-0.472693	0.0353155
Ecgonine	Bacteroides heparinolyticus	-0.0848641	0.722043
dTMP	Bacteroides heparinolyticus	-0.0889298	0.709269
D-Pipecolic acid	Bacteroides heparinolyticus	-0.476088	0.0338414
DOPA	Bacteroides heparinolyticus	0.0967451	0.684924
Dodecyl sulfate	Bacteroides heparinolyticus	0.075529	0.751639
Dodecanedioic acid	Bacteroides heparinolyticus	0.422623	0.0633947
Dodecanamide	Bacteroides heparinolyticus	-0.239317	0.30953
DNOC	Bacteroides heparinolyticus	0.436201	0.0545155
D-Maltose	Bacteroides heparinolyticus	0.650908	0.00188258
D-Leucine	Bacteroides heparinolyticus	0.15615	0.510917
Dipropyl Ketone	Bacteroides heparinolyticus	-0.0746804	0.754347
Dioctyl Phthalate	Bacteroides heparinolyticus	-0.112869	0.635654
Di-N-Propylamine	Bacteroides heparinolyticus	-0.377645	0.100677
Dinitramine	Bacteroides heparinolyticus	-0.468517	0.0371971
Dimethyl Sulfoxide	Bacteroides heparinolyticus	-0.194339	0.411635
Dimethyl Sulfone	Bacteroides heparinolyticus	0.129842	0.58534
Dimethyl Phthalate	Bacteroides heparinolyticus	-0.216403	0.359459
Dimethyl Myristamine	Bacteroides heparinolyticus	-0.163788	0.490195
Dimethenamide Esa	Bacteroides heparinolyticus	-0.279203	0.233213
Dihydroxy-Benzoic Acid	Bacteroides heparinolyticus	0.575015	0.00799462
Dihydrouracil	Bacteroides heparinolyticus	0.24356	0.300769
Dihydrocapsaicin	Bacteroides heparinolyticus	-0.229133	0.331178
Dihydro-5-Methyl-2(3H)-Furanone	Bacteroides heparinolyticus	-0.258835	0.270494
Digalacturonate	Bacteroides heparinolyticus	0.10608	0.656235
Difluoro(Perfluoromethoxy)Acetic Acid	Bacteroides heparinolyticus	0.489666	0.0284187
Diethyltoluamide	Bacteroides heparinolyticus	0.134934	0.570584
Diethyl Phthalate	Bacteroides heparinolyticus	-0.042432	0.859019
Diethyl Azelate	Bacteroides heparinolyticus	-0.196036	0.407482
Dicyclohexylamine	Bacteroides heparinolyticus	0.317511	0.172526
Dibutylamine	Bacteroides heparinolyticus	-0.598292	0.00532551
Dibutyl Phthalate	Bacteroides heparinolyticus	-0.223193	0.344208
Dibenzylamine	Bacteroides heparinolyticus	-0.0644967	0.787047
Diaveridine	Bacteroides heparinolyticus	0.196885	0.405415
Diallyl Sulfide	Bacteroides heparinolyticus	-0.19349	0.41372
Diacetyl	Bacteroides heparinolyticus	-0.149361	0.529681
D-Galacturonic Acid	Bacteroides heparinolyticus	0.410165	0.0724628
DG(8:0/8:0/0:0)	Bacteroides heparinolyticus	-0.0967451	0.684924
Desthiobiotin	Bacteroides heparinolyticus	-0.275374	0.239952
Desmeninol	Bacteroides heparinolyticus	0.0687399	0.773377
Descladinose Azithromycin	Bacteroides heparinolyticus	-0.423472	0.0628097
Dereplicator Identification - Heptaibin	Bacteroides heparinolyticus	-0.22489	0.340455
Deoxyuridine Monophosphate	Bacteroides heparinolyticus	-0.119685	0.615249
Deoxyuridine	Bacteroides heparinolyticus	0.334364	0.149613
Deoxyinosine Monophosphate	Bacteroides heparinolyticus	0.0823737	0.729904
Deoxyinosine	Bacteroides heparinolyticus	0.19076	0.420466
Deoxyguanosine	Bacteroides heparinolyticus	-0.53719	0.014587
Deoxycytidine	Bacteroides heparinolyticus	-0.289387	0.215888
Deoxycholylglycine	Bacteroides heparinolyticus	-0.0609362	0.798565
Dendrobine	Bacteroides heparinolyticus	-0.606778	0.00455753
Delta9-Eremophilansaeure	Bacteroides heparinolyticus	-0.0110323	0.963181
Dehydroxynocardamine	Bacteroides heparinolyticus	-0.0872396	0.714571
Deacetylgedunin	Bacteroides heparinolyticus	-0.13897	0.559004
Deacetoxy-7-Oxogedunin	Bacteroides heparinolyticus	-0.236435	0.315566
dCMP	Bacteroides heparinolyticus	-0.353035	0.126808
D-Alanyl-D-Alanine	Bacteroides heparinolyticus	-0.570632	0.0086023
Daidzein	Bacteroides heparinolyticus	0.187832	0.427766
Dacarbazine	Bacteroides heparinolyticus	0.557767	0.0106067
D-4-Phosphopantothenate	Bacteroides heparinolyticus	0.198657	0.401115
Cytosine	Bacteroides heparinolyticus	-0.513428	0.0205926
Cytidine	Bacteroides heparinolyticus	-0.522763	0.0180347
Cysteineglutathione Disulfide	Bacteroides heparinolyticus	0.504852	0.0231892
Cysteine	Bacteroides heparinolyticus	0.120568	0.612623
Cypridinid Etioluciferin	Bacteroides heparinolyticus	0.240742	0.306571
Cycloserine	Bacteroides heparinolyticus	-0.509185	0.0218469
Cyclopentylamine	Bacteroides heparinolyticus	-0.577076	0.00772124
Cyclopentanone	Bacteroides heparinolyticus	-0.413288	0.0701039
Cyclohexanecarboxylic Acid, 4-(Aminomethyl)-	Bacteroides heparinolyticus	0.656848	0.00165381
Cyclohexanecarboxylic Acid	Bacteroides heparinolyticus	0.460812	0.0408725
Cyclododecalactam	Bacteroides heparinolyticus	-0.0101837	0.966011
Cyclo(Glycyltryptophylprolylglycylvalylglycyl-Beta-Hydroxytyrosyl)	Bacteroides heparinolyticus	0.175017	0.460499
Cyclic Gmp	Bacteroides heparinolyticus	-0.278354	0.234696
Cyclic 3,5-Dtmp	Bacteroides heparinolyticus	-0.0135783	0.954692
Cyclamic Acid	Bacteroides heparinolyticus	0.0263079	0.912334
Cyazofamid	Bacteroides heparinolyticus	0.27496	0.240689
Cyanopeptolin A	Bacteroides heparinolyticus	0.149074	0.530481
Cupressuflavone	Bacteroides heparinolyticus	-0.167909	0.479188
Cucurbitacin E	Bacteroides heparinolyticus	0.394551	0.0851573
Crocacin C	Bacteroides heparinolyticus	-0.495606	0.0262728
Cresyl Saligenin	Bacteroides heparinolyticus	0.0746804	0.754347
Creatinine	Bacteroides heparinolyticus	0.478633	0.0327676
Creatine	Bacteroides heparinolyticus	0.470147	0.0364536
Cotoin	Bacteroides heparinolyticus	-0.297873	0.202116
Cotinine	Bacteroides heparinolyticus	-0.119658	0.615327
Corynoxine	Bacteroides heparinolyticus	-0.378079	0.100254
Coronaric Acid	Bacteroides heparinolyticus	0.538038	0.014402
Coproporphyrin III	Bacteroides heparinolyticus	0.142038	0.55027
Convallatoxin	Bacteroides heparinolyticus	0.00606964	0.979739
Colfosceril Palmitate	Bacteroides heparinolyticus	0.563498	0.00967157
Citrulline	Bacteroides heparinolyticus	-0.0738318	0.757057
Citric Acid	Bacteroides heparinolyticus	0.148512	0.532049
Citramalic Acid	Bacteroides heparinolyticus	0.0797722	0.738142
Citraconic Acid	Bacteroides heparinolyticus	0.167182	0.48112
Citalopram	Bacteroides heparinolyticus	0.121691	0.609292
Cis-P-Coumaric Acid	Bacteroides heparinolyticus	0.247803	0.29216
Cis-3-Hexenyl Lactate	Bacteroides heparinolyticus	0.12475	0.600256
Cinnamic Acid	Bacteroides heparinolyticus	0.265625	0.257675
Choline	Bacteroides heparinolyticus	-0.407348	0.074642
Cholic Acid	Bacteroides heparinolyticus	-0.108686	0.648306
Cholesterol	Bacteroides heparinolyticus	0.319089	0.170285
Chloroxine	Bacteroides heparinolyticus	-0.104383	0.661418
Chlorotoluron	Bacteroides heparinolyticus	-0.387829	0.0911006
Cetraxate	Bacteroides heparinolyticus	0.0441293	0.853438
Cellobiose	Bacteroides heparinolyticus	0.586154	0.00660646
Catechol	Bacteroides heparinolyticus	0.231679	0.325684
Carpachromene	Bacteroides heparinolyticus	-0.215944	0.360506
Carnitine	Bacteroides heparinolyticus	0.454023	0.0443383
Carbocysteine	Bacteroides heparinolyticus	0.488623	0.0288092
Capric Dimethyl Amine Oxide	Bacteroides heparinolyticus	-0.183306	0.439181
Camphene	Bacteroides heparinolyticus	-0.225738	0.338587
Camalexin	Bacteroides heparinolyticus	0.0203674	0.932079
Calystegine A6	Bacteroides heparinolyticus	-0.307208	0.187656
Calycin	Bacteroides heparinolyticus	0.0611021	0.798027
Cadaverine	Bacteroides heparinolyticus	-0.201431	0.394435
Cadabicilone	Bacteroides heparinolyticus	-0.0373402	0.875803
C17-Sphinganine	Bacteroides heparinolyticus	-0.241863	0.304255
Butyrylcarnitine	Bacteroides heparinolyticus	0.171425	0.469894
Butyl 4-[(3,4-Dimethoxyphenyl)CarbonylaminoBenzoate	Bacteroides heparinolyticus	0.273117	0.243983
Butabarbital	Bacteroides heparinolyticus	-0.174203	0.462618
Bucharaine	Bacteroides heparinolyticus	-0.159544	0.501656
Brazilin	Bacteroides heparinolyticus	0.04769	0.841749
Bovoside A	Bacteroides heparinolyticus	-0.664486	0.00139434
Bistris	Bacteroides heparinolyticus	0.0814695	0.732764
Bisphenol S	Bacteroides heparinolyticus	-0.285992	0.221566
Bisphenol AF	Bacteroides heparinolyticus	0.150209	0.527318
Bis(2-Ethylhexyl) Sebacate	Bacteroides heparinolyticus	0.284295	0.224441
Biotin Methyl Ester	Bacteroides heparinolyticus	0.48659	0.0295826
Bezafibrate	Bacteroides heparinolyticus	0.102565	0.666987
Betaine Aldehyde	Bacteroides heparinolyticus	-0.317392	0.172696
Betaine	Bacteroides heparinolyticus	0.587259	0.00648024
Beta-Gentiobiose	Bacteroides heparinolyticus	0.403319	0.077842
Beta-D-Glucopyranoside, 4-Hydroxy-3-(3-Methyl-2-Buten-1-Yl)Phenyl 6-O-[(2R,3R,4R)-Tetrahydro-3,4-Dihydroxy-4-(Hydroxymethyl)-2-Furanyl-	Bacteroides heparinolyticus	0.469298	0.0368393
Beta-D-Glucopyranose, 6-O-Beta-D-Glucopyranosyl-1-O-[(2,6,6-Trimethyl-1-Cyclohexen-1-Yl)Carbonyl-	Bacteroides heparinolyticus	-0.262885	0.262801
Beta-D-Glucopyranose, 1-O-[(2Alpha,3Beta,5Xi,9Xi,18Xi)-2,3,19-Trihydroxy-28-Oxours-12-En-28-Yl-	Bacteroides heparinolyticus	-0.466026	0.0383559
Beta-Alanyl-L-Arginine	Bacteroides heparinolyticus	-0.605993	0.00462452
Beta- Belladonnine Dichloroethylate	Bacteroides heparinolyticus	-0.456569	0.0430131
Benzoylcholine	Bacteroides heparinolyticus	0.16209	0.494764
Benzothiazole-2-Sulfonic Acid	Bacteroides heparinolyticus	0.0101837	0.966011
Benzothiazole	Bacteroides heparinolyticus	-0.0398861	0.867404
Benzophenone	Bacteroides heparinolyticus	-0.236771	0.31486
Benzoic Acid	Bacteroides heparinolyticus	-0.453174	0.044787
Benzofuran	Bacteroides heparinolyticus	-0.437899	0.0534759
Benzododecinium	Bacteroides heparinolyticus	-0.353883	0.125834
Benzeneacetonitrile	Bacteroides heparinolyticus	0.0882586	0.711373
Benthiavalicarb Isopropyl	Bacteroides heparinolyticus	-0.273262	0.243723
Baohuoside I	Bacteroides heparinolyticus	0.112021	0.638213
Baikiain	Bacteroides heparinolyticus	-0.338608	0.144196
Baicalin	Bacteroides heparinolyticus	0.655172	0.00171584
Azithromycin	Bacteroides heparinolyticus	-0.381888	0.0966015
Azelaic Acid	Bacteroides heparinolyticus	0.00254592	0.991501
Austalide A	Bacteroides heparinolyticus	0.262885	0.262801
Auranticin A	Bacteroides heparinolyticus	0.104098	0.662289
Atropine	Bacteroides heparinolyticus	-0.221495	0.347985
Atalaphylline	Bacteroides heparinolyticus	0.293283	0.20949
Asperulosidic Acid	Bacteroides heparinolyticus	-0.102011	0.668685
Aspartyl-Proline	Bacteroides heparinolyticus	-0.436201	0.0545155
Aspartyl-Phenylalanine	Bacteroides heparinolyticus	-0.224379	0.341582
Aspartylleucine	Bacteroides heparinolyticus	-0.483725	0.0307001
Aspartic Acid	Bacteroides heparinolyticus	-0.123053	0.605263
Ascorbic Acid	Bacteroides heparinolyticus	-0.255441	0.27705
Arginyltyrosine	Bacteroides heparinolyticus	-0.508279	0.0221222
Arginylphenylalanine	Bacteroides heparinolyticus	-0.60593	0.00462995
Arginine	Bacteroides heparinolyticus	0.333516	0.150713
Arachidoyl Ethanolamide	Bacteroides heparinolyticus	-0.210463	0.373117
Apiopaeonoside	Bacteroides heparinolyticus	0.350005	0.130329
Apiopaenoside	Bacteroides heparinolyticus	-0.169061	0.476132
Anthranilic Acid	Bacteroides heparinolyticus	-0.101837	0.669221
Antcin K	Bacteroides heparinolyticus	0.117112	0.622919
Anastrozole	Bacteroides heparinolyticus	-0.473542	0.0349424
Anabasamine	Bacteroides heparinolyticus	0.0891073	0.708713
Amphetamine	Bacteroides heparinolyticus	-0.2809	0.230265
Amp	Bacteroides heparinolyticus	-0.278354	0.234696
Aminoethylphosphonic Acid	Bacteroides heparinolyticus	-0.205371	0.385054
Amidosulfuron	Bacteroides heparinolyticus	-0.167434	0.480449
Alverine	Bacteroides heparinolyticus	-0.226587	0.336726
Alpha-Methyl-4-Carboxyphenylglycine	Bacteroides heparinolyticus	0.433655	0.0561035
Alpha-Maltotriose	Bacteroides heparinolyticus	0.379646	0.0987399
Alpha-Ketoisovalerate	Bacteroides heparinolyticus	0.530401	0.0161365
Alpha-D-Glucopyranoside, Alpha-D-Glucopyranosyl, 3-(2-Methylbutanoate)	Bacteroides heparinolyticus	-0.000430016	0.998564
Allysine	Bacteroides heparinolyticus	0.134085	0.573032
Allose	Bacteroides heparinolyticus	0.411591	0.0713788
Allantoin	Bacteroides heparinolyticus	-0.0213774	0.928719
Alanylvaline	Bacteroides heparinolyticus	-0.538038	0.014402
Alanylphenylalanine	Bacteroides heparinolyticus	-0.633086	0.0027336
Alanylnorvaline	Bacteroides heparinolyticus	-0.614416	0.00394687
Alanylglutamic Acid	Bacteroides heparinolyticus	0.166111	0.483975
Alanine	Bacteroides heparinolyticus	-0.00678913	0.977337
Ala-Ile	Bacteroides heparinolyticus	-0.272414	0.245248
Aeruginosamide B	Bacteroides heparinolyticus	-0.278034	0.235256
ADP-ribose	Bacteroides heparinolyticus	-0.516168	0.0198136
Adipic Acid	Bacteroides heparinolyticus	-0.00509185	0.983002
Adenine	Bacteroides heparinolyticus	0.0364916	0.878605
Actodigin	Bacteroides heparinolyticus	0.212536	0.368317
Actinorhodin	Bacteroides heparinolyticus	0.268171	0.252969
Aconitic Acid	Bacteroides heparinolyticus	0.344548	0.136845
Acetyltryptophan	Bacteroides heparinolyticus	-0.648362	0.00198843
Acetyltributyl Citrate	Bacteroides heparinolyticus	-0.099291	0.677057
Acetyl-L-Carnitine	Bacteroides heparinolyticus	0.319089	0.170285
Acetylgalactosamine	Bacteroides heparinolyticus	-0.211312	0.371148
Acetylcysteine	Bacteroides heparinolyticus	-0.0840154	0.724719
Acetyl Glutamic Acid	Bacteroides heparinolyticus	0.159544	0.501656
Acetone Cyanohydrin	Bacteroides heparinolyticus	-0.240165	0.307766
Acetoacetaldehyde	Bacteroides heparinolyticus	-0.334364	0.149613
Acetanilide	Bacteroides heparinolyticus	-0.033097	0.889829
Acesulfame	Bacteroides heparinolyticus	0.428343	0.0595301
Abamectin Component B1A	Bacteroides heparinolyticus	0.0344999	0.885188
9-Octadecenamide	Bacteroides heparinolyticus	0.218101	0.355611
9-Methoxy-4,4-Dimethyl-13-Phenyl-6,14-Dioxatetracyclo[8.4.0.02,7.03,5Tetradeca-1,7,9-Trien-11-One	Bacteroides heparinolyticus	-0.0747085	0.754257
9,13-Epoxy-3,18-Dihydroxy-15,16-Labdanolide	Bacteroides heparinolyticus	-0.0865614	0.716702
9,12,13-Trihydroxyoctadeca-10,15-Dienoic Acid	Bacteroides heparinolyticus	0.0865939	0.716599
9,12,13-Trihome	Bacteroides heparinolyticus	-0.111172	0.640776
9,10-Epoxy-18-Hydroxy-Octadecanoic Acid	Bacteroides heparinolyticus	0.653453	0.00178149
9,10-Dihydroxystearic Acid	Bacteroides heparinolyticus	0.36237	0.116384
9,10-Dihode	Bacteroides heparinolyticus	0.0925019	0.698107
9,10,13-Trihome	Bacteroides heparinolyticus	-0.0831668	0.727398
8-Oxo-7,8-Dihydrodeoxyguanine	Bacteroides heparinolyticus	-0.452326	0.0452391
8-Methylquinoline	Bacteroides heparinolyticus	-0.431958	0.0571816
8-Methoxycanthin-6-One	Bacteroides heparinolyticus	-0.000855094	0.997145
8-Hydroxy-9,10-Epoxystearic Acid	Bacteroides heparinolyticus	-0.13748	0.563267
8-Hydroxy-13,14,15,16-Tetranor-12-Labdanoic Acid	Bacteroides heparinolyticus	-0.323332	0.164357
8-Bromo-6-Chloro-3-(4-Hydroxyphenyl)-4-Methylchromen-2-One	Bacteroides heparinolyticus	0.0101837	0.966011
8-Amino-7-Oxononanoic Acid	Bacteroides heparinolyticus	0.0407348	0.864608
8-[2-(3,4-Dihydroxy-2,5-Dimethoxyoxolan-3-Yl)Ethyl-4A,7,8-Trimethylspiro[2,3,5,6,7,8A-Hexahydro-1H-Naphthalene-4,2-Oxirane-2,3-Diol	Bacteroides heparinolyticus	-0.557634	0.0106292
8-[(2-Chlorophenyl)Methylthio-3-Methyl-7-[(3-Methylphenyl)Methyl-1,3,7-Trihy Dropurine-2,6-Dione	Bacteroides heparinolyticus	0.339456	0.143129
8(S)-Hete	Bacteroides heparinolyticus	0.177986	0.452802
8-(Diethylamino)Octyl-3,4,5-Trimethoxybenzoate Hydrochloride53464-72-5	Bacteroides heparinolyticus	-0.410511	0.0721987
7-Hydroxy-N-Geranyl-L-Glutamic Acid	Bacteroides heparinolyticus	-0.235586	0.317358
7-Hydroxy-3-Phenyl-8-(Piperidylmethyl)Chromen-4-One	Bacteroides heparinolyticus	-0.0844715	0.723281
7-Hydroxy-2-Methyl-4-Oxo-4H-1-Benzopyran-5-Acetic Acid	Bacteroides heparinolyticus	0.313148	0.178827
7-Hydroxy-1-({2-O-[(2E,6E)-8-Hydroxy-2,6-Dimethyl-2,6-Octadienoyl-Beta-D-Glucopyranosyl}Oxy)-7-Methyl-1,4A,5,6,7,7A-Hexahydrocyclopenta[CPyran-4-Carboxylic Acid	Bacteroides heparinolyticus	-0.05336	0.823204
7-Ethyl-2,3,6,7-Tetrahydrocyclopent[BAzepin-8(1H)-One	Bacteroides heparinolyticus	-0.265625	0.257675
7-Chloro-4,8-Dihydroxy-6-Methoxy-3-Methyl-3,4-Dihydroisochromen-1-One	Bacteroides heparinolyticus	-0.232016	0.324962
7-Benzyloxytryptamine	Bacteroides heparinolyticus	-0.598292	0.00532551
7(14)-Bisabolene-2,3,10,11-Tetrol	Bacteroides heparinolyticus	0.387829	0.0911006
6-Oxo-Butanal	Bacteroides heparinolyticus	-0.546525	0.0126542
6-O-(Alpha-D-Galactopyranosyl)-D-Glucopyranose	Bacteroides heparinolyticus	0.459115	0.0417186
6-O-(4-Hydroxycinnamoyl)-Beta-D-Glucopyranose 1,2-Bis(3,4,5-Trihydroxybenzoate)	Bacteroides heparinolyticus	0.407025	0.0748946
6-N-Propyluracil	Bacteroides heparinolyticus	-0.201977	0.393129
6-Methylthiopurine	Bacteroides heparinolyticus	-0.021216	0.929256
6-Methyl-5-Hepten-2-Ol	Bacteroides heparinolyticus	-0.196885	0.405415
6-Methyl-2-Methylene-6-Octene-1,3,8-Triol	Bacteroides heparinolyticus	-0.148512	0.532049
6-Hydroxypseudooxynicotine	Bacteroides heparinolyticus	-0.420077	0.0651743
6-Hydroxymethyl-2,2-Dimethyl-Dihydro-Furo(3,4-D)(1,3)Dioxol-4-One	Bacteroides heparinolyticus	0.453007	0.0448756
6-Hydroxymelatonin	Bacteroides heparinolyticus	-0.466752	0.0380152
6-Ethoxy-4-Hydroxy-3-Benzylhydroquinolin-2-One	Bacteroides heparinolyticus	-0.158696	0.503964
6-Ethoxy-4-({4-[(4-Methoxyphenyl)MethylPiperazinyl}Methyl)Chromen-2-One	Bacteroides heparinolyticus	-0.291523	0.212365
6-Chloro-3-[4-(2-Hydroxyethyl)Piperazinyl-4-Phenylhydroquinolin-2-One	Bacteroides heparinolyticus	-0.278129	0.235091
6-Chloro-2-(Trichloromethyl)Chromen-4-One	Bacteroides heparinolyticus	0.0746804	0.754347
6-Amino-4-(4-Hydroxyphenyl)-3-Propyl-4H-Pyrano[3,2-DPyrazole-5-Carbonitrile	Bacteroides heparinolyticus	-0.472693	0.0353155
6-Amino-4-(4-Hydroxy-5-Methoxy-3-Nitrophenyl)-3-Methyl-1-Phenyl-4H-Pyrano[3,2- DPyrazole-5-Carbonitrile	Bacteroides heparinolyticus	-0.110514	0.642765
6-Acetyloxy-7-Ethenyl-1,4A,7-Trimethyl-3,4,4B,5,6,8,10,10A-Octahydro-2H-Phenanthrene-1-Carboxylic Acid	Bacteroides heparinolyticus	-0.572624	0.00832162
6,8-Bis(Morpholino-4-Iummethyl)-4-Oxo-3-(4-(((2S,3R,4S,5S,6R)-3,4,5-Trihydroxy-6-(Hydroxymethyl)Tetrahydro-2H-Pyran-2-Yl)Oxy)Phenyl)-4H-Chromene-5,7-Bis(Olate)	Bacteroides heparinolyticus	0.448082	0.0475528
6,7-Dimethoxy-3-Phenylquinoxaline	Bacteroides heparinolyticus	-0.523611	0.0178154
6-(N-{2-[2-Methyl-5-(Trifluoromethoxy)Indol-3-YlEthyl}Carbamoyl)Cyclohex-3-En Ecarboxylic Acid	Bacteroides heparinolyticus	-0.0213774	0.928719
6-(Gamma,Gamma-Dimethylallylamino)Purine Riboside	Bacteroides heparinolyticus	-0.268758	0.25189
6-(Diaminomethylideneamino)-2-[[(4E,6E,12E,14E)-3-Hydroxy-2-(Hydroxymethyl)-8,10,16-Trimethyloctadeca-4,6,12,14-TetraenoylAminoHexanoic Acid	Bacteroides heparinolyticus	-0.237619	0.313077
6-(2,4-Dihydroxy-3,5-Dimethylhexyl)-4-Hydroxy-3-Methylpyran-2-One	Bacteroides heparinolyticus	-0.380834	0.0976023
5-Oxooctadecanoic Acid	Bacteroides heparinolyticus	-0.133237	0.575485
5-O-Methylthymidine	Bacteroides heparinolyticus	0.0129005	0.956951
5-Methylpentadecanoylcarnitine	Bacteroides heparinolyticus	0.447934	0.0476355
5-Methylcytosine	Bacteroides heparinolyticus	-0.543979	0.0131595
5-Hydroxytryptophan	Bacteroides heparinolyticus	-0.583865	0.00687425
5-Hydroxymethyluridine	Bacteroides heparinolyticus	0.331777	0.152985
5-Hydroxymethylcytidine	Bacteroides heparinolyticus	0.134085	0.573032
5-Hydroxymaltol	Bacteroides heparinolyticus	-0.0619508	0.795279
5-Hydroxycalamenene	Bacteroides heparinolyticus	-0.232528	0.323865
5-Heptyltetrahydro-2-Oxo-3-Furancarboxylic Acid	Bacteroides heparinolyticus	0.330121	0.15517
5-Dihydroxyhept-6-Enoic Acid	Bacteroides heparinolyticus	0.232528	0.323865
5-CMP	Bacteroides heparinolyticus	-0.546525	0.0126542
5Beta-Cholanic Acid	Bacteroides heparinolyticus	-0.232528	0.323865
5-Aminovaleric Acid	Bacteroides heparinolyticus	0.00339456	0.988668
5-[(E)-3-Hydroxybut-1-Enyl-4-[4-[(E)-3-Oxobut-1-EnylAnilinoOxolan-2-One	Bacteroides heparinolyticus	0.0883917	0.710956
5,9:6,9-Diepoxy-3-Megastigmene	Bacteroides heparinolyticus	-0.298722	0.200772
5,7-Dimethyl-4-(2-1,2,3,4-Tetrahydroisoquinolylmethyl)Chromen-2-One	Bacteroides heparinolyticus	-0.293222	0.209589
5,7-Dihydroxy-2-(3-Hydroxy-4-Methoxyphenyl)-3,4-Dihydro-2H-1-Benzopyran-4-One	Bacteroides heparinolyticus	-0.039751	0.86785
5,6-Dimethyl-2,3-Pyrazinedicarbonitrile	Bacteroides heparinolyticus	-0.139177	0.558412
5,6-Dihydroxy-2-Methylaminotetralin	Bacteroides heparinolyticus	0.264776	0.259256
5,6-Dihydrothymine	Bacteroides heparinolyticus	-0.627146	0.00308016
5,6-Dibenzoyloxy-7-Methyl-1-[3,4,5-Trihydroxy-6-(Hydroxymethyl)Oxan-2-YlOxy-1,4A,5,6,7,7A-Hexahydrocyclopenta[CPyran-4-Carboxylic Acid	Bacteroides heparinolyticus	0.169728	0.474369
5,6,7,8-Tetrahydro-4-Methylquinoline	Bacteroides heparinolyticus	-0.720496	0.000339364
5-(4-Carboxy-3-Methylbutyl)-5,6,8A-Trimethyl-3-Oxo-4A,6,7,8-Tetrahydro-4H-Naphthalene-1-Carboxylic Acid	Bacteroides heparinolyticus	-0.315613	0.175248
4-Trimethylammoniobutanoate	Bacteroides heparinolyticus	0.066194	0.781572
4-Thiouridine	Bacteroides heparinolyticus	-0.0485554	0.838913
4-Oxo-L-Proline	Bacteroides heparinolyticus	-0.426866	0.0605104
4-O-Methylphloroacetophenone	Bacteroides heparinolyticus	0.0958964	0.687554
4-Nitrophenol	Bacteroides heparinolyticus	-0.274111	0.242203
4-Methyoxybenzoyl-N-Glycine	Bacteroides heparinolyticus	0.147664	0.534421
4-Methylphthalic Anhydride	Bacteroides heparinolyticus	-0.18755	0.428474
4-Methylimidazole	Bacteroides heparinolyticus	-0.0492212	0.836733
4-Methylene-2-Octyl-5-Oxotetrahydrofuran-3-Carboxylic Acid	Bacteroides heparinolyticus	0.00339456	0.988668
4-Methyl-11-(4-Sulfophenyl)Tridecanoic Acid	Bacteroides heparinolyticus	-0.156999	0.508594
4-Hydroxymethylpyrazole	Bacteroides heparinolyticus	-0.0195187	0.934903
4-Hydroxymethohexital	Bacteroides heparinolyticus	-0.158696	0.503964
4-Hydroxybenzoylcholine	Bacteroides heparinolyticus	0.151058	0.52496
4-Hydroxybenzotriazole	Bacteroides heparinolyticus	-0.181609	0.443503
4-Hydroxybenzoic Acid	Bacteroides heparinolyticus	-0.196885	0.405415
4-Hydroxybenzoate	Bacteroides heparinolyticus	-0.0254592	0.915152
4-Hydroxybenzaldehyde	Bacteroides heparinolyticus	-0.529552	0.0163392
4-Hydroxy-3-[(4-Hydroxy-2-Oxo-8-Phenyl(3-Hydroquinolyl))(4-Methylthiophenyl)Me Thyl-1-Phenylhydroquinolin-2-One	Bacteroides heparinolyticus	0.501547	0.0242568
4-Hydroxy-3-(3-Methyl-2-Butenyl)Acetophenone	Bacteroides heparinolyticus	0.213857	0.365277
4-Hydroxy-2H-Pyran-3-Carboxaldehyde	Bacteroides heparinolyticus	-0.403104	0.0780151
4H-Phenanthro[10,1-BcFuran-4-One, Tetradecahydro-1,2,6,9,10-Pentahydroxy-3,10A,10C-Trimethyl-7-Methylene-, (1S,2R,3R,5As,6R,9S,10S,10As,10Cr)-	Bacteroides heparinolyticus	0.102222	0.668039
4-Ethylphenylsulfate	Bacteroides heparinolyticus	-0.0326429	0.891331
4-Ethylaniline	Bacteroides heparinolyticus	-0.320786	0.167896
4-[3-Methyl-5-(5,6,7-Trihydroxy-1,2,4A,5-Tetramethyl-3,4,6,7,8,8A-Hexahydro-2H-Naphthalen-1-Yl)Pentoxy-4-Oxobutanoic Acid	Bacteroides heparinolyticus	-0.204522	0.387064
4-[(E)-3-[(2R,3R,4S,5S,6R)-3-[(2S,3R,4R)-3,4-Dihydroxy-4-(Hydroxymethyl)Oxolan-2-YlOxy-4,5-Dihydroxy-6-(Hydroxymethyl)Oxan-2-YlOxybut-1-Enyl-3,5,5-Trimethylcyclohex-2-En-1-One	Bacteroides heparinolyticus	0.134652	0.571396
4,5-Dihydroxy-4,5,6-Trimethyl-2,8-Dioxa-13-Azatricyclo[8.5.1.013,16Hexadec-10-Ene-3,7-Dione	Bacteroides heparinolyticus	-0.113718	0.633099
4-(Decan-4-Yl)Benzenesulfonic Acid	Bacteroides heparinolyticus	0.19349	0.41372
4-(3-(((2R,4S,5S,6R)-4,5-Dihydroxy-6-Methyltetrahydro-2H-Pyran-2-Yl)Oxy)-10-((E)-((4-Fluorophenethyl)Imino)Methyl)-5,14-Dihydroxy-13-Methylhexadecahydro-1H-Cyclopenta[APhenanthren-17-Yl)Furan-2(5H)-One	Bacteroides heparinolyticus	-0.381888	0.0966015
4-((3S,10R,13R,14S,17R)-3-(((2R,3R,4S,5R,6R)-3,4-Dihydroxy-6-Methyl-5-(((2S,3R,4S,5S,6R)-3,4,5-Trihydroxy-6-(Hydroxymethyl)Tetrahydro-2H-Pyran-2-Yl)Oxy)Tetrahydro-2H-Pyran-2-Yl)Oxy)-14-Hydroxy-10-(Hydroxymethyl)-13-Methylhexadecahydro-1H-Cyclopenta[APhenanthren-17-Yl)Furan-2(5H)-One	Bacteroides heparinolyticus	0.506639	0.0226281
3-Phosphoglyceric Acid	Bacteroides heparinolyticus	0.231513	0.326039
3-Phenyllactic Acid	Bacteroides heparinolyticus	0.250349	0.287068
3-Phenylacetylamino-2,6-Piperidinedione	Bacteroides heparinolyticus	-0.662788	0.00144882
3-Phenyl-2-(Pyrrolidin-2-Ylformamido)Propanoic Acid	Bacteroides heparinolyticus	-0.259684	0.26887
3-O-Acetylpadmatin	Bacteroides heparinolyticus	-0.107777	0.651066
3-Nitropropionic Acid	Bacteroides heparinolyticus	0.319938	0.169088
3-Methylene-Indolenine	Bacteroides heparinolyticus	0.0135987	0.954623
3-Methyladenine	Bacteroides heparinolyticus	0.108794	0.647978
3-Methyl-7-[(3-Methylphenyl)Methyl-8-Nonylthio-1,3,7-Trihydropurine-2,6-Dione	Bacteroides heparinolyticus	-0.581962	0.00710355
3-Methyl-5-Pentyl-2-Furanpentanoic Acid	Bacteroides heparinolyticus	0.120507	0.612805
3-Iodotyrosine	Bacteroides heparinolyticus	-0.22852	0.33251
3-Indol-3-Yl-2-{[(7-Methyl-3-Oxo(2H,4H-Benzo[3,4-E1,4-Oxazaperhydroin-6-Yl))S UlfonylAmino}Propanoic Acid	Bacteroides heparinolyticus	-0.343829	0.137721
3-Indol-3-Yl-2-[(4-Methoxyphenyl)CarbonylaminoPropanoic Acid	Bacteroides heparinolyticus	0.0692326	0.771794
3-Hydroxyundecanoic Acid	Bacteroides heparinolyticus	0.420077	0.0651743
3-Hydroxytridecanoic Acid	Bacteroides heparinolyticus	0.0916532	0.700753
3-Hydroxytetradecanoic Acid	Bacteroides heparinolyticus	0.11881	0.617854
3-Hydroxysebacic Acid	Bacteroides heparinolyticus	-0.477036	0.0334383
3-Hydroxypentadecanoic Acid	Bacteroides heparinolyticus	0.339456	0.143129
3-Hydroxy-N-(1-Hydroxy-4-Methylpentan-2-Yl)-5-Oxo-6-Phenylhexanamide	Bacteroides heparinolyticus	-0.520151	0.0187233
3-Hydroxylidocaine	Bacteroides heparinolyticus	-0.496642	0.0259123
3-Hydroxyisovalerylcarnitine	Bacteroides heparinolyticus	0.0950478	0.690187
3-Hydroxyhexadecanoic Acid	Bacteroides heparinolyticus	0.41838	0.0663815
3-Hydroxybutyrylcarnitine	Bacteroides heparinolyticus	-0.0373402	0.875803
3-Hydroxyadipic Acid 3,6-Lactone	Bacteroides heparinolyticus	0.129842	0.58534
3-Hydroxy-6-[[(E)-3-Hydroxy-2,4-Dimethylhept-4-EnoylAmino-2,4-Dimethyl-5-Oxohexanoic Acid	Bacteroides heparinolyticus	0.0138735	0.953708
3-Hydroxy-6,8-Dimethoxy-7(11)-Eremophilen-12,8-Olide	Bacteroides heparinolyticus	0.101837	0.669221
3-Hydroxy-6,6-Dimethyl-2-(3,4,5-Trimethoxyphenyl)-3,5,6,7-Tetrahydrobenzimidaz Ol-4-One	Bacteroides heparinolyticus	-0.240527	0.307015
3-Hydroxy-4-Methoxymandelate	Bacteroides heparinolyticus	0.106929	0.653649
3-Hydroxy-4-Methoxy-2,3-Dihydropyran-6-One	Bacteroides heparinolyticus	-0.147664	0.534421
3-Hydroxy-4-(Succin-2-Yl)-Caryolane Delta-Lactone	Bacteroides heparinolyticus	-0.106929	0.653649
3-Hydroxy-2-Methylpyridine-4,5-Dicarboxylate	Bacteroides heparinolyticus	0.257138	0.27376
3-Hydroxy-2H-Pyran-2-One	Bacteroides heparinolyticus	0.0585562	0.806286
3-Hydroxy-1,5-Diphenyl-1-Pentanone	Bacteroides heparinolyticus	-0.310603	0.182576
3-Fumarylpyruvate	Bacteroides heparinolyticus	0.173123	0.465442
3-Deoxyinosine	Bacteroides heparinolyticus	-0.0186701	0.937728
3-Cytidylic Acid	Bacteroides heparinolyticus	-0.600838	0.0050847
3-Carboxy-4-Methyl-5-Propyl-2-Furanpropionic Acid	Bacteroides heparinolyticus	0.0483725	0.839512
3-Carboxy-4-Methyl-5-Pentyl-2-Furanpropanoic Acid	Bacteroides heparinolyticus	0.254818	0.278263
3Beta,6Beta-Dihydroxynortropane	Bacteroides heparinolyticus	0.185004	0.434882
3-Aminopicolinaldehyde	Bacteroides heparinolyticus	-0.269019	0.251413
3-Amino-2,2-Dimethylpropanoic Acid	Bacteroides heparinolyticus	0.0933505	0.695463
3Alpha,4,7,7Alpha-Tetrahydro-4-Hydroxy-1H-Isoindole-1,3(2H)-Dione	Bacteroides heparinolyticus	-0.410742	0.0720228
3-Adenylic Acid	Bacteroides heparinolyticus	0.10709	0.653158
3A,7B,12A-Trihydroxyoxocholanyl-Glycine	Bacteroides heparinolyticus	-0.0868886	0.715673
3-GMP	Bacteroides heparinolyticus	0.310221	0.183142
3-[4-({2-[(2E)-2-Buten-2-Yl-6,8-Dimethyl-1,2,4A,5,6,7,8,8A-Octahydro-1-Naphthalenyl}Carbonyl)-3-Hydroxy-5-Oxo-2,5-Dihydro-1H-Pyrrol-2-Yl-2-Hydroxy-2-Methylpropanoic Acid	Bacteroides heparinolyticus	0.181467	0.443867
3-[3-Carboxy-2,3-Dihydro-2-(4-Hydroxy-3-Methoxyphenyl)-7-Methoxy-5-Benzofuranyl-2-Propenoic Acid	Bacteroides heparinolyticus	-0.31957	0.169606
3-[2-(2,3-Dihydroxy-5,6,8A-Trimethyloctahydro-2H-Spiro[Naphthalene-1,2-Oxiran-5-Yl)Ethyl-5-Hydroxyfuran-2(5H)-One	Bacteroides heparinolyticus	0.0333176	0.889099
3-[[1-[4-(Diaminomethylideneamino)Butylamino-4-Methyl-1-Oxopentan-2-YlCarbamoylOxirane-2-Carboxylic Acid	Bacteroides heparinolyticus	-0.60828	0.00443168
3-[(4-Hydroxyphenyl)Methyl-2,3,6,7,8,8A-Hexahydropyrrolo[1,2-APyrazine-1,4-Dione	Bacteroides heparinolyticus	-0.021216	0.929256
3-[(2S,3R,4S,5S,6R)-4,5-Dihydroxy-3-[(2S,3R,4R,5R,6S)-3,4,5-Trihydroxy-6-Methyloxan-2-YlOxy-6-[[(2S,3R,4R,5R,6S)-3,4,5-Trihydroxy-6-Methyloxan-2-YlOxymethylOxan-2-YlOxy-5-Hydroxy-2-(4-Hydroxyphenyl)-6-Methoxy-7-[(2S,3R,4R,5R,6S)-3,4,5-Trihydroxy-6-Methyloxan-2-YlOxychromen-4-One	Bacteroides heparinolyticus	0.445536	0.048984
3-[(2S,3R,4S,5R,6R)-4-[(2S,3R,4S,5S,6R)-4,5-Dihydroxy-6-(Hydroxymethyl)-3-[(2S,3R,4S,5R)-3,4,5-Trihydroxyoxan-2-YlOxyoxan-2-YlOxy-3,5-Dihydroxy-6-(Hydroxymethyl)Oxan-2-YlOxy-2-(3,4-Dihydroxyphenyl)-5,7-Dihydroxychromen-4-One	Bacteroides heparinolyticus	0.698612	0.000611589
3-[(2R,3S)-5-Hydroxy-2,3,8,8-Tetramethyl-4-Oxo-2,3-Dihydropyrano[2,3-HChromen-6-YlHexanoic Acid	Bacteroides heparinolyticus	-0.0829442	0.728101
3,7,11-Trimethyldodeca-2,6,10-Trienoic Acid	Bacteroides heparinolyticus	-0.152755	0.520259
3,6,9,12-Tetraoxatetradecane-1,14-Diol	Bacteroides heparinolyticus	0.414985	0.0688461
3,5-Dihydroxyphenylglycine	Bacteroides heparinolyticus	-0.075529	0.751639
3,5-Dihydroxydecanoic Acid	Bacteroides heparinolyticus	-0.162939	0.492477
3,5-Dihydroxy-4-[3,4,5-Trihydroxy-6-[[4-(2-Hydroxypropan-2-Yl)Cyclohexene-1-CarbonylOxymethylOxan-2-YlOxybenzoic Acid	Bacteroides heparinolyticus	-0.232016	0.324962
3,5-Dideoxythymidine	Bacteroides heparinolyticus	-0.321331	0.167134
3,5,7,10,15-O-Pentacetyl-14-O-Benzoyl-10,18-Dihydromyrsinol	Bacteroides heparinolyticus	0.364204	0.11441
3,4-Methylenesebacic Acid	Bacteroides heparinolyticus	0.173123	0.465442
3,4-Dihydroxymandelic Acid	Bacteroides heparinolyticus	-0.245257	0.297307
3,4-Dihydropyridine	Bacteroides heparinolyticus	0.15615	0.510917
3,4-Diaminopyridine	Bacteroides heparinolyticus	-0.591503	0.00601398
3,3,4,4,5,5,6,6,7,7,8,8,9,9,9-Pentadecafluorononan-1-Ol	Bacteroides heparinolyticus	0.252999	0.281826
3,3,3-Trifluoro-1-Propanol	Bacteroides heparinolyticus	0.0390375	0.870202
3-(Indol-3-Yl)Propionic Acid	Bacteroides heparinolyticus	-0.47559	0.0340546
3-(Dodecanoylamino)Propyl(Carboxymethyl)Dimethylammonium	Bacteroides heparinolyticus	-0.126447	0.595267
3-(6,7-Dimethoxy-1,2,3,4-Tetrahydroisoquinolin-1-Yl)Propan-1-Ol	Bacteroides heparinolyticus	0.235962	0.316564
3-(5,9-Dimethyl-4-Oxo-8-Oxatetracyclo[7.2.1.1~7,10~.0~1,6~Tridec-2-En-5-Yl)Propanoic Acid	Bacteroides heparinolyticus	-0.590654	0.00610496
3-(5,7-Dimethoxy-4-Oxochromen-2-Yl)Propanoic Acid	Bacteroides heparinolyticus	-0.0738318	0.757057
3-(4-Hydroxyphenyl)Propanoic Acid 3-(4-Hydroxy-3-Methoxyphenyl)Propyl Ester	Bacteroides heparinolyticus	-0.684005	0.000881677
3-(2-Hydroxyethyl)-1H,3H-Quinazoline-2,4-Dione	Bacteroides heparinolyticus	-0.515125	0.0201073
3-(2-Hydroxy-3-Methoxyphenyl)-1,5-Dimethyl-4,6-Dioxo-1,2,3,5,3A,6A-Hexahydro-2 ,5-Diazapentalenecarboxylic Acid	Bacteroides heparinolyticus	-0.293103	0.209782
3(2H)-Pyridazinone	Bacteroides heparinolyticus	0.432807	0.0566406
3-(2-Furanyl)-2-Propenal	Bacteroides heparinolyticus	0.23083	0.327509
3-(2,6-Dihydroxyphenyl)-4-Hydroxy-6-Methyl-3H-2-Benzofuran-1-One	Bacteroides heparinolyticus	0.066194	0.781572
3-(12-Hydroxy-5,9-Dimethyl-4-Oxo-8-Oxatetracyclo[7.2.1.1~7,10~.0~1,6~Tridec-2-En-5-Yl)Propanoic Acid	Bacteroides heparinolyticus	-0.581319	0.00718246
2-Vinylpyridine	Bacteroides heparinolyticus	-0.181609	0.443503
2-Pyrazinoylguanidine	Bacteroides heparinolyticus	-0.140874	0.553576
2-Propenoic Acid, 3-(4-Hydroxyphenyl)-, (2Z)-	Bacteroides heparinolyticus	0.0195187	0.934903
2-Propenal, 3-(4-Hydroxy-3,5-Dimethoxyphenyl)-	Bacteroides heparinolyticus	-0.0254592	0.915152
2-Phosphoglycerate	Bacteroides heparinolyticus	0.278221	0.23493
2-Phenylethyl 6-O-(6-Deoxy-Alpha-L-Mannopyranosyl)-Beta-D-Glucopyranoside	Bacteroides heparinolyticus	-0.42432	0.0622288
2-Phenylethyl 4-(3-Ethoxy-4-Hydroxyphenyl)-7-(4-Methoxyphenyl)-2-Methyl-5-Oxo- 1,4,6,7,8-Pentahydroquinoline-3-Carboxylate	Bacteroides heparinolyticus	-0.258757	0.270644
2-Oxo-1H-Quinoline-4-Carboxylic Acid	Bacteroides heparinolyticus	-0.501547	0.0242568
2-Oxindole	Bacteroides heparinolyticus	-0.225738	0.338587
2-O-Methyluridine	Bacteroides heparinolyticus	0.0823182	0.730079
2-O-Methylinosine	Bacteroides heparinolyticus	0.195261	0.409376
2-O-Methylguanosine	Bacteroides heparinolyticus	0.0203674	0.932079
2-O-Methyl-5-Methyluridine	Bacteroides heparinolyticus	-0.0880747	0.711949
2-O-Methyl-5-Methylcytidine	Bacteroides heparinolyticus	0.0331094	0.889787
2-Naphthalenesulfonic Acid	Bacteroides heparinolyticus	-0.119658	0.615327
2-Methylpyrrolidine	Bacteroides heparinolyticus	-0.484574	0.0303656
2-Methylpyridine	Bacteroides heparinolyticus	0.00169728	0.994334
2-Methylpropanoic Acid	Bacteroides heparinolyticus	-0.278354	0.234696
2-Methylcitric Acid	Bacteroides heparinolyticus	-0.126447	0.595267
2-Methylbenzothiazole	Bacteroides heparinolyticus	-0.161242	0.497056
2-Methylbenzaldehyde	Bacteroides heparinolyticus	0.111172	0.640776
2-Methylacetoacetic Acid	Bacteroides heparinolyticus	-0.0322484	0.892638
2-Methyl-4-Pentenoic Acid	Bacteroides heparinolyticus	-0.147664	0.534421
2-Methyl-3-Oxopropanoic Acid	Bacteroides heparinolyticus	0.300419	0.198101
2-Methoxyethyl 5-Hydroxy-2-Methyl-1-{3-[(4-Nitrophenyl)AminoPropyl}Benzo[GIn Dole-3-Carboxylate	Bacteroides heparinolyticus	0.424647	0.0620064
2-Methoxy-6-[(Triphenylmethoxy)Methyl-2H-3,4,5,6-Tetrahydropyran-3,4,5-Triol	Bacteroides heparinolyticus	0.626297	0.00313253
2-Methoxy-3,4-Dimethylphenyl Acetate	Bacteroides heparinolyticus	0.0169728	0.94338
2-Isopropylmalic Acid, (S)-(+)-	Bacteroides heparinolyticus	-0.0475239	0.842294
2-Isopropylmalic Acid	Bacteroides heparinolyticus	-0.241014	0.306007
2-Hydroxypyridine	Bacteroides heparinolyticus	-0.406499	0.0753078
2-Hydroxyisobutyric Acid	Bacteroides heparinolyticus	0.0763777	0.748934
2-Hydroxyhexadecanoic Acid	Bacteroides heparinolyticus	0.0364916	0.878605
2-Hydroxyglutaric Acid, (S)-	Bacteroides heparinolyticus	0.0322484	0.892638
2-Hydroxy-Damp	Bacteroides heparinolyticus	-0.194339	0.411635
2-Hydroxyacrylic Acid	Bacteroides heparinolyticus	-0.078075	0.743532
2-Hydroxyacetamide	Bacteroides heparinolyticus	-0.0738318	0.757057
2-Hydroxy-7-Methoxy-2H-1,4-Benzoxazin-3(4H)-One	Bacteroides heparinolyticus	-0.551617	0.0116905
2-Hydroxy-4-Imino-2,5-Cyclohexadienone	Bacteroides heparinolyticus	-0.0941991	0.692823
2-Hydroxy-3-Morpholinopropanesulfonic Acid	Bacteroides heparinolyticus	0.324409	0.162876
2-Hydroxy-3-(2-Hydroxyphenyl)Propanoic Acid	Bacteroides heparinolyticus	0.315694	0.175131
2-Hydroxy-2-Methylbutyric Acid	Bacteroides heparinolyticus	0.138328	0.560837
2-Hydroxy-2-Ethylsuccinic Acid	Bacteroides heparinolyticus	0.270716	0.248318
2-Hydroxy-2-[2-Oxo-2-[(4,7,7-Trimethyl-3-Bicyclo[2.2.1Heptanyl)OxyEthylButanedioic Acid	Bacteroides heparinolyticus	-0.668729	0.00126562
2H-Pyrido[1,2-A[1,4,7,10Tetraazacyclododecine-1,4,7,10(3H,12H)-Tetrone, 3-(7,8-Dihydroxy-6-Oxooctyl)Octahydro-9-(1-Methylpropyl)-6-(Phenylmethyl)-	Bacteroides heparinolyticus	-0.2653	0.258279
2H-Furo[3,2-BNaphtho[2,3-G[1,5Dioxonin-5,12-Dione, 2-[[6-O-[(2E)-3-[4-[(6-Deoxyhexopyranosyl)OxyPhenyl-1-Oxo-2-Propen-1-YlHexopyranosylOxy-3,3A,5A,6,14,14A-Hexahydro-3,8-Dihydroxy-2-(Hydroxymethyl)-6-(4-Hydroxyphenyl)-7,9-Dimethoxy-	Bacteroides heparinolyticus	0.189385	0.423887
2H-Benzotriazole	Bacteroides heparinolyticus	0.651905	0.00184243
2-Furancarboximidamide	Bacteroides heparinolyticus	-0.397164	0.0829263
2-Furanacetic Acid, Tetrahydro-Alpha-Methyl-5-(2-Oxopropyl)-, 2,3-Dihydroxypropyl Ester	Bacteroides heparinolyticus	0.244312	0.299233
2-Ethylaniline	Bacteroides heparinolyticus	-0.290235	0.214484
2-Ethyl-3-Hydroxy-2,4,4-Trimethyloxazolidine	Bacteroides heparinolyticus	0.404802	0.0766526
2-Ethyl-2-Hydroxybutyric Acid	Bacteroides heparinolyticus	0.134085	0.573032
2-Desoxyuridine	Bacteroides heparinolyticus	0.0865939	0.716599
2-Deoxyguanosine 5-Phosphate	Bacteroides heparinolyticus	-0.235922	0.316649
2-Deoxy-D-Ribose 5-Phosphate	Bacteroides heparinolyticus	0.302965	0.19414
2-Deoxyadenosine 3-Monophosphate	Bacteroides heparinolyticus	-0.179333	0.449333
2-Deoxy-5-Adenosine Monophosphate	Bacteroides heparinolyticus	-0.524101	0.0176899
2-Decyl-3-Hydroxypentanedioic Acid	Bacteroides heparinolyticus	0.162204	0.494456
2-Cyclopenten-1-One	Bacteroides heparinolyticus	-0.179912	0.447847
2-Cyanoacetamide	Bacteroides heparinolyticus	0.307208	0.187656
2-CMP	Bacteroides heparinolyticus	-0.383586	0.0950057
2-Butanone, 4-[3-(Beta-D-Glucopyranosyloxy)-4-Hydroxy-2,6,6-Trimethyl-1-Cyclohexen-1-Yl-	Bacteroides heparinolyticus	-0.419229	0.0657758
2-Arachidonoylglycerol	Bacteroides heparinolyticus	-0.248652	0.290457
2-Aminopurine	Bacteroides heparinolyticus	0.465055	0.0388153
2-Aminoisobutyric Acid	Bacteroides heparinolyticus	0.151907	0.522607
2-Amino-6-Nitrobenzothiazole	Bacteroides heparinolyticus	-0.12475	0.600256
2-Amino-5-(Amino-Dimethylamino-Methylidene)Amino-Pentanoic Acid	Bacteroides heparinolyticus	-0.131539	0.580404
2-Amino-4-Octadecene-1,3-Diol	Bacteroides heparinolyticus	0.278354	0.234696
26-Deoxycimicifugoside	Bacteroides heparinolyticus	0.476267	0.0337649
20Beta-Hydroxyecdysone	Bacteroides heparinolyticus	-0.0619508	0.795279
2-{4-[4-{3,5-Dihydroxy-4-[3,4,5-Trihydroxy-6-(Hydroxymethyl)Oxan-2-YlPhenyl}-2,5-Bis(4-Hydroxyphenyl)Oxolan-3-Yl-2,6-Dihydroxyphenyl}-6-(Hydroxymethyl)Oxane-3,4,5-Triol	Bacteroides heparinolyticus	0.532098	0.0157373
2-{1-[(4-Chlorophenyl)Carbonyl-5-Methoxy-2-Methylindol-3-Yl}-N-(5-Ethyl(1,3,4 -Thiadiazol-2-Yl))Acetamide	Bacteroides heparinolyticus	0.115415	0.628001
2-{1-[(4-Chlorophenyl)Carbonyl-5-Methoxy-2-Methylindol-3-Yl}-N-(2-Pyridylmeth Yl)Acetamide	Bacteroides heparinolyticus	0.347943	0.132765
2-{[(4-Methylphenyl)SulfonylAmino}-4-Methylthiobutanoic Acid	Bacteroides heparinolyticus	0.10014	0.674441
2-[Bisbenzylamino-1-(4-Hydroxy-3-Methoxyphenyl)Ethan-1-One, Chloride	Bacteroides heparinolyticus	-0.112995	0.635274
2-[6-Hydroxy-2-(4-Hydroxy-3-Methoxyphenyl)-3-Azabicyclo[4.4.0Dec-3-Yl-N-(4-M Ethylphenyl)Acetamide	Bacteroides heparinolyticus	-0.0984423	0.679676
2-[6-Hydroxy-2-(3,4,5-Trimethoxyphenyl)-3-Azabicyclo[4.4.0Dec-3-Yl-N-(4-Meth Oxyphenyl)Acetamide	Bacteroides heparinolyticus	0.0358479	0.880732
2-[5-[2-[2-[5-[2-[2-[5-[2-[2-[5-(2-Hydroxybutyl)Oxolan-2-YlPropanoyloxyPropylOxolan-2-YlPropanoyloxyPropylOxolan-2-YlPropanoyloxyPropylOxolan-2-YlPropanoic Acid	Bacteroides heparinolyticus	-0.31787	0.172014
2-[5-[2-[2-[5-(2-Hydroxybutyl)Oxolan-2-YlPropanoyloxyButylOxolan-2-YlPropanoic Acid	Bacteroides heparinolyticus	-0.375099	0.103181
2-[4-Hydroxy-2,5-Bis(Hydroxymethyl)-2-[3,4,5-Trihydroxy-6-(Hydroxymethyl)Oxan-2-YlOxyoxolan-3-YlOxy-6-(Hydroxymethyl)Oxane-3,4,5-Triol	Bacteroides heparinolyticus	0.0172007	0.942621
2-[3-Oxo-2-[5-[3,4,5-Trihydroxy-6-(Hydroxymethyl)Oxan-2-YlOxypent-2-EnylCyclopentylAcetic Acid	Bacteroides heparinolyticus	-0.113506	0.633737
2-[3-[4-[1,3-Dihydroxy-1-(4-Hydroxy-3-Methoxyphenyl)Propan-2-YlOxy-3-MethoxyphenylPropoxy-6-(Hydroxymethyl)Oxane-3,4,5-Triol	Bacteroides heparinolyticus	-0.0104051	0.965273
2-[2-Oxo-4-(Piperidylcarbonyl)Hydroquinolyl-N-(2,4,6-Trimethylphenyl)Acetamid E	Bacteroides heparinolyticus	-0.0650319	0.78532
2-[2-Amino-3-(1H-Indol-3-Yl)PropanamidoAcetic Acid	Bacteroides heparinolyticus	-0.522763	0.0180347
2-[2-[(Z)-Pent-2-Enyl-3-[3,4,5-Trihydroxy-6-(Hydroxymethyl)Oxan-2-YlOxycyclopentylAcetic Acid	Bacteroides heparinolyticus	-0.0568803	0.811734
2-[1-[4,5-Dihydroxy-3-[(2S,3R,4S,5S,6R)-3,4,5-Trihydroxy-6-(Hydroxymethyl)Oxan-2-YlOxyoxan-2-YlIndol-3-YlAcetic Acid	Bacteroides heparinolyticus	0.0977011	0.681966
2-[1-(4-Methoxyphenyl)(1,2,3,4-Tetrahydrobeta-Carbolin-2-Yl)-N-Naphthylacetam Ide	Bacteroides heparinolyticus	-0.375099	0.103181
2-[(2E,5E,7E,11E)-10-Hydroxy-3,7,9,11-Tetramethyl-2,5,7,11-Tridecatetraen-1-Yl-5,6-Dimethoxy-3-Methyl-4-Pyridinyl 6-Deoxy-Alpha-L-Mannopyranoside	Bacteroides heparinolyticus	-0.177005	0.455339
2-[(2E)-3,7-Dimethylocta-2,6-Dienyl-3-Methoxy-5-(2-Phenylethyl)Phenol	Bacteroides heparinolyticus	-0.136631	0.565701
2,7-Octadienoic Acid, 6-Hydroxy-2,6-Dimethyl-, (1Ar,1Bs,2S,5As,6R,6As)-2-(Beta-D-Glucopyranosyloxy)-1A,1B,2,5A,6,6A-Hexahydro-5A-Hydroxy-1A-Methyloxireno[4,5Cyclopenta[1,2-CPyran-6-Yl Ester, (2E,6S)-	Bacteroides heparinolyticus	0.128993	0.587815
2,7-Naphthalenedisulfonic Acid	Bacteroides heparinolyticus	0.0789236	0.740836
2,6-Xylidine	Bacteroides heparinolyticus	-0.379342	0.0990318
2,6-Di-Tert-Butyl-4-Nitrophenol	Bacteroides heparinolyticus	-0.0823182	0.730079
2,6-Diamino-9-(2-Hydroxyethoxymethyl)Purine	Bacteroides heparinolyticus	-0.0865614	0.716702
2,5-Dihydro-1H-Pyrrole-2-Carboxylic Acid	Bacteroides heparinolyticus	0.0619508	0.795279
2,4-Di-O-Methylolivetonide	Bacteroides heparinolyticus	0.414425	0.0692597
2,4-Dimethylbenzenesulfonic Acid	Bacteroides heparinolyticus	-0.157847	0.506276
2,4-Dihydroxy-5-Methoxy-2A,5A,7-Trimethyldodecahydrodispiro[Furan-3,2-Furan-5,6-Naphtho[1,8-BcFuran-2(2AH)-One	Bacteroides heparinolyticus	0.166743	0.482288
2,4-Dihydroxy-4-[(1E)-3-Hydroxy-1-Buten-1-Yl-3,5,5-Trimethylcyclohexyl Beta-D-Glucopyranoside	Bacteroides heparinolyticus	-0.582168	0.00707849
2,4-Dichlorobenzoic Acid	Bacteroides heparinolyticus	0.325878	0.160869
2,4A,6-Trihydroxy-8-Isopropyl-1,1-Dimethyl-2,3,4,4A,5,10,11,11A-Octahydro-1H-Dibenzo[A,D[7Annulen-7-Yl Beta-D-Glucopyranoside	Bacteroides heparinolyticus	-0.0653201	0.78439
2,3-Dihydroxypropyl 9,12,15-Octadecatrienoate	Bacteroides heparinolyticus	-0.258835	0.270494
2,3-Dihydro-1H-Carbazol-4(9H)-One	Bacteroides heparinolyticus	0.51173	0.0210873
2,3-Dideoxyuridine	Bacteroides heparinolyticus	-0.29957	0.199433
2,3-Dideoxyadenosine	Bacteroides heparinolyticus	-0.547182	0.0125262
2,3,4-Tris[[(E)-3-(3,4-Dihydroxyphenyl)Prop-2-EnoylOxy-5-(2-Methylpropanoyloxy)Hexanedioic Acid	Bacteroides heparinolyticus	-0.00594049	0.98017
2,3,4,6-Tetrahydroxy-5-Oxo-5H-Benzo[7Annulene-8-Carboxylic Acid	Bacteroides heparinolyticus	-0.117961	0.620385
2,3,3-Trimethylbenzoindolenine	Bacteroides heparinolyticus	-0.118254	0.619509
2,3,3,4,4,4-Hexafluorobutanoic Acid	Bacteroides heparinolyticus	-0.549071	0.0121646
2,3,14-Trihydroxy-10,13-Dimethyl-17-(2,3,6,7-Tetrahydroxy-6-Methylheptan-2-Yl)-2,3,4,5,9,11,12,15,16,17-Decahydro-1H-Cyclopenta[APhenanthren-6-One	Bacteroides heparinolyticus	-0.241525	0.304952
2,3 Cyclic-Cmp	Bacteroides heparinolyticus	-0.407348	0.074642
2,2-Dimethylsuccinic Acid	Bacteroides heparinolyticus	-0.0772263	0.746232
2,2,6,6-Tetramethylpiperidin-1-Ol	Bacteroides heparinolyticus	-0.0627994	0.792533
2,2,6,6-Tetramethyl-5-Hydroxy-4-(Alpha-Isopropyl-2,4,6-Trihydroxy-3-Isobutyrylbenzyl)-4-Cyclohexene-1,3-Dione	Bacteroides heparinolyticus	0.510717	0.0213871
2,2,4,4,6,6-Hexamethoxy-1,1-Biphenyl	Bacteroides heparinolyticus	-0.08741	0.714036
2-(Methylthio)Benzothiazole	Bacteroides heparinolyticus	-0.165485	0.485647
2-(Methylethylidene)Butanedioic Acid	Bacteroides heparinolyticus	0.188398	0.42635
2-(Carbamimidoylsulfanyl)Ethanesulfonic Acid	Bacteroides heparinolyticus	-0.218949	0.353695
2-(Benzimidazol-2-Ylmethylthio)-5,6-Dimethoxybenzimidazole	Bacteroides heparinolyticus	0.7303	0.000256085
2-(Acetylamino)-N-Cyclopropyl-3-Indol-3-Ylpropanamide	Bacteroides heparinolyticus	-0.426018	0.0610791
2-(7-Hydroxy-6-Methyloctyl)-2H-Furan-5-One	Bacteroides heparinolyticus	-0.021216	0.929256
2-(6-P-Coumaroylglucosyl)Quercitrin	Bacteroides heparinolyticus	0.43705	0.0539938
2-(6-Aminopurin-9-Yl)-5-(Hydroxymethyl)Oxolane-3,4-Diol	Bacteroides heparinolyticus	-0.342002	0.139962
2-(4-Amino-4-Carboxybutanamido)-4-Methylpentanoic Acid	Bacteroides heparinolyticus	-0.619508	0.0035787
2-(4,5-Dibromo-6-Hydroxy-3-Oxoxanthen-9-Yl)Benzoic Acid	Bacteroides heparinolyticus	0.154453	0.515578
2-(3-Phenylpropanamido)Acetic Acid	Bacteroides heparinolyticus	-0.10346	0.664242
2(3H)-Thiophenone, 3-Aminodihydro-, (S)-	Bacteroides heparinolyticus	-0.227436	0.33487
2-(3,4-Dihydroxyoxolan-2-Yl)-2-Hydroxyethyl (9E)-Octadec-9-Enoate	Bacteroides heparinolyticus	-0.234225	0.320245
2-(2-Aminopropanamido)-4-Methylpentanoic Acid	Bacteroides heparinolyticus	-0.640724	0.00233631
2-(2-Aminoacetamido)-3-Methylpentanoic Acid	Bacteroides heparinolyticus	-0.506639	0.0226281
2-(2-Amino-3-Phenylpropanamido)-3-Methylbutanoic Acid	Bacteroides heparinolyticus	-0.47439	0.0345723
2-(2-Amino-3-Methylpentanamido)-3-Hydroxybutanoic Acid	Bacteroides heparinolyticus	-0.346277	0.134757
2-(2-Amino-3-Methylpentanamido)-3-Carbamoylpropanoic Acid	Bacteroides heparinolyticus	-0.630353	0.00288878
2-(2-Amino-3-Carbamoylpropanamido)-3-Phenylpropanoic Acid	Bacteroides heparinolyticus	-0.585562	0.00667486
2-(2,4-Difluorophenoxy)-N-{2-[2-Methyl-5-(Phenylmethoxy)Indol-3-YlEthyl}Aceta Mide	Bacteroides heparinolyticus	-0.00557666	0.981384
2-(2,3-Dimethyl-Phenylamino)-Nicotinic Acid	Bacteroides heparinolyticus	-0.527855	0.0167505
2(1H)-Azulenone, 6-(Beta-D-Glucopyranosyloxy)-4,5,6,7,8,8A-Hexahydro-5-Hydroxy-5-(1-Hydroxy-1-Methylethyl)-3,8-Dimethyl-	Bacteroides heparinolyticus	-0.279624	0.232479
2-((7-Acetamido-1,2,3-Trimethoxy-9-Oxo-5,6,7,9-Tetrahydrobenzo[AHeptalen-10-Yl)Amino)-N-(Furan-2-Ylmethyl)-3-Methylbutanamide	Bacteroides heparinolyticus	-0.21163	0.370411
2-((7-Acetamido-1,2,3-Trimethoxy-9-Oxo-5,6,7,9-Tetrahydrobenzo[AHeptalen-10-Yl)Amino)-N-(3-(3,4-Dimethoxyphenethyl)-1H-1,2,4-Triazol-5-Yl)-4-(Methylthio)Butanamide	Bacteroides heparinolyticus	0.104383	0.661418
2-((4-Ethyl-8,8-Dimethyl-2-Oxo-2,8,9,10-Tetrahydropyrano[2,3-FChromen-5-Yl)Oxy)-N-Isopropylacetamide	Bacteroides heparinolyticus	-0.354795	0.124793
2-((2H-Pyrazolo[3,4-DPyrimidin-4-Yl)Amino)Ethanol	Bacteroides heparinolyticus	0.0195187	0.934903
1-Tetradecanol Hydrogen Sulfate	Bacteroides heparinolyticus	0.257138	0.27376
1-Pyrrolidinecarboxaldehyde	Bacteroides heparinolyticus	-0.0246106	0.917971
1-Piperidinecarboxaldehyde	Bacteroides heparinolyticus	0.579645	0.00739117
1-Phenylethanol	Bacteroides heparinolyticus	-0.236771	0.31486
1-Pentyl-3-(1-Naphthoyl) Indole	Bacteroides heparinolyticus	-0.43705	0.0539938
1-Palmitoyl-Sn-Glycero-3-Phosphocholine	Bacteroides heparinolyticus	0.439596	0.0524516
1-Palmitoyl-2-Linoleoyl-Sn-Glycero-3-Phosphocholine	Bacteroides heparinolyticus	0.100988	0.671829
1-O-Hexadecyl-Sn-Glycero-3-Phosphocholine	Bacteroides heparinolyticus	0.168216	0.478373
1-Octadecanoyl-Sn-Glycero-3-Phosphoethanolamine	Bacteroides heparinolyticus	-0.201802	0.393545
1-Nonadecanoyl-Glycero-3-Phosphoserine	Bacteroides heparinolyticus	0.0140555	0.953101
1-Naphthalenecarboxylic Acid, 3-(Acetyloxy)-5-[2-(3-Furanyl)Ethyl-3,4,4A,5,6,7,8,8A-Octahydro-8A-(Hydroxymethyl)-5,6-Dimethyl-	Bacteroides heparinolyticus	0.133271	0.575386
1-Methyladenosine	Bacteroides heparinolyticus	-0.100988	0.671829
1-Methyl-3,4-Dihydro-2H-Pyrido[3,4-BIndole	Bacteroides heparinolyticus	-0.08741	0.714036
1-Kestose	Bacteroides heparinolyticus	0.38152	0.0969501
1-Isopropyl-1,2,3,4,-Tetrahydro-Beta-Carboline-3-Carboxylic Acid	Bacteroides heparinolyticus	0.0650319	0.78532
1-Hydroxy-2-Butanone	Bacteroides heparinolyticus	0.2495	0.288759
1H-Pyrrole-2-Carboxaldehyde	Bacteroides heparinolyticus	0.321635	0.166711
1H-Indene-1,2(3H)-Dione	Bacteroides heparinolyticus	-0.45572	0.0434514
1H-Imidazole-4-Propanol, Beta-Amino-, (S)-	Bacteroides heparinolyticus	-0.075529	0.751639
1H-Imidazole-4-Carboxamide	Bacteroides heparinolyticus	-0.590654	0.00610496
1-Hexadecyl-2-Acetyl-Glycero-3-Phosphocholine	Bacteroides heparinolyticus	0.557731	0.0106127
1-Ethylpiperazine	Bacteroides heparinolyticus	-0.331819	0.15293
1-Carboxyethylphenylalanine	Bacteroides heparinolyticus	0.0415834	0.861813
1-Aminomethylphosphonic Acid	Bacteroides heparinolyticus	-0.134085	0.573032
1-Allyl-2-Hydroxy-7,8,9,10-Tetrahydroazepino[2,1-BQuinazolin-12(6H)-One	Bacteroides heparinolyticus	0.16209	0.494764
16-Hydroxy-10-Oxohexadecanoic Acid	Bacteroides heparinolyticus	0.364067	0.114557
16-Butan-2-Yl-10,11,14-Trimethyl-13-Propan-2-Yl-3-Prop-2-Enyl-4-Oxa-1,8,11,14,17-Pentazabicyclo[17.3.0Docosane-2,5,9,12,15,18-Hexone	Bacteroides heparinolyticus	-0.319089	0.170285
16Beta-Hydroxydigitoxigenin	Bacteroides heparinolyticus	-0.00084992	0.997163
15,16-Dimethoxytricyclo[12.3.1.12,6Nonadeca-1(17),2,4,6(19),14(18),15-Hexaene-3,9,17-Triol	Bacteroides heparinolyticus	-0.134399	0.572126
14C -Dehp	Bacteroides heparinolyticus	-0.223193	0.344208
14-(Hydroxyethyl)-2,15-Dimethyltetracyclo[8.7.0.0<2,7.0<11,15Heptadec-7-En- 5-Yl Acetate	Bacteroides heparinolyticus	-0.317087	0.173132
13-OxoODE	Bacteroides heparinolyticus	0.145546	0.540364
13-O-P-Coumaroylplumieride	Bacteroides heparinolyticus	0.159604	0.501493
13-Hydroxyoctadeca-9,12-Dienoic Acid	Bacteroides heparinolyticus	0.307092	0.187832
13(S)-hot	Bacteroides heparinolyticus	0.327699	0.158407
12-Hydroxy-13-(Hydroxymethyl)-3,5,7-Trimethyl-2,4-Tetradecadienedioic Acid	Bacteroides heparinolyticus	0.0925019	0.698107
12 Hydroxy Arachidonic Acid	Bacteroides heparinolyticus	0.116554	0.624589
11,12-Dimethoxydihydrokawain	Bacteroides heparinolyticus	0.0925019	0.698107
10-Norparvulenone	Bacteroides heparinolyticus	-0.486271	0.0297054
10-Ethyl-14-Methyl-12-Oxa-4-Azatetracyclo[7.6.1.0,.0,Hexadecan-13-One	Bacteroides heparinolyticus	0.216403	0.359459
10,11-Dimethoxy-4A,5,5A,7,8,13A,15,15A,15B,16-Decahydro-2H-4,6-Methanoindolo[3,2,1-IjOxepino[2,3,4-DePyrrolo[2,3-HQuinoline-14-One	Bacteroides heparinolyticus	-0.362066	0.116713
1-{2-[(2-Chlorophenyl)Methyl(1,2,3,4-Tetrahydrobeta-Carbolinyl)}-4-Methoxyben Zene	Bacteroides heparinolyticus	0.765873	8.27118e-05
1-[4,5-Bis(Hydroxymethyl)-3-Methoxy-2-Methylphenoxy-3-Methylbutane-2,3-Diol	Bacteroides heparinolyticus	-0.417311	0.0671505
1-[4-(3,4-Dichlorophenyl)-6-(Trifluoromethyl)Pyrimidin-2-YlPyrrolidine-2-Carb Oxylic Acid	Bacteroides heparinolyticus	-0.198582	0.401296
1,7-Dideacetoxy-1,7-Dioxo-3-Deacetylkhivorin	Bacteroides heparinolyticus	-0.490274	0.0281927
1,5-Naphthalenediamine	Bacteroides heparinolyticus	-0.528703	0.0165438
1,5-Dibutyl-3,6-Dihydro-2H-Pyridine	Bacteroides heparinolyticus	0.535289	0.0150082
1,5-Bis(4-Hydroxy-3-Methoxyphenyl)-1,4-Pentadien-3-One	Bacteroides heparinolyticus	-0.327627	0.158503
1,5-Anhydrosorbitol	Bacteroides heparinolyticus	-0.0135783	0.954692
1,4-Ethanonaphthalene-5,10-Dicarboxylic Acid, 1,4,4A,5,6,8A-Hexahydro-5,10-Dihydroxy-6,9-Dioxo-, Bis[[2-(Beta-D-Glucopyranosyloxy)-3-HydroxyphenylMethyl Ester	Bacteroides heparinolyticus	0.0806512	0.735355
1,4-Cyclohexanedicarboxylic Acid	Bacteroides heparinolyticus	0.218101	0.355611
1,3-Dichloro-6,7,8,9,10,12-Hexahydroazepino[2,1-BQuinazoline	Bacteroides heparinolyticus	0.300134	0.198548
1,3-Benzodioxole-5,6-Diamine	Bacteroides heparinolyticus	-0.562649	0.00980565
1,3,7-Trimethyluric Acid	Bacteroides heparinolyticus	-0.0653453	0.784308
1,3,7-Trimethyl-9-Hydroxy-9H-Purine-2,6,8(1H,3H,7H)-Trione	Bacteroides heparinolyticus	0.391223	0.0880625
1,3,5-Hexatriene	Bacteroides heparinolyticus	0.0186701	0.937728
1,3,4,5,6,7-Hexahydroxyheptan-2-One	Bacteroides heparinolyticus	0.234225	0.320245
1,2-Dimethylimidazole	Bacteroides heparinolyticus	-0.364067	0.114557
1,2-Dihydroquinoline	Bacteroides heparinolyticus	-0.295327	0.206185
1,2-Dihydroisoquinoline	Bacteroides heparinolyticus	-0.513428	0.0205926
1,2-Dihexanoyl-Sn-Glycerol	Bacteroides heparinolyticus	0.258239	0.271639
1,2-Benzoquinone	Bacteroides heparinolyticus	-0.197733	0.403353
1,2,3,4,Tetrahydro-1,5,7-Trimethylnapthalene	Bacteroides heparinolyticus	-0.121356	0.610287
1,1-Dimethyl-4-Phenylpiperazinium	Bacteroides heparinolyticus	-0.440445	0.0519451
1-(Aminocarbonyl)-L-Proline	Bacteroides heparinolyticus	-0.175669	0.458803
1-(9Z-Octadecenoyl)-Sn-Glycero-3-Phosphocholine	Bacteroides heparinolyticus	0.424982	0.0617788
1-(9Z,12Z-Octadecadienoyl)-Sn-Glycero-3-Phosphocholine	Bacteroides heparinolyticus	0.268758	0.25189
1-(4-Acetamidobenzene-1-Sulfonyl)Proline	Bacteroides heparinolyticus	0.158696	0.503964
1-(3-Carboxypropyl)-3,7-Dimethylxanthine	Bacteroides heparinolyticus	-0.401407	0.0793957
1-(2-Hydroxyethyl)-2,2,6,6-Tetramethyl-4-Hydroxypiperidine	Bacteroides heparinolyticus	0.26961	0.250332
1-(2,3-Dibenzimidazol-2-Ylpropyl)-2-Methoxybenzene	Bacteroides heparinolyticus	-0.00594272	0.980162
1-(2-(2H,3H-Benzo[3,4-E1,4-Dioxin-6-Yl)-2-Oxoethyl)Benzimidazole-2-Carbonitri Le	Bacteroides heparinolyticus	0.243927	0.300018
{6-[(2S)-5-Acetyloxy-2-(4-Acetyloxyphenyl)-4-Oxochroman-7-Yloxy-3,4,5-Triacet Yloxy-2H-3,4,5,6-Tetrahydropyran-2-Yl}Methyl (2E)-3-(4-Acetyloxyphenyl)Prop-2- Enoate	Bacteroides heparinolyticus	0.342002	0.139962
{4-[(4-Hydroxy-6-Propylpyrimidin-2-Ylthio)MethylPhenyl}-N-(3-Methylphenyl)Car Boxamide	Bacteroides heparinolyticus	0.146186	0.538563
{4,5-Dimethoxy-3-[(3,4,5-Trimethoxyphenyl)CarbonylaminoPhenyl}-N,N-Diethylcar Boxamide	Bacteroides heparinolyticus	-0.383101	0.0954592
[6-[6-[6-[4,5-Dihydroxy-6-[(2E,6E)-10-Hydroxy-2,6,10-Trimethyldodeca-2,6,11-Trienoxy-2-Methyloxan-3-YlOxy-4,5-Dihydroxy-2-Methyloxan-3-YlOxy-4,5-Dihydroxy-2-Methyloxan-3-YlOxy-4,5-Dihydroxy-2-Methyloxan-3-Yl Acetate	Bacteroides heparinolyticus	0.560103	0.010217
[5-Acetyloxy-3-(Hydroxymethyl)-2-Oxo-6-Propan-2-Ylcyclohex-3-En-1-Yl 3-Methylbutanoate	Bacteroides heparinolyticus	-0.40565	0.0759779
[4-[(3,5-Dimethylphenyl)CarbamoylaminoPhenyl Sulfamate	Bacteroides heparinolyticus	0.0779442	0.743948
[4-(Phenylcarbonyl)Phenyl-N-[(3,4,5-Trimethoxyphenyl)MethylCarboxamide	Bacteroides heparinolyticus	0.172729	0.466472
[4-(2-1,2,3,4-Tetrahydroisoquinolylmethyl)Phenyl-N-(2-{[4-(2-1,2,3,4-Tetrahyd Roisoquinolylmethyl)PhenylCarbonylamino}Ethyl)Carboxamide	Bacteroides heparinolyticus	0.0352998	0.882543
[3-Hydroxy-1-[3-Hydroxy-1-Oxo-1-(2,3,4,5,6-Pentahydroxyhexoxy)Decan-5-YlOxy-1-Oxodecan-5-Yl 3,5-Dihydroxydecanoate	Bacteroides heparinolyticus	-0.622054	0.00340559
[3,4-Dihydroxy-6-[5-Hydroxy-2-(4-Hydroxyphenyl)-4-Oxo-7-[3,4,5-Trihydroxy-6-(Hydroxymethyl)Oxan-2-YlOxychromen-3-YlOxy-5-[(2S,3R,4R,5R,6S)-3,4,5-Trihydroxy-6-Methyloxan-2-YlOxyoxan-2-YlMethyl Acetate	Bacteroides heparinolyticus	0.570287	0.00865168
[2-[(Z)-Heptadec-9-EnoylOxy-3-Hexadecanoyloxypropyl 2-(Trimethylazaniumyl)Ethyl Phosphate	Bacteroides heparinolyticus	0.54313	0.0133315
[1,3,12-Triacetyloxy-17-(Furan-3-Yl)-4,4,8,10,13-Pentamethyl-2,3,5,6,7,9,11,12,16,17-Decahydro-1H-Cyclopenta[APhenanthren-7-Yl 2-Hydroxy-3-Methylpentanoate	Bacteroides heparinolyticus	0.254592	0.278704
[(6Z,10Z)-6-(Acetyloxymethyl)-10-(Hydroperoxymethyl)-3-Methylidene-2-Oxo-3A,4,5,8,9,11A-Hexahydrocyclodeca[BFuran-4-Yl 2-Methylbutanoate	Bacteroides heparinolyticus	-0.075529	0.751639
[(3As,6Z,10Z,11Ar)-6-(Hydroxymethyl)-3-Methylidene-2-Oxo-3A,4,5,8,9,11A-Hexahydrocyclodeca[BFuran-10-YlMethyl Acetate	Bacteroides heparinolyticus	-0.0311303	0.896341
[(3Ar,4R,5R,6Z,9Z,11Ar)-4-Hydroxy-6,10-Dimethyl-3-Methylidene-2,8-Dioxo-4,5,11,11A-Tetrahydro-3Ah-Cyclodeca[BFuran-5-Yl (Z)-2-Methylbut-2-Enoate	Bacteroides heparinolyticus	0.452326	0.0452391
[(2S,3S,4R,5R,6R)-5-Acetyloxy-3-Hydroxy-2-Methyl-6-[[(2R,3S,4S,5R,6S)-3,4,5-Trihydroxy-6-[5-Hydroxy-6-Methoxy-2-(4-Methoxyphenyl)-4-Oxochromen-7-YlOxyoxan-2-YlMethoxyOxan-4-Yl Acetate	Bacteroides heparinolyticus	0.564796	0.00946925
[(2R,3S,4S,5R,6S)-6-(3,4-Dihydroxybenzoyl)Oxy-3,4,5-Trihydroxyoxan-2-YlMethyl 3,4-Dihydroxybenzoate	Bacteroides heparinolyticus	-0.337644	0.145414
[(2R,3S,4S,5R,6S)-3,4-Dihydroxy-6-[3,7,8-Trihydroxy-2-(4-Hydroxy-3-Methoxyphenyl)-4-Oxochromen-5-YlOxy-5-[(2S,3R,4R,5R,6S)-3,4,5-Trihydroxy-6-Methyloxan-2-YlOxyoxan-2-YlMethyl Acetate	Bacteroides heparinolyticus	0.443839	0.0499563
[(2R,3S,4S,5R,6S)-3,4,5-Trihydroxy-6-[(2S,3R,4S,5S,6R)-3,4,5-Trihydroxy-6-(Hydroxymethyl)Oxan-2-YlOxyoxan-2-YlMethyl 8-Methylnonanoate	Bacteroides heparinolyticus	0.0520255	0.827561
[(2R,3S,4S,5R,6R)-6-[1,7-Bis(4-Hydroxyphenyl)-5-Oxoheptan-3-YlOxy-3,4,5-Trihydroxyoxan-2-YlMethyl (E)-3-(4-Hydroxyphenyl)Prop-2-Enoate	Bacteroides heparinolyticus	-0.486175	0.0297427
[(2R,3S,4S,5R,6R)-6-[1,7-Bis(3,4-Dihydroxyphenyl)-5-Oxoheptan-3-YlOxy-3,4,5-Trihydroxyoxan-2-YlMethyl (E)-3-(3,4-Dimethoxyphenyl)Prop-2-Enoate	Bacteroides heparinolyticus	0.415834	0.0682236
[(2R,3S,4S,5R,6R)-3,4,5-Trihydroxy-6-[(2R,3R,4S,5S,6R)-3,4,5-Trihydroxy-6-(Hydroxymethyl)Oxan-2-YlOxyoxan-2-YlMethyl 7-Methyloctanoate	Bacteroides heparinolyticus	-0.340143	0.14227
[(2R,3R,4S,5S,6R)-3-Acetyloxy-2-(Acetyloxymethyl)-5-Hexanoyloxy-6-[(2S,3R)-2,3,4-TrihydroxybutoxyOxan-4-Yl 14-Hydroxytetradecanoate	Bacteroides heparinolyticus	-0.0696207	0.770547
[(2R)-1,1,2,3,3-Pentadeuterio-3-Heptadecanoyloxy-2-[(Z)-Tetradec-9-EnoylOxypropyl 2-(Trimethylazaniumyl)Ethyl Phosphate	Bacteroides heparinolyticus	0.373402	0.104875
[(1R,2S,4R,5S,6S,11R,12R,14S,16R)-5,6,11-Trihydroxy-4-(Hydroxymethyl)-8,12,15,15-Tetramethyl-7-Oxo-3-Oxapentacyclo[9.5.0.02,4.06,10.014,16Hexadec-8-En-14-Yl Dodecanoate	Bacteroides heparinolyticus	-0.182052	0.442374
[(10Z)-6,10-Bis(Hydroxymethyl)-3-Methylidene-2-Oxo-3A,4,5,6,7,8,9,11A-Octahydrocyclodeca[BFuran-4-Yl 2-Methylprop-2-Enoate	Bacteroides heparinolyticus	0.217003	0.358097
(Z)-9,12,13-Trihydroxyoctadec-15-Enoic Acid	Bacteroides heparinolyticus	-0.0171019	0.94295
(Z)-3-(4-Hydroxyphenyl)-N-[4-[[(E)-3-(4-Hydroxyphenyl)Prop-2-EnoylAminoButylProp-2-Enamide	Bacteroides heparinolyticus	-0.523611	0.0178154
(S)-Oleuropeic Acid	Bacteroides heparinolyticus	-0.195187	0.409556
[truncated: 36,183 more rows]
