# Supplementary material for: Non-tuberculous mycobacteria enhance the tryptophan-kynurenine pathway to induce immunosuppression and facilitate pulmonary colonization
Source: Front Cell Infect Microbiol. 2024 Oct 21;14:1455605. doi: 10.3389/fcimb.2024.1455605 (PMC11532197; doi:10.3389/fcimb.2024.1455605)
Supplement: Supplementary file 9 [file Table9.xlsx]

## Sheet: Supplementary Table 1
Supplementary Table 1 | Baseline characteristics and clinical outcomes of NTM/TB patients and controls (N = 96)
	Control(n = 7)	NTM(n = 38)	TB(n = 51)
Age(years)	70.14(65-77.50)	60.53(53.25-69.75)	53.86(33.5-73)
Sex(male)	4(57.14%)	26(68.42%)	32(62.75%)
BMI	25.5(21.6-27.4)	25.4(21.3-27.6)	25.4(21.4-27.6)
Alcohol drinker	0(0%)	24(63.16%)	32(62.75%)
Smoker	2(28.57%)	25(65.79%)	29(56.87%)
Diabetes mellitus	1(14.29%)	8(21.05%)	4(7.84%)
Hypertension	4(57.14%)	22(57.89%)	20(39.22%)
Antibiotics	2(28.57%)	26(68.42%)	32(62.75%)
SpO2%	93.57(90.5-97)	96.58(96-97)	96.94(96-98)
Infection on CT	0(0%)	38(100%)	51(100%)
White-cell count > 9.5	0(1%)	12(31.58%)	16(31.37%)
Neutrophil count > 6.3	1(14.29%)	19(50%)	31(60.78%)
Neutrophils% > 75%	1(14.30%)	7(18.42%)	13(25.49%)
Data are presented as mean (interquartile range, IQR): Age; BMI; SpO2%
Data are presented as count (percentage): Sex; Alcohol drinker; Smoker; Diabetes mellitus; Hypertension; Antibiotics; Infection on CT; White-cell count; Neutrophil count; Neutrophils%
